# Supplementary material for: Electroacupuncture of Baihui and Shenting ameliorates cognitive deficits via Pten/Akt pathway in a rat cerebral ischemia injury model
Source: Front Neurol. 2022 Aug 19;13:855362. doi: 10.3389/fneur.2022.855362 (PMC9437581; doi:10.3389/fneur.2022.855362)
Supplement: Supplementary file 2 [file Data_Sheet_2.xlsx]

## Sheet: table 1
Differentially expressed proteins in the MCAO/R vs Sham group.
protein name	id	Accession	Description	GeneSymbol	calc. pI	Protein IDs	Majority protein IDs	Number of proteins	# Unique Peptides	Coverage [%]	MW [kDa]	Sequence length	Q-value	Score	Peptide IDs	MS/MS IDs	Best MS/MS	126 Normalized Area	127N Normalized Area	127C Normalized Area	128N Normalized Area	128C Normalized Area	129N Normalized Area	C Area	M Area	M:C	M:C Pval	M:C adj. Pval	M:C Stat
CAH1	145	sp|B0BNN3|CAH1_RAT	Carbonic anhydrase 1 OS=Rattus norvegicus OX=10116 GN=Ca1 PE=1 SV=1	Ca1	7.5	sp|B0BNN3|CAH1_RAT	sp|B0BNN3|CAH1_RAT	1	3	11.1	28.299	261	0	11.308	577;24771;35647	1131;45759;65260	1131;45759;65260	19732.5	20216.6	20340.2	34454.2	34402.9	32345.2	20096.4	33734.1	1.6786	6.08631e-11	2.32132e-08	up
MIC10	179	sp|B2RYW8|MIC10_RAT	MICOS complex subunit Mic10 OS=Rattus norvegicus OX=10116 GN=Micos10 PE=3 SV=1	Micos10	9.7	sp|B2RYW8|MIC10_RAT	sp|B2RYW8|MIC10_RAT	1	1	10.5	8.5498	76	0.0055476	1.5472	3847	7111	7111	3702.54	3373.07	3859.87	3622.87	8365.5	10402	3645.16	7463.46	2.0475	0.00477592	0.0142159	up
T126B	183	sp|B2RZD2|T126B_RAT	Complex I assembly factor TMEM126B, mitochondrial OS=Rattus norvegicus OX=10116 GN=Tmem126b PE=1 SV=2	Tmem126b	9.6	sp|B2RZD2|T126B_RAT	sp|B2RZD2|T126B_RAT	1	1	8.7	25.213	229	0	11.581	20227	37294	37294	3249.44	2582.01	2460.74	3353.96	3299.5	3469.04	2764.06	3374.17	1.2207	0.00144361	0.00559547	up
LYRM7	191	sp|B4F7A1|LYRM7_RAT	Complex III assembly factor LYRM7 OS=Rattus norvegicus OX=10116 GN=Lyrm7 PE=3 SV=1	Lyrm7	10.2	sp|B4F7A1|LYRM7_RAT	sp|B4F7A1|LYRM7_RAT	1	1	9.6	12.03	104	0.00019216	2.4479	16546	30631	30631	5915.87	5702.33	5627.47	4282.36	4260.31	4372.42	5748.56	4305.03	0.7489	5.96071e-10	1.26301e-07	down
FRS1L	223	sp|D3ZE85|FRS1L_RAT	DOMON domain-containing protein FRRS1L OS=Rattus norvegicus OX=10116 GN=Frrs1l PE=1 SV=1	Frrs1l	5.1	sp|D3ZE85|FRS1L_RAT	sp|D3ZE85|FRS1L_RAT	1	2	9.2	32.456	293	0	7.0115	14967;23642	27416;43393	27416;43393	8686.78	8836.47	7787.88	10121.8	10246.6	10201.5	8437.04	10190	1.2078	1.16559e-05	0.000138347	up
PRRT2	227	sp|D3ZFB6|PRRT2_RAT	Proline-rich transmembrane protein 2 OS=Rattus norvegicus OX=10116 GN=Prrt2 PE=1 SV=1	Prrt2	4.3	sp|D3ZFB6|PRRT2_RAT	sp|D3ZFB6|PRRT2_RAT	1	6	40.7	35.82	344	0	181.74	873;6911;14633;15567;25573;26837	1714;1715;1716;12708;12709;12710;26729;26730;26731;26732;26733;26734;26735;28772;28773;28774;47228;49427	1715;12710;26732;28772;47228;49427	125524	123341	131388	99791	100907	101750	126751	100816	0.7954	1.2421e-08	1.01515e-06	down
D3ZRQ5	248	tr|D3ZRQ5|D3ZRQ5_RAT	Zinc finger FYVE domain-containing protein 21 OS=Rattus norvegicus OX=10116 GN=Zfyve21 PE=1 SV=1	Zfyve21	8.5	tr|D3ZRQ5|D3ZRQ5_RAT;sp|D3ZVP7|ZFY21_RAT;tr|A0A0G2K9E1|A0A0G2K9E1_RAT	tr|D3ZRQ5|D3ZRQ5_RAT;sp|D3ZVP7|ZFY21_RAT;tr|A0A0G2K9E1|A0A0G2K9E1_RAT	3	2	12	25.795	233	0	2.9489	1087;26601	2089;48996	2089;48996	10841.3	14349.3	12125.2	14717	15528.5	15273.2	12438.6	15172.9	1.2198	0.00113044	0.00462607	up
SPTC1	267	sp|D4A2H2|SPTC1_RAT	Serine palmitoyltransferase 1 OS=Rattus norvegicus OX=10116 GN=Sptlc1 PE=1 SV=1	Sptlc1	6.5	sp|D4A2H2|SPTC1_RAT	sp|D4A2H2|SPTC1_RAT	1	2	7.2	52.548	473	0	8.3874	8576;37072	16009;67713	16009;67713	12719.2	13817.9	13284.2	16903.3	16992.7	18029.3	13273.8	17308.4	1.304	1.59835e-07	5.75106e-06	up
MBNL2	324	sp|F2Z3T4|MBNL2_RAT	Muscleblind-like protein 2 OS=Rattus norvegicus OX=10116 GN=Mbnl2 PE=1 SV=1	Mbnl2	9.2	sp|F2Z3T4|MBNL2_RAT;tr|D3ZQV3|D3ZQV3_RAT	sp|F2Z3T4|MBNL2_RAT;tr|D3ZQV3|D3ZQV3_RAT	2	1	2.1	40.156	373	0.00094109	2.1616	1981;25260;35418;37398	3751;46730;64781;64782;68337	3751;46730;64781;68337	557.63	503.04	510.06	810.18	815.18	691.84	523.577	772.4	1.4752	1.71421e-06	3.12325e-05	up
A0A0G2K3G9	440	tr|A0A0G2K3G9|A0A0G2K3G9_RAT	MHC class I region proline-rich protein CAT53 OS=Rattus norvegicus OX=10116 GN=Ppp1r10 PE=1 SV=1	Ppp1r10	9.4	tr|A0A0G2K3G9|A0A0G2K3G9_RAT;tr|A4QN30|A4QN30_RAT;sp|O55000|PP1RA_RAT	tr|A0A0G2K3G9|A0A0G2K3G9_RAT;tr|A4QN30|A4QN30_RAT;sp|O55000|PP1RA_RAT	3	1	0.8	92.486	867	0.0052018	1.5744	14899	27250	27250	1948.12	1654.7	1628.16	2407.97	2122.79	2194.91	1743.66	2241.89	1.2857	7.73354e-05	0.000587489	up
CELR3	473	sp|O88278|CELR3_RAT	Cadherin EGF LAG seven-pass G-type receptor 3 OS=Rattus norvegicus OX=10116 GN=Celsr3 PE=1 SV=1	Celsr3	6.6	sp|O88278|CELR3_RAT	sp|O88278|CELR3_RAT	1	1	0.2	359.35	3313	0.0091808	1.3937	5377	9914	9914	658.52	1729	1182.06	2283.19	2307.58	2004.03	1189.86	2198.27	1.8475	0.00130635	0.00518283	up
M0RBJ7	521	tr|M0RBJ7|M0RBJ7_RAT	C3-beta-c OS=Rattus norvegicus OX=10116 GN=C3 PE=1 SV=1	C3	6.4	tr|M0RBJ7|M0RBJ7_RAT;tr|M0RBF1|M0RBF1_RAT;sp|P01026|CO3_RAT;CON__Q2UVX4	tr|M0RBJ7|M0RBJ7_RAT;tr|M0RBF1|M0RBF1_RAT;sp|P01026|CO3_RAT	4	12	9.1	186.23	1662	0	97.889	6162;6214;10727;16239;16424;16518;17024;19246;20752;28881;28962;33335	11361;11438;19844;30073;30424;30585;31505;35452;35453;38318;53040;53143;60799	11361;11438;19844;30073;30424;30585;31505;35452;38318;53040;53143;60799	46008.1	48752.8	46902.7	64033.1	64725.3	64003.3	47221.2	64253.9	1.3607	4.46599e-10	9.8269e-08	up
A0A0G2KAY3	523	tr|A0A0G2KAY3|A0A0G2KAY3_RAT	Kininogen-1 OS=Rattus norvegicus OX=10116 GN=Kng1 PE=1 SV=1	Kng1	6.6	tr|A0A0G2KAY3|A0A0G2KAY3_RAT;tr|Q63581|Q63581_RAT;tr|Q5PQU1|Q5PQU1_RAT;sp|P08932|KNT2_RAT;sp|P01048|KNT1_RAT;tr|F7EUK4|F7EUK4_RAT;tr|A0A0G2KA54|A0A0G2KA54_RAT;tr|A0A0G2JVQ5|A0A0G2JVQ5_RAT	tr|A0A0G2KAY3|A0A0G2KAY3_RAT;tr|Q63581|Q63581_RAT;tr|Q5PQU1|Q5PQU1_RAT;sp|P08932|KNT2_RAT;sp|P01048|KNT1_RAT;tr|F7EUK4|F7EUK4_RAT;tr|A0A0G2KA54|A0A0G2KA54_RAT;tr|A0A0G2JVQ5|A0A0G2JVQ5_RAT	8	1	4	44.267	398	0	7.2522	4048	7416	7416	10641.9	9330.96	9264.24	14170.7	13721.5	14601.9	9745.7	14164.7	1.4534	3.006e-07	8.86461e-06	up
B1H216	529	tr|B1H216|B1H216_RAT	Globin c3 OS=Rattus norvegicus OX=10116 GN=Hba-a1 PE=2 SV=1	Hba-a1	8.1	tr|B1H216|B1H216_RAT;sp|P01946|HBA_RAT;tr|Q63910|Q63910_RAT;tr|G3V8R3|G3V8R3_RAT	tr|B1H216|B1H216_RAT;sp|P01946|HBA_RAT	4	6	52.1	15.328	142	0	167.01	85;16488;34278;34356;34767;35901	166;167;168;169;170;171;172;173;174;175;176;177;178;179;180;181;30526;30527;30528;30529;30530;30531;30532;30533;62560;62561;62562;62563;62564;62565;62566;62705;62706;62707;63559;65726;65727;65728	178;30530;62562;62705;63559;65728	145748	154943	165496	205008	247908	218891	155396	223936	1.4411	4.45049e-06	6.57914e-05	up
HBB1	530	sp|P02091|HBB1_RAT	Hemoglobin subunit beta-1 OS=Rattus norvegicus OX=10116 GN=Hbb PE=1 SV=3	Hbb	8.3	sp|P02091|HBB1_RAT;tr|A0A0G2JSW3|A0A0G2JSW3_RAT;CON__Q3SX09	sp|P02091|HBB1_RAT;tr|A0A0G2JSW3|A0A0G2JSW3_RAT	3	7	57.1	15.979	147	0	210.32	7931;14449;20565;35390;35517;36121;37811	14642;14643;26422;37945;37946;37947;37948;37949;37950;37951;64723;64724;64725;64726;64727;64728;64729;65021;65022;65023;65024;65025;66112;66113;66114;66115;69055;69056;69057;69058;69059;69060;69061;69062;69063;69064;69065;69066;69067;69068	14643;26422;37945;64729;65022;66112;69063	216490	252486	227443	357072	412739	402005	232140	390605	1.6826	1.94953e-07	6.64128e-06	up
CO1A1	532	sp|P02454|CO1A1_RAT	Collagen alpha-1(I) chain OS=Rattus norvegicus OX=10116 GN=Col1a1 PE=1 SV=5	Col1a1	5.6	sp|P02454|CO1A1_RAT	sp|P02454|CO1A1_RAT	1	10	7.4	137.95	1453	0	46.729	12510;12540;12588;12765;12766;12767;13864;14030;14230;27057	23005;23050;23051;23133;23134;23135;23462;23463;23464;23465;23466;25474;25475;25476;25755;26081;26082;26083;49893	23005;23050;23135;23462;23464;23465;25476;25755;26081;49893	71295	70607.6	71817.6	58395.2	59070.9	58099.1	71240.1	58521.7	0.8215	1.04073e-11	9.92336e-09	down
A0A0G2K5E8	533	tr|A0A0G2K5E8|A0A0G2K5E8_RAT	Collagen, type I, alpha 2 OS=Rattus norvegicus OX=10116 GN=NEWGENE_621351 PE=1 SV=1	NEWGENE_621351	9.7	tr|A0A0G2K5E8|A0A0G2K5E8_RAT;tr|F1LS40|F1LS40_RAT;tr|A0A0G2KAN1|A0A0G2KAN1_RAT;sp|P02466|CO1A2_RAT	tr|A0A0G2K5E8|A0A0G2K5E8_RAT;tr|F1LS40|F1LS40_RAT;tr|A0A0G2KAN1|A0A0G2KAN1_RAT;sp|P02466|CO1A2_RAT	4	4	3.5	120.04	1274	0	29.023	12587;13865;13991;14770	23131;23132;25477;25684;27003	23131;25477;25684;27003	48349.9	46156	45689.3	37306.8	32846.6	36124.4	46731.7	35425.9	0.7581	1.00914e-06	2.12053e-05	down
ALBU	538	sp|P02770|ALBU_RAT	Albumin OS=Rattus norvegicus OX=10116 GN=Alb PE=1 SV=2	Alb	6.4	sp|P02770|ALBU_RAT	sp|P02770|ALBU_RAT	1	28	52	68.73	608	0	297.88	71;89;980;981;3067;3659;3666;3667;3886;5353;5749;5847;6557;11650;18858;19273;20309;21660;21832;23022;24573;28123;28762;30914;33280;34142;38084;38114	139;140;197;1880;1881;1882;1883;1884;5607;6827;6828;6836;6837;7170;9878;10637;10638;10816;10817;10818;12042;12043;21434;34783;35501;35502;35503;35504;35505;37444;37445;39822;39823;40104;40105;40106;42103;42104;45442;45443;45444;45445;51760;51761;51762;52848;56488;56489;60722;60723;62272;62273;62274;62275;69599;69600;69654;69655;69656;69657;69658	140;197;1880;1883;5607;6828;6836;6837;7170;9878;10637;10817;12042;21434;34783;35501;37444;39822;40104;42104;45442;51760;52848;56489;60722;62274;69599;69658	410183	406707	412846	584232	619994	622184	409912	608803	1.4852	2.60147e-10	7.44152e-08	up
TY3H	543	sp|P04177|TY3H_RAT	Tyrosine 3-monooxygenase OS=Rattus norvegicus OX=10116 GN=Th PE=1 SV=3	Th	6	sp|P04177|TY3H_RAT	sp|P04177|TY3H_RAT	1	1	3.2	55.965	498	0	3.3552	11087	20497	20497	736.93	745.64	699.18	882.89	875.97	896.7	727.25	885.187	1.2172	6.60751e-08	3.26602e-06	up
APOA1	551	sp|P04639|APOA1_RAT	Apolipoprotein A-I OS=Rattus norvegicus OX=10116 GN=Apoa1 PE=1 SV=2	Apoa1	5.5	sp|P04639|APOA1_RAT	sp|P04639|APOA1_RAT	1	4	17	30.062	259	0	11.88	17196;19935;21953;36863	31833;36806;40295;67361	31833;36806;40295;67361	14471	12865.5	13824.2	22214.2	21797.8	22223.3	13720.2	22078.4	1.6092	3.40452e-09	4.05777e-07	up
A0A0G2JXK5	577	tr|A0A0G2JXK5|A0A0G2JXK5_RAT	Serine protease inhibitor A3N OS=Rattus norvegicus OX=10116 GN=LOC299282 PE=1 SV=1	LOC299282	5.5	tr|A0A0G2JXK5|A0A0G2JXK5_RAT;sp|P05544|SPA3L_RAT;tr|A0A0G2JYK0|A0A0G2JYK0_RAT;tr|F1LM05|F1LM05_RAT;tr|Q7TMB9|Q7TMB9_RAT;tr|A0A0G2K1T8|A0A0G2K1T8_RAT;sp|P09005|SPI21_RAT	tr|A0A0G2JXK5|A0A0G2JXK5_RAT;sp|P05544|SPA3L_RAT;tr|A0A0G2JYK0|A0A0G2JYK0_RAT;tr|F1LM05|F1LM05_RAT;tr|Q7TMB9|Q7TMB9_RAT;tr|A0A0G2K1T8|A0A0G2K1T8_RAT	7	2	7	46.219	413	0	2.7695	6312;9758;10485;22462	11591;11592;18075;19395;19396;41124	11592;18075;19395;41124	24135.3	21043.7	22487.1	31040.9	26512.8	27035.6	22555.4	28196.4	1.2501	0.000112193	0.000789922	up
A0A0G2JXC3	582	tr|A0A0G2JXC3|A0A0G2JXC3_RAT	40S ribosomal protein S21 OS=Rattus norvegicus OX=10116 GN=Rps21 PE=1 SV=1	Rps21	8.8	tr|A0A0G2JXC3|A0A0G2JXC3_RAT;tr|D3ZSE0|D3ZSE0_RAT;sp|P05765|RS21_RAT	tr|A0A0G2JXC3|A0A0G2JXC3_RAT;tr|D3ZSE0|D3ZSE0_RAT;sp|P05765|RS21_RAT	3	2	30.9	8.866	81	0	33.551	23635;24055	43378;44269;44270;44271	43378;44270	16861.7	17159.6	17178.6	13080.2	14508.3	13849	17066.6	13812.5	0.8093	6.95412e-07	1.69474e-05	down
PDYN	586	sp|P06300|PDYN_RAT	Proenkephalin-B OS=Rattus norvegicus OX=10116 GN=Pdyn PE=1 SV=2	Pdyn	5.1	sp|P06300|PDYN_RAT;tr|F1M7S3|F1M7S3_RAT	sp|P06300|PDYN_RAT;tr|F1M7S3|F1M7S3_RAT	2	4	25.8	28.078	248	0	195.29	4325;9871;14100;20991	7926;7927;18249;18250;25886;38695	7926;18250;25886;38695	34848.4	33063	34765.6	40436.6	42280.8	41524.5	34225.7	41414	1.21	1.03505e-07	4.35408e-06	up
A1L114	587	tr|A1L114|A1L114_RAT	Fibrinogen alpha chain OS=Rattus norvegicus OX=10116 GN=Fga PE=2 SV=1	Fga	7.5	tr|A1L114|A1L114_RAT;tr|Q7TQ70|Q7TQ70_RAT;sp|P06399|FIBA_RAT;tr|Q4G044|Q4G044_RAT	tr|A1L114|A1L114_RAT;tr|Q7TQ70|Q7TQ70_RAT;sp|P06399|FIBA_RAT;tr|Q4G044|Q4G044_RAT	4	3	4.9	60.504	550	0	7.9258	25567;34132;36822	47221;62257;67298	47221;62257;67298	15016.3	13262.5	13772.8	18594.9	19363.5	18256.3	14017.2	18738.3	1.3368	5.48983e-07	1.4407e-05	up
G3V7U9	588	tr|G3V7U9|G3V7U9_RAT	Uncharacterized protein OS=Rattus norvegicus OX=10116 PE=1 SV=3		4.5	tr|G3V7U9|G3V7U9_RAT;tr|B3F210|B3F210_RAT;tr|A8IRI3|A8IRI3_RAT;sp|P06536|GCR_RAT	tr|G3V7U9|G3V7U9_RAT;tr|B3F210|B3F210_RAT;tr|A8IRI3|A8IRI3_RAT;sp|P06536|GCR_RAT	4	1	3.4	44.388	413	0	4.0101	31346	57157	57157	1918.21	1975.64	1863.83	2457.22	2568.3	2312.56	1919.23	2446.03	1.2745	6.85454e-07	1.68304e-05	up
A0A0H2UHM3	594	tr|A0A0H2UHM3|A0A0H2UHM3_RAT	Haptoglobin OS=Rattus norvegicus OX=10116 GN=Hp PE=1 SV=1	Hp	6.5	tr|A0A0H2UHM3|A0A0H2UHM3_RAT;sp|P06866|HPT_RAT	tr|A0A0H2UHM3|A0A0H2UHM3_RAT;sp|P06866|HPT_RAT	2	2	4.3	38.432	346	0.0025613	1.7829	25461;36972	47045;67557	47045;67557	23200.4	20383	21222.3	29193	29442.3	30601.5	21601.9	29745.6	1.377	2.70257e-07	8.22415e-06	up
VPS25	637	sp|P0C0A1|VPS25_RAT	Vacuolar protein-sorting-associated protein 25 OS=Rattus norvegicus OX=10116 GN=Vps25 PE=1 SV=1	Vps25	6.3	sp|P0C0A1|VPS25_RAT	sp|P0C0A1|VPS25_RAT	1	2	5.1	20.762	176	0	2.8052	13807;18356;28783	25374;33943;52878	25374;33943;52878	19473	18201.3	17726.5	15241.6	14501.2	14595	18466.9	14779.3	0.8003	7.06757e-07	1.71329e-05	down
B1H271	645	tr|B1H271|B1H271_RAT	Mitochondrial coenzyme A transporter SLC25A42 OS=Rattus norvegicus OX=10116 GN=Slc25a42 PE=1 SV=1	Slc25a42	10.2	tr|B1H271|B1H271_RAT;sp|P0C546|S2542_RAT	tr|B1H271|B1H271_RAT;sp|P0C546|S2542_RAT	2	2	7.5	35.185	318	0	12.411	20282;32049	37382;58419	37382;58419	3709.87	3723.08	4018.69	2566.99	2520.62	2363.77	3817.21	2483.79	0.6507	1.03865e-08	9.00322e-07	down
UBX2B	651	sp|P0C627|UBX2B_RAT	UBX domain-containing protein 2B OS=Rattus norvegicus OX=10116 GN=Ubxn2b PE=1 SV=1	Ubxn2b	4.9	sp|P0C627|UBX2B_RAT	sp|P0C627|UBX2B_RAT	1	3	9.1	37.075	331	0	4.9361	1136;5541;31397	2183;10182;57234	2183;10182;57234	37546.3	38709.7	37633.5	38813.2	45162.2	59882.1	37963.1	47952.5	1.2631	0.00922437	0.0242521	up
A0A1K0FUA6	697	tr|A0A1K0FUA6|A0A1K0FUA6_RAT	Globin a2 OS=Rattus norvegicus OX=10116 GN=LOC689064 PE=3 SV=1	LOC689064	9.2	tr|A0A1K0FUA6|A0A1K0FUA6_RAT;sp|P11517|HBB2_RAT	tr|A0A1K0FUA6|A0A1K0FUA6_RAT;sp|P11517|HBB2_RAT	2	2	20.4	15.982	147	0	96.764	7931;11162;14449;20565;35390;35517;36052	14642;14643;20621;20622;20623;20624;20625;26422;37945;37946;37947;37948;37949;37950;37951;64723;64724;64725;64726;64727;64728;64729;65021;65022;65023;65024;65025;65998;65999	14643;20624;26422;37945;64729;65022;65998	42450.7	42195.7	39235.6	56360.1	58783.4	57591.9	41294	57578.4	1.3944	1.06127e-08	9.06198e-07	up
Q8SEZ0	702	tr|Q8SEZ0|Q8SEZ0_RAT	NADH-ubiquinone oxidoreductase chain 5 OS=Rattus norvegicus OX=10116 GN=Mt-nd5 PE=3 SV=1	Mt-nd5	9.6	tr|Q8SEZ0|Q8SEZ0_RAT;tr|Q06QK5|Q06QK5_RAT;tr|Q06QA1|Q06QA1_RAT;tr|A0A096XKT9|A0A096XKT9_RAT;sp|P11661|NU5M_RAT;tr|A7XYD5|A7XYD5_RAT;tr|A7XYC1|A7XYC1_RAT;tr|A0A0A1FZN8|A0A0A1FZN8_RAT	tr|Q8SEZ0|Q8SEZ0_RAT;tr|Q06QK5|Q06QK5_RAT;tr|Q06QA1|Q06QA1_RAT;tr|A0A096XKT9|A0A096XKT9_RAT;sp|P11661|NU5M_RAT;tr|A7XYD5|A7XYD5_RAT;tr|A7XYC1|A7XYC1_RAT;tr|A0A0A1FZN8|A0A0A1FZN8_RAT	8	1	2.1	68.617	609	0.0057031	1.4966	528;20604;31526;33113;38302	1034;38032;57460;60411;69986	1034;38032;57460;60411;69986	2302.03	2691.4	2549.74	1330.78	1304.21	1338.51	2514.39	1324.5	0.5268	3.29573e-09	4.01167e-07	down
D4AA52	739	tr|D4AA52|D4AA52_RAT	Murinoglobulin-1 OS=Rattus norvegicus OX=10116 GN=LOC297568 PE=1 SV=3	LOC297568	5.9	tr|D4AA52|D4AA52_RAT;tr|A0A0G2K926|A0A0G2K926_RAT;sp|P14046|A1I3_RAT;tr|D4A6E3|D4A6E3_RAT;tr|A0A0G2JUW7|A0A0G2JUW7_RAT;sp|Q03626|MUG1_RAT;tr|A0A0G2JUP5|A0A0G2JUP5_RAT;tr|M0R5V7|M0R5V7_RAT;tr|G3V9J1|G3V9J1_RAT	tr|D4AA52|D4AA52_RAT;tr|A0A0G2K926|A0A0G2K926_RAT;sp|P14046|A1I3_RAT;tr|D4A6E3|D4A6E3_RAT;tr|A0A0G2JUW7|A0A0G2JUW7_RAT;sp|Q03626|MUG1_RAT;tr|A0A0G2JUP5|A0A0G2JUP5_RAT	9	8	6.9	163.6	1477	0	30.384	12513;20089;22559;23851;25033;25117;26374;35790	23009;23010;37067;37068;41285;43860;46266;46426;48543;65505;65506	23010;37067;41285;43860;46266;46426;48543;65506	105910	100019	103837	158127	158211	156880	103256	157740	1.5277	2.89407e-11	1.36984e-08	up
ARAF	740	sp|P14056|ARAF_RAT	Serine/threonine-protein kinase A-Raf OS=Rattus norvegicus OX=10116 GN=Araf PE=1 SV=1	Araf	9.5	sp|P14056|ARAF_RAT	sp|P14056|ARAF_RAT	1	2	3.6	67.551	604	0	9.995	4781;13958;16447;37314	8768;25645;25646;30459;30460;68171	8768;25646;30459;68171	40540.2	45897.3	43507.7	30638.4	35511.1	36144.1	43315.1	34097.9	0.7872	6.45519e-05	0.00050798	down
CAH3	741	sp|P14141|CAH3_RAT	Carbonic anhydrase 3 OS=Rattus norvegicus OX=10116 GN=Ca3 PE=1 SV=3	Ca3	7.4	sp|P14141|CAH3_RAT	sp|P14141|CAH3_RAT	1	2	8.1	29.431	260	0	5.2752	12652;36927	23275;67474	23275;67474	20709	21018.7	21214.4	15383.3	15403.7	15069.8	20980.7	15285.6	0.7286	4.18003e-12	4.78279e-09	down
FIBB	746	sp|P14480|FIBB_RAT	Fibrinogen beta chain OS=Rattus norvegicus OX=10116 GN=Fgb PE=1 SV=4	Fgb	7.9	sp|P14480|FIBB_RAT	sp|P14480|FIBB_RAT	1	1	3.3	54.235	479	0	7.0968	23204	42410	42410	6890.23	7356.83	6883.21	9214.9	9265.02	7364.46	7043.42	8614.79	1.2231	0.00107541	0.00443259	up
A0A0G2K654	771	tr|A0A0G2K654|A0A0G2K654_RAT	H1.2 linker histone, cluster member OS=Rattus norvegicus OX=10116 GN=Hist1h1c PE=1 SV=1	Hist1h1c	11.8	tr|A0A0G2K654|A0A0G2K654_RAT;sp|P15865|H14_RAT;tr|M0R7B4|M0R7B4_RAT;sp|P06349|H1T_RAT;sp|D4A3K5|H11_RAT;sp|D3ZBN0|H15_RAT	tr|A0A0G2K654|A0A0G2K654_RAT;sp|P15865|H14_RAT;tr|M0R7B4|M0R7B4_RAT;sp|P06349|H1T_RAT	6	4	19.3	21.316	212	0	13.719	1673;2847;14462;29916	3256;5242;26442;26443;54778	3256;5242;26443;54778	30243.1	28066	28863.7	35452.7	34362	34869.3	29057.6	34894.7	1.2009	2.89875e-07	8.68258e-06	up
A0A0G2JY31	790	tr|A0A0G2JY31|A0A0G2JY31_RAT	Alpha-1-antiproteinase OS=Rattus norvegicus OX=10116 GN=Serpina1 PE=1 SV=1	Serpina1	6	tr|A0A0G2JY31|A0A0G2JY31_RAT;sp|P17475|A1AT_RAT;tr|A0A0G2JZ73|A0A0G2JZ73_RAT	tr|A0A0G2JY31|A0A0G2JY31_RAT;sp|P17475|A1AT_RAT;tr|A0A0G2JZ73|A0A0G2JZ73_RAT	3	3	6.1	46.121	411	0	4.8116	3425;28800;35519	6314;52898;65027	6314;52898;65027	17216.7	17617.8	15702.1	23965.9	22871.2	22934.9	16845.5	23257.3	1.3806	1.5256e-07	5.52403e-06	up
Q66HL0	855	tr|Q66HL0|Q66HL0_RAT	Ecto-5'-nucleotidase OS=Rattus norvegicus OX=10116 GN=Nt5e PE=1 SV=2	Nt5e	7	tr|Q66HL0|Q66HL0_RAT;sp|P21588|5NTD_RAT	tr|Q66HL0|Q66HL0_RAT;sp|P21588|5NTD_RAT	2	2	6.4	63.95	576	0	30.862	10207;19979	18846;36909	18846;36909	17433.4	18145.2	17823.4	21633.7	23218	22415	17800.6	22422.3	1.2596	4.6648e-08	2.49414e-06	up
IBP4	859	sp|P21744|IBP4_RAT	Insulin-like growth factor-binding protein 4 OS=Rattus norvegicus OX=10116 GN=Igfbp4 PE=1 SV=2	Igfbp4	7.2	sp|P21744|IBP4_RAT	sp|P21744|IBP4_RAT	1	1	3.9	27.745	254	0.0018706	2.0582	26613	49013	49013	1269.58	1273.21	1119.26	1575.27	1482.45	1608.02	1220.68	1555.25	1.2741	8.91346e-06	0.000112534	up
MAP1A	983	sp|P34926|MAP1A_RAT	Microtubule-associated protein 1A OS=Rattus norvegicus OX=10116 GN=Map1a PE=1 SV=1	Map1a	4.6	sp|P34926|MAP1A_RAT;REV__tr|B2GV12|B2GV12_RAT;REV__tr|A0A0G2K2G1|A0A0G2K2G1_RAT;REV__tr|D4A9M4|D4A9M4_RAT	sp|P34926|MAP1A_RAT	4	2	1.8	299.53	2774	0	208.07	676;753;966;1299;1339;1641;2365;2448;2730;3025;3395;3840;4509;4623;4687;4751;5109;5197;5354;5650;6342;6343;6392;6393;7502;7999;8587;8598;8600;8668;9286;9609;9653;10020;10238;10272;10591;10637;11654;11661;11899;12121;12530;12739;12754;13201;13888;14085;14407;14429;15672;16126;19473;20356;22365;22366;22477;24651;25051;25988;26015;26092;26844;27571;28561;29109;29708;30004;30749;30754;30804;30820;308…	1358;1359;1360;1493;1862;2496;2566;2567;3199;3200;3201;3202;4486;4487;4488;4489;4490;4491;4627;4628;5060;5532;6271;6272;6273;7102;7103;8252;8475;8476;8477;8478;8611;8612;8718;8719;9429;9590;9879;9880;9881;10387;10388;10389;10390;11654;11655;11763;11764;11765;13916;14751;14752;14753;14754;16025;16042;16045;16046;16172;16173;16174;16175;17280;17281;17282;17283;17284;17835;17906;17907;18487;18488;18…	1360;1493;1862;2496;2567;3202;4490;4627;5060;5532;6271;7103;8252;8477;8612;8719;9429;9590;9879;10387;11654;11655;11763;11765;13916;14753;16025;16042;16046;16175;17280;17835;17907;18491;18885;18944;19591;19670;21445;21458;21952;22357;23037;23413;23434;24237;25518;25866;26351;26386;28965;29883;35978;37555;40976;40977;41147;45565;46293;47962;47995;48099;49438;50843;52568;53382;54430;54957;56245;5625…	63788.4	64358.3	65520.2	42388	46164.9	46041.9	64555.6	44864.9	0.695	6.91288e-09	6.51509e-07	down
CNN3	1017	sp|P37397|CNN3_RAT	Calponin-3 OS=Rattus norvegicus OX=10116 GN=Cnn3 PE=1 SV=1	Cnn3	5.4	sp|P37397|CNN3_RAT;sp|Q08290|CNN1_RAT	sp|P37397|CNN3_RAT	2	7	28.5	36.434	330	0	195.14	1314;4757;12293;22086;22685;24067;37696	2518;2519;2520;8727;8728;22642;22643;22644;22645;40488;41503;44290;44291;68876	2520;8728;22644;40488;41503;44291;68876	226714	217054	222755	179452	181469	183124	222175	181348	0.8162	2.12001e-09	2.95818e-07	down
H10	1051	sp|P43278|H10_RAT	Histone H1.0 OS=Rattus norvegicus OX=10116 GN=H1-0 PE=2 SV=2	H1-0	11.7	sp|P43278|H10_RAT	sp|P43278|H10_RAT	1	4	22.2	20.885	194	0	11.064	14655;32361;35234;38255	26773;59049;64419;69899	26773;59049;64419;69899	20768.1	19470.6	23219	25863.4	25750.5	25835.5	21152.5	25816.5	1.2205	5.00245e-05	0.00041902	up
ACE	1066	sp|P47820|ACE_RAT	Angiotensin-converting enzyme OS=Rattus norvegicus OX=10116 GN=Ace PE=1 SV=1	Ace	6.6	sp|P47820|ACE_RAT;tr|Q8CJ04|Q8CJ04_RAT;tr|A0A0A0MXV4|A0A0A0MXV4_RAT	sp|P47820|ACE_RAT	3	3	2.1	150.91	1313	0	4.2624	162;839;35086	354;1664;64163	354;1664;64163	67747.7	64713.2	63205.1	51214.7	54202.4	51683.7	65222	52366.9	0.8029	2.0139e-07	6.77738e-06	down
A0A0G2JVC8	1078	tr|A0A0G2JVC8|A0A0G2JVC8_RAT	Terpene cyclase/mutase family member OS=Rattus norvegicus OX=10116 GN=Lss PE=1 SV=1	Lss	6.7	tr|A0A0G2JVC8|A0A0G2JVC8_RAT;sp|P48450|LSS_RAT;tr|A0A096MK55|A0A096MK55_RAT;tr|A0A096MK62|A0A096MK62_RAT	tr|A0A0G2JVC8|A0A0G2JVC8_RAT;sp|P48450|LSS_RAT;tr|A0A096MK55|A0A096MK55_RAT	4	5	7.4	83.283	733	0	12.228	15447;20527;22251;31715;32365	28472;28473;37876;40776;57735;59053	28473;37876;40776;57735;59053	20188.2	22172.7	21352.8	25069.8	26655.1	25817.8	21237.9	25847.6	1.217	1.98505e-06	3.56003e-05	up
S10A9	1096	sp|P50116|S10A9_RAT	Protein S100-A9 OS=Rattus norvegicus OX=10116 GN=S100a9 PE=1 SV=3	S100a9	7.6	sp|P50116|S10A9_RAT;tr|A0A0H2UHJ1|A0A0H2UHJ1_RAT	sp|P50116|S10A9_RAT;tr|A0A0H2UHJ1|A0A0H2UHJ1_RAT	2	1	6.2	13.145	113	0.0086634	1.4054	20495	37814	37814	1813.73	1789.75	1732.2	3081.63	2156.55	2455.08	1778.56	2564.42	1.4419	0.000145098	0.000955243	up
AL1A1	1120	sp|P51647|AL1A1_RAT	Retinal dehydrogenase 1 OS=Rattus norvegicus OX=10116 GN=Aldh1a1 PE=1 SV=3	Aldh1a1	7.9	sp|P51647|AL1A1_RAT;tr|A0A0H2UHP1|A0A0H2UHP1_RAT	sp|P51647|AL1A1_RAT;tr|A0A0H2UHP1|A0A0H2UHP1_RAT	2	4	11.2	54.458	501	0	48.878	16890;18309;18931;36741;38387	31272;31273;31274;33868;34897;67167;67168;70135	31272;33868;34897;67167;70135	64293	58601.4	59790.3	47369.9	46632.6	46594.3	60894.9	46865.6	0.7696	8.47115e-08	3.81602e-06	down
MOT1	1145	sp|P53987|MOT1_RAT	Monocarboxylate transporter 1 OS=Rattus norvegicus OX=10116 GN=Slc16a1 PE=1 SV=1	Slc16a1	8.4	sp|P53987|MOT1_RAT	sp|P53987|MOT1_RAT	1	3	7.5	53.238	494	0	16.702	4760;26153;29255	8732;8733;8734;8735;48199;53627	8734;48199;53627	44511.7	43989.4	46019.6	35279.9	36111.7	37738.3	44840.2	36376.7	0.8113	1.15942e-07	4.63848e-06	down
PEX6	1159	sp|P54777|PEX6_RAT	Peroxisome assembly factor 2 OS=Rattus norvegicus OX=10116 GN=Pex6 PE=1 SV=1	Pex6	7	sp|P54777|PEX6_RAT	sp|P54777|PEX6_RAT	1	1	1.1	104.43	978	0.0091565	1.3742	28619	52653	52653	15156.7	13618.4	14302.8	18560.8	16318.4	17691.2	14359.3	17523.5	1.2204	3.76081e-05	0.000335657	up
FXYD7	1191	sp|P59649|FXYD7_RAT	FXYD domain-containing ion transport regulator 7 OS=Rattus norvegicus OX=10116 GN=Fxyd7 PE=1 SV=1	Fxyd7	8	sp|P59649|FXYD7_RAT	sp|P59649|FXYD7_RAT	1	2	25	8.4867	80	0	7.8497	29518;29587	54095;54096;54097;54213	54096;54213	28501.5	26314.4	25948.4	35665.8	35536.7	33996.5	26921.4	35066.3	1.3025	2.29424e-07	7.29187e-06	up
D3ZZC7	1239	tr|D3ZZC7|D3ZZC7_RAT	40S ribosomal protein S15a OS=Rattus norvegicus OX=10116 PE=3 SV=1		10.9	tr|D3ZZC7|D3ZZC7_RAT;tr|D3ZS61|D3ZS61_RAT;tr|D3ZLL8|D3ZLL8_RAT;sp|P62246|RS15A_RAT;tr|M0R8U6|M0R8U6_RAT;tr|A0A0G2K2F6|A0A0G2K2F6_RAT;tr|A0A0G2K6I0|A0A0G2K6I0_RAT;tr|A0A0G2JYA6|A0A0G2JYA6_RAT	tr|D3ZZC7|D3ZZC7_RAT;tr|D3ZS61|D3ZS61_RAT;tr|D3ZLL8|D3ZLL8_RAT;sp|P62246|RS15A_RAT;tr|M0R8U6|M0R8U6_RAT;tr|A0A0G2K2F6|A0A0G2K2F6_RAT;tr|A0A0G2K6I0|A0A0G2K6I0_RAT;tr|A0A0G2JYA6|A0A0G2JYA6_RAT	8	2	12.3	14.777	130	0	4.0509	23984;30067	44115;55040;55041	44115;55040	14913.5	14590.9	16292.5	18822.6	18687.2	18972.9	15265.7	18827.5	1.2333	1.66586e-06	3.0546e-05	up
H4	1266	sp|P62804|H4_RAT	Histone H4 OS=Rattus norvegicus OX=10116 GN=H4c2 PE=1 SV=2	H4c2	11.9	sp|P62804|H4_RAT	sp|P62804|H4_RAT	1	5	46.6	11.367	103	0	19.696	4206;5784;17596;34196;35139	7717;10706;10707;10708;32572;32573;32574;32575;62413;62414;62415;62416;62417;62418;62419;62420;64253;64254	7717;10706;32573;62416;64253	185758	185863	184939	151061	149146	155229	185520	151812	0.8183	6.57776e-10	1.29763e-07	down
D4A6W6	1288	tr|D4A6W6|D4A6W6_RAT	60S ribosomal protein L8 OS=Rattus norvegicus OX=10116 PE=3 SV=1		11.4	tr|D4A6W6|D4A6W6_RAT;sp|P62919|RL8_RAT	tr|D4A6W6|D4A6W6_RAT;sp|P62919|RL8_RAT	2	3	21	28.156	257	0	39.982	2628;2844;5000	4906;5237;9241;9242;9243	4906;5237;9242	16277.7	18219.4	16583.3	20797.7	20941.4	21071.4	17026.8	20936.8	1.2296	2.35597e-06	4.08439e-05	up
D3ZCR3	1322	tr|D3ZCR3|D3ZCR3_RAT	High mobility group protein B1 pseudogene OS=Rattus norvegicus OX=10116 GN=LOC108349189 PE=3 SV=2	LOC108349189	5.9	tr|D3ZCR3|D3ZCR3_RAT;tr|A0A0G2K6P4|A0A0G2K6P4_RAT;tr|B4F758|B4F758_RAT;sp|P63159|HMGB1_RAT;tr|D4A6A9|D4A6A9_RAT;tr|D3ZLG3|D3ZLG3_RAT;tr|D3ZC69|D3ZC69_RAT;tr|D3ZGW6|D3ZGW6_RAT;tr|M0R7R5|M0R7R5_RAT;tr|D3ZXR5|D3ZXR5_RAT;tr|F1LNG6|F1LNG6_RAT;tr|Q7TPK9|Q7TPK9_RAT	tr|D3ZCR3|D3ZCR3_RAT;tr|A0A0G2K6P4|A0A0G2K6P4_RAT;tr|B4F758|B4F758_RAT;sp|P63159|HMGB1_RAT;tr|D4A6A9|D4A6A9_RAT;tr|D3ZLG3|D3ZLG3_RAT;tr|D3ZC69|D3ZC69_RAT;tr|D3ZGW6|D3ZGW6_RAT;tr|M0R7R5|M0R7R5_RAT;tr|D3ZXR5|D3ZXR5_RAT;tr|F1LNG6|F1LNG6_RAT;tr|Q7TPK9|Q7TPK9_RAT	12	3	12.7	24.677	213	0	41.37	15444;18409;20295	28464;34067;37414;37415;37416	28464;34067;37415	93267.6	93473	91609	69184.7	72718.7	68716.3	92783.2	70206.6	0.7567	1.9177e-09	2.81312e-07	down
Q5RKK3	1377	tr|Q5RKK3|Q5RKK3_RAT	Bifunctional epoxide hydrolase 2 OS=Rattus norvegicus OX=10116 GN=Ephx2 PE=1 SV=1	Ephx2	5.9	tr|Q5RKK3|Q5RKK3_RAT;sp|P80299|HYES_RAT	tr|Q5RKK3|Q5RKK3_RAT;sp|P80299|HYES_RAT	2	5	10.6	62.328	554	0	14.971	3266;6355;11997;15641;17142	5969;11674;22136;28901;31701	5969;11674;22136;28901;31701	74434.4	71452.8	70539	46920.8	43543.4	46736.8	72142	45733.7	0.6339	1.19651e-09	2.01331e-07	down
A0A0H2UH99	1390	tr|A0A0H2UH99|A0A0H2UH99_RAT	60S ribosomal protein L24 OS=Rattus norvegicus OX=10116 GN=Rpl24 PE=1 SV=1	Rpl24	11.9	tr|A0A0H2UH99|A0A0H2UH99_RAT;sp|P83732|RL24_RAT;tr|M0RBD1|M0RBD1_RAT	tr|A0A0H2UH99|A0A0H2UH99_RAT;sp|P83732|RL24_RAT	3	3	17.9	17.676	156	0	19.205	1626;14134;31974	3170;3171;25933;58271	3171;25933;58271	40837.2	38866.1	44281.1	50813.2	48587.9	50587.8	41328.1	49996.3	1.2097	1.301e-05	0.000149759	up
B1WBM2	1521	tr|B1WBM2|B1WBM2_RAT	RAB interacting factor OS=Rattus norvegicus OX=10116 GN=Rabif PE=2 SV=1	Rabif	4.9	tr|B1WBM2|B1WBM2_RAT;sp|Q08326|MSS4_RAT	tr|B1WBM2|B1WBM2_RAT;sp|Q08326|MSS4_RAT	2	1	16.3	13.928	123	0	2.6596	11508	21176	21176	13589	17197.7	14027.9	19244.7	18175.6	17888.7	14938.2	18436.3	1.2342	0.000513935	0.00248914	up
D4A1V7	1604	tr|D4A1V7|D4A1V7_RAT	MOB kinase activator 1B OS=Rattus norvegicus OX=10116 GN=Mob1b PE=1 SV=1	Mob1b	6.7	tr|D4A1V7|D4A1V7_RAT;sp|Q3T1J9|MOB1A_RAT	tr|D4A1V7|D4A1V7_RAT;sp|Q3T1J9|MOB1A_RAT	2	2	10.6	25.091	216	0	3.7491	8672;14888	16180;16181;27233	16181;27233	7394.81	8292.96	7194.52	9521.37	9005.53	9384.8	7627.43	9303.9	1.2198	2.59276e-05	0.000246399	up
RER1	1614	sp|Q498C8|RER1_RAT	Protein RER1 OS=Rattus norvegicus OX=10116 GN=Rer1 PE=1 SV=1	Rer1	9.9	sp|Q498C8|RER1_RAT	sp|Q498C8|RER1_RAT	1	2	14.8	22.988	196	0	6.8713	20403;34766	37626;37627;63558	37627;63558	37399.8	43295.6	41103.6	29458.9	30103.3	31288.6	40599.7	30283.6	0.7459	1.48652e-06	2.7975e-05	down
B5DEK3	1617	tr|B5DEK3|B5DEK3_RAT	LOC498662 protein OS=Rattus norvegicus OX=10116 GN=Tdrp PE=1 SV=1	Tdrp	5.5	tr|B5DEK3|B5DEK3_RAT;sp|Q498E2|TDRP_RAT	tr|B5DEK3|B5DEK3_RAT;sp|Q498E2|TDRP_RAT	2	1	5.5	20.171	182	0.0029234	1.7763	29795	54596	54596	8269.48	8447.16	8524.72	6898.71	7036.63	6943.48	8413.79	6959.61	0.8272	4.44521e-10	9.8269e-08	down
EFHD2	1639	sp|Q4FZY0|EFHD2_RAT	EF-hand domain-containing protein D2 OS=Rattus norvegicus OX=10116 GN=Efhd2 PE=1 SV=1	Efhd2	4.7	sp|Q4FZY0|EFHD2_RAT;tr|D4A9T5|D4A9T5_RAT	sp|Q4FZY0|EFHD2_RAT	2	6	29.7	26.759	239	0	64.961	28;623;4725;9098;30558;35155	52;1258;1259;8678;8679;8680;8681;16922;55884;64287;64288	52;1258;8681;16922;55884;64287	78385.6	80889.3	83497.8	63840.7	66638.7	66055.6	80924.2	65511.7	0.8095	6.56129e-08	3.26602e-06	down
SSU72	1653	sp|Q4KLK9|SSU72_RAT	RNA polymerase II subunit A C-terminal domain phosphatase SSU72 OS=Rattus norvegicus OX=10116 GN=Ssu72 PE=2 SV=1	Ssu72	5	sp|Q4KLK9|SSU72_RAT	sp|Q4KLK9|SSU72_RAT	1	1	6.2	22.544	194	0.00057241	2.3427	5320	9823	9823	1235.81	1466.41	1517.6	1825.04	1941.57	1895.81	1406.61	1887.47	1.3419	1.82849e-05	0.000192849	up
LIMD2	1662	sp|Q4KM31|LIMD2_RAT	LIM domain-containing protein 2 OS=Rattus norvegicus OX=10116 GN=Limd2 PE=2 SV=1	Limd2	9.3	sp|Q4KM31|LIMD2_RAT	sp|Q4KM31|LIMD2_RAT	1	2	13.3	14.236	128	0	3.7324	10078;13856	18622;25461	18622;25461	13531	16107.9	16237.1	18327	20436.9	19439.8	15292	19401.2	1.2687	9.75102e-05	0.000707042	up
OSGP2	1695	sp|Q4V7F3|OSGP2_RAT	Probable tRNA N6-adenosine threonylcarbamoyltransferase, mitochondrial OS=Rattus norvegicus OX=10116 GN=Osgepl1 PE=2 SV=1	Osgepl1	8.9	sp|Q4V7F3|OSGP2_RAT;tr|Q6AYN7|Q6AYN7_RAT	sp|Q4V7F3|OSGP2_RAT;tr|Q6AYN7|Q6AYN7_RAT	2	1	3.1	44.851	414	0.0091453	1.3684	1264	2452	2452	1239.37	736.87	895.96	678.67	745.2	710.16	957.4	711.343	0.743	0.00735549	0.0201536	down
CTBL1	1714	sp|Q4V8K2|CTBL1_RAT	Beta-catenin-like protein 1 OS=Rattus norvegicus OX=10116 GN=Ctnnbl1 PE=1 SV=1	Ctnnbl1	4.7	sp|Q4V8K2|CTBL1_RAT	sp|Q4V8K2|CTBL1_RAT	1	2	5.5	64.947	563	0	7.429	23168;23442	42357;42992	42357;42992	4669.89	4360.64	4512.95	6964.92	5683.11	5071.65	4514.49	5906.56	1.3084	0.000579828	0.00274148	up
DPH2	1736	sp|Q568Y2|DPH2_RAT	2-(3-amino-3-carboxypropyl)histidine synthase subunit 2 OS=Rattus norvegicus OX=10116 GN=Dph2 PE=2 SV=1	Dph2	5	sp|Q568Y2|DPH2_RAT	sp|Q568Y2|DPH2_RAT	1	1	5.5	52.324	489	0	12.5	38198	69821	69821	1051.07	1201.22	958.07	1350.54	1279.44	1246.02	1070.12	1292	1.2073	0.000568621	0.00269518	up
RN185	1737	sp|Q568Y3|RN185_RAT	E3 ubiquitin-protein ligase RNF185 OS=Rattus norvegicus OX=10116 GN=Rnf185 PE=2 SV=1	Rnf185	6.5	sp|Q568Y3|RN185_RAT	sp|Q568Y3|RN185_RAT	1	1	7.8	20.493	192	0	3.5772	33452	60988;60989	60989	3267.24	3666.63	3808.05	4488.77	4820.73	4946.14	3580.64	4751.88	1.3271	6.14165e-06	8.42343e-05	up
A0A0G2K617	1742	tr|A0A0G2K617|A0A0G2K617_RAT	RWD domain-containing protein 4 OS=Rattus norvegicus OX=10116 GN=Rwdd4 PE=1 SV=1	Rwdd4	4.8	tr|A0A0G2K617|A0A0G2K617_RAT;sp|Q569B7|RWDD4_RAT	tr|A0A0G2K617|A0A0G2K617_RAT;sp|Q569B7|RWDD4_RAT	2	1	5.3	21.105	188	0.00056807	2.2302	30134	55189	55189	7383.42	8229.5	7185.92	5696.64	6259.18	6839.59	7599.61	6265.14	0.8244	0.000411239	0.00207469	down
XKR4	1822	sp|Q5GH59|XKR4_RAT	XK-related protein 4 OS=Rattus norvegicus OX=10116 GN=Xkr4 PE=2 SV=1	Xkr4	8.8	sp|Q5GH59|XKR4_RAT	sp|Q5GH59|XKR4_RAT	1	3	4.6	72.715	647	0	3.9965	1553;4698;16211	2988;8627;8628;30017	2988;8628;30017	34852.5	33424.9	33329.7	28142.8	27489	28140.4	33869	27924	0.8245	1.15311e-08	9.56081e-07	down
NUBP1	1850	sp|Q5I0L4|NUBP1_RAT	Cytosolic Fe-S cluster assembly factor NUBP1 OS=Rattus norvegicus OX=10116 GN=Nubp1 PE=1 SV=1	Nubp1	6	sp|Q5I0L4|NUBP1_RAT	sp|Q5I0L4|NUBP1_RAT	1	2	8.4	34.045	320	0	2.576	19217;36225	35410;66289	35410;66289	11134.3	10100.3	13762.9	14571.1	13412.5	14705.1	11665.8	14229.6	1.2198	0.00261051	0.00880068	up
GTPB3	1909	sp|Q5PQQ1|GTPB3_RAT	tRNA modification GTPase GTPBP3, mitochondrial OS=Rattus norvegicus OX=10116 GN=Gtpbp3 PE=2 SV=1	Gtpbp3	6.8	sp|Q5PQQ1|GTPB3_RAT	sp|Q5PQQ1|GTPB3_RAT	1	2	7.3	52.017	492	0	2.8236	11721;22402	21571;41042	21571;41042	4779.15	5912.07	5342.17	6320.95	7347.08	6432.38	5344.46	6700.14	1.2537	0.000378164	0.00194243	up
ZN365	1911	sp|Q5PQS2|ZN365_RAT	Protein ZNF365 OS=Rattus norvegicus OX=10116 GN=Znf365 PE=1 SV=1	Znf365	9.9	sp|Q5PQS2|ZN365_RAT	sp|Q5PQS2|ZN365_RAT	1	3	7.6	46.967	408	0.00057099	2.2909	138;1542;13186	311;2971;24209	311;2971;24209	8829.7	9944.36	8801.42	12452.1	11853.1	11951	9191.83	12085.4	1.3148	1.30772e-06	2.57095e-05	up
PHLA3	1913	sp|Q5PQT7|PHLA3_RAT	Pleckstrin homology-like domain family A member 3 OS=Rattus norvegicus OX=10116 GN=Phlda3 PE=2 SV=1	Phlda3	10.3	sp|Q5PQT7|PHLA3_RAT	sp|Q5PQT7|PHLA3_RAT	1	1	7.2	13.735	125	0.0013138	2.1168	25475	47067	47067	6853.41	6181.57	6210.15	7234.97	7994.68	7990.07	6415.04	7739.91	1.2065	4.57872e-05	0.000393316	up
S12A7	1932	sp|Q5RK27|S12A7_RAT	Solute carrier family 12 member 7 OS=Rattus norvegicus OX=10116 GN=Slc12a7 PE=2 SV=2	Slc12a7	6.6	sp|Q5RK27|S12A7_RAT;tr|A0A0G2K8S1|A0A0G2K8S1_RAT	sp|Q5RK27|S12A7_RAT;tr|A0A0G2K8S1|A0A0G2K8S1_RAT	2	1	0.8	119.38	1083	0.0055496	1.5506	10615;34932	19633;63858	19633;63858	2600.71	2870.16	3027.89	3577.34	3996.42	3936.6	2832.92	3836.79	1.3544	4.85255e-06	6.97524e-05	up
UBE2F	1952	sp|Q5U203|UBE2F_RAT	NEDD8-conjugating enzyme UBE2F OS=Rattus norvegicus OX=10116 GN=Ube2f PE=2 SV=2	Ube2f	6.5	sp|Q5U203|UBE2F_RAT	sp|Q5U203|UBE2F_RAT	1	2	10.8	21.08	185	0.00056915	2.2424	8295;23906	15425;43975	15425;43975	10869.8	11576.1	11434.9	13620.3	14114.4	13334	11293.6	13689.6	1.2122	3.57616e-07	1.0029e-05	up
LTOR3	1953	sp|Q5U204|LTOR3_RAT	Ragulator complex protein LAMTOR3 OS=Rattus norvegicus OX=10116 GN=Lamtor3 PE=2 SV=1	Lamtor3	7.5	sp|Q5U204|LTOR3_RAT	sp|Q5U204|LTOR3_RAT	1	2	14.5	13.58	124	0	4.7441	4848;8671	8886;16178;16179	8886;16179	18608.3	17761.2	16745.5	12238	13919	12843.5	17705	13000.1	0.7343	1.31713e-06	2.57459e-05	down
TPRN	1994	sp|Q5XHX2|TPRN_RAT	Taperin OS=Rattus norvegicus OX=10116 GN=Tprn PE=1 SV=2	Tprn	6.1	sp|Q5XHX2|TPRN_RAT	sp|Q5XHX2|TPRN_RAT	1	2	4	80.271	753	0	4.0403	23284;28995	53203	53203	348.9	391.6	338.68	449.75	561.96	461.43	359.727	491.047	1.3651	7.53339e-05	0.000575414	up
AB17A	2043	sp|Q5XIJ5|AB17A_RAT	Alpha/beta hydrolase domain-containing protein 17A OS=Rattus norvegicus OX=10116 GN=Abhd17a PE=1 SV=1	Abhd17a	6.7	sp|Q5XIJ5|AB17A_RAT	sp|Q5XIJ5|AB17A_RAT	1	1	10.3	33.993	310	0	3.3261	18997	35015	35015	2540.59	2626.23	2213.21	4690.95	3758.01	2793.79	2460.01	3747.58	1.5234	0.000988426	0.00415793	up
A0A1B0GWU4	2080	tr|A0A1B0GWU4|A0A1B0GWU4_RAT	Solute carrier family 18 (Vesicular acetylcholine), member 3 OS=Rattus norvegicus OX=10116 GN=Slc18a3 PE=4 SV=1	Slc18a3	6.1	tr|A0A1B0GWU4|A0A1B0GWU4_RAT;sp|Q62666|VACHT_RAT	tr|A0A1B0GWU4|A0A1B0GWU4_RAT;sp|Q62666|VACHT_RAT	2	1	2.6	56.545	530	0.0041811	1.7176	22285	40829	40829	1437.44	1678.56	1598.69	1985.1	1976.88	1709.26	1571.56	1890.41	1.2029	0.000581251	0.00274368	up
PNOC	2126	sp|Q62923|PNOC_RAT	Prepronociceptin OS=Rattus norvegicus OX=10116 GN=Pnoc PE=1 SV=1	Pnoc	8.3	sp|Q62923|PNOC_RAT	sp|Q62923|PNOC_RAT	1	1	5	20.478	181	0.0022338	2.0153	19248	35455;35456;35457	35455	9597.66	10221.6	9015.72	13400.9	11228.9	11466.5	9611.65	12032.1	1.2518	0.000153217	0.000993825	up
A1M	2143	sp|Q63041|A1M_RAT	Alpha-1-macroglobulin OS=Rattus norvegicus OX=10116 GN=A1m PE=1 SV=1	A1m	6.9	sp|Q63041|A1M_RAT	sp|Q63041|A1M_RAT	1	6	4.7	167.12	1500	0	40.21	5584;5598;6488;18932;25760;38122	10247;10296;11911;34898;34899;47531;69672	10247;10296;11911;34898;47531;69672	30503.6	41895.9	33323.8	44787.4	42240.9	41387.8	35241.1	42805.4	1.2146	0.00314241	0.0101569	up
SERC5	2156	sp|Q63175|SERC5_RAT	Serine incorporator 5 OS=Rattus norvegicus OX=10116 GN=Serinc5 PE=2 SV=1	Serinc5	7.8	sp|Q63175|SERC5_RAT;tr|A0A140TAJ2|A0A140TAJ2_RAT	sp|Q63175|SERC5_RAT;tr|A0A140TAJ2|A0A140TAJ2_RAT	2	3	7	51.855	460	0.0025622	1.7892	27664;31286;37851	57074;69139	57074;69139	17291	18675.6	16949.2	14551.5	14564.6	13907	17638.6	14341	0.8131	1.6622e-06	3.0546e-05	down
F1LSW7	2193	tr|F1LSW7|F1LSW7_RAT	60S ribosomal protein L14 OS=Rattus norvegicus OX=10116 GN=Rpl14 PE=1 SV=2	Rpl14	11.7	tr|F1LSW7|F1LSW7_RAT;sp|Q63507|RL14_RAT;tr|B5DEM5|B5DEM5_RAT;tr|Q6TUH8|Q6TUH8_RAT;tr|D3ZHE6|D3ZHE6_RAT	tr|F1LSW7|F1LSW7_RAT;sp|Q63507|RL14_RAT;tr|B5DEM5|B5DEM5_RAT;tr|Q6TUH8|Q6TUH8_RAT;tr|D3ZHE6|D3ZHE6_RAT	5	2	9.8	23.322	214	0	5.685	2104;22834	3996;41759	3996;41759	2875.48	3259.57	3210.74	4640.77	4740.71	4973.56	3115.26	4785.01	1.536	5.31316e-08	2.76333e-06	up
VAMP1	2222	sp|Q63666|VAMP1_RAT	Vesicle-associated membrane protein 1 OS=Rattus norvegicus OX=10116 GN=Vamp1 PE=1 SV=2	Vamp1	6.8	sp|Q63666|VAMP1_RAT	sp|Q63666|VAMP1_RAT	1	3	54.2	12.797	118	0	197.37	527;22132;22307;29106	1031;1032;1033;40572;40573;40574;40575;40576;40863;53379	1032;40576;40863;53379	129359	124434	125277	101037	94291.4	98226.9	126357	97851.7	0.7744	1.99074e-08	1.3967e-06	down
G3V8P4	2284	tr|G3V8P4|G3V8P4_RAT	Protein-tyrosine-phosphatase OS=Rattus norvegicus OX=10116 GN=Ptprf PE=1 SV=1	Ptprf	6.6	tr|G3V8P4|G3V8P4_RAT;sp|Q64604|PTPRF_RAT;tr|A0A0G2JT62|A0A0G2JT62_RAT;tr|Q4JFC6|Q4JFC6_RAT	tr|G3V8P4|G3V8P4_RAT;sp|Q64604|PTPRF_RAT;tr|A0A0G2JT62|A0A0G2JT62_RAT;tr|Q4JFC6|Q4JFC6_RAT	4	2	1.8	211.56	1898	0	7.5462	3754;22533;26958;32547;32571;37721	6973;41248;49716;49717;59385;59421;68910	6973;41248;49717;59385;59421;68910	15111.9	15342.9	15781.2	12412.8	12898.8	12961.5	15412	12757.7	0.8278	3.69096e-08	2.09069e-06	down
CAH5B	2320	sp|Q66HG6|CAH5B_RAT	Carbonic anhydrase 5B, mitochondrial OS=Rattus norvegicus OX=10116 GN=Ca5b PE=2 SV=1	Ca5b	7.2	sp|Q66HG6|CAH5B_RAT	sp|Q66HG6|CAH5B_RAT	1	1	2.5	36.597	317	1	-2	24199	44648	44648	5984.54	4707.24	5498.52	9849.04	7425.46	8160.21	5396.77	8478.24	1.571	3.44917e-05	0.000312721	up
PURB	2329	sp|Q68A21|PURB_RAT	Transcriptional activator protein Pur-beta OS=Rattus norvegicus OX=10116 GN=Purb PE=1 SV=3	Purb	5.1	sp|Q68A21|PURB_RAT	sp|Q68A21|PURB_RAT	1	1	4.1	33.418	315	0	13.387	6232;11106;12993;12999;13002;20594;28680;36515	11463;11464;20527;20528;23873;23874;23875;23883;23884;23888;38004;38005;38006;38007;38008;38009;38010;38011;52734;52735;66796	11464;20527;23873;23884;23888;38005;52734;66796	7548.42	6791.96	6910.7	19630.6	20144.3	18976.8	7083.69	19583.9	2.7646	1.31865e-11	1.04735e-08	up
RENR	2368	sp|Q6AXS4|RENR_RAT	Renin receptor OS=Rattus norvegicus OX=10116 GN=Atp6ap2 PE=1 SV=1	Atp6ap2	5.2	sp|Q6AXS4|RENR_RAT	sp|Q6AXS4|RENR_RAT	1	3	12	39.081	350	0	25.096	2311;7407;26841	4390;13746;49432;49433;49434	4390;13746;49433	2281.59	3032.08	2501.78	3276.67	3193.8	2983.98	2605.15	3151.48	1.2097	0.00212411	0.00749201	up
SF3A2	2374	sp|Q6AXT8|SF3A2_RAT	Splicing factor 3A subunit 2 OS=Rattus norvegicus OX=10116 GN=Sf3a2 PE=2 SV=1	Sf3a2	10.2	sp|Q6AXT8|SF3A2_RAT	sp|Q6AXT8|SF3A2_RAT	1	3	7.4	49.89	471	0	33.47	7123;27340;32651	13225;50442;59546	13225;50442;59546	17397.8	17795.3	18095.3	14084.8	15018.9	14992.1	17762.8	14698.6	0.8275	2.55578e-07	7.98073e-06	down
ATGA1	2396	sp|Q6AY69|ATGA1_RAT	Autophagy-related protein 101 OS=Rattus norvegicus OX=10116 GN=Atg101 PE=2 SV=1	Atg101	6.1	sp|Q6AY69|ATGA1_RAT	sp|Q6AY69|ATGA1_RAT	1	1	7.3	25.015	218	0	3.2762	24014	44167	44167	1679.86	1867.15	1546.88	2440.04	3735.09	2058.58	1697.96	2744.57	1.6164	0.00124981	0.0050036	up
SCRN2	2435	sp|Q6AYR8|SCRN2_RAT	Secernin-2 OS=Rattus norvegicus OX=10116 GN=Scrn2 PE=2 SV=1	Scrn2	5.1	sp|Q6AYR8|SCRN2_RAT	sp|Q6AYR8|SCRN2_RAT	1	3	8.5	46.501	423	0	14.945	11753;13183;32253	21654;24206;58875	21654;24206;58875	14609.4	14117.7	13786.6	17201.2	16725.7	17129.9	14171.2	17019	1.201	5.30266e-08	2.76333e-06	up
FKBPL	2487	sp|Q6MG81|FKBPL_RAT	FK506-binding protein-like OS=Rattus norvegicus OX=10116 GN=Fkbpl PE=2 SV=1	Fkbpl	7	sp|Q6MG81|FKBPL_RAT	sp|Q6MG81|FKBPL_RAT	1	1	2.9	37.96	347	0	2.5966	9415	17518;17519	17519	3938.86	3281.73	3662.68	5277.91	4630.21	5059.66	3627.76	4989.26	1.3753	1.02075e-05	0.00012478	up
OCLN	2505	sp|Q6P6T5|OCLN_RAT	Occludin OS=Rattus norvegicus OX=10116 GN=Ocln PE=1 SV=1	Ocln	6.2	sp|Q6P6T5|OCLN_RAT	sp|Q6P6T5|OCLN_RAT	1	1	4.2	59.185	523	0.00057372	2.3658	30813	56345	56345	1945.78	1800.78	1806.47	2278.94	2309.73	2151.76	1851.01	2246.81	1.2138	2.71668e-06	4.51806e-05	up
D3ZPU3	2524	tr|D3ZPU3|D3ZPU3_RAT	Very-long-chain 3-oxoacyl-CoA reductase OS=Rattus norvegicus OX=10116 GN=Hsd17b12 PE=1 SV=2	Hsd17b12	9.6	tr|D3ZPU3|D3ZPU3_RAT;sp|Q6P7R8|DHB12_RAT	tr|D3ZPU3|D3ZPU3_RAT;sp|Q6P7R8|DHB12_RAT	2	5	21.4	32.129	290	0	39.005	1151;20303;22979;31821;32763	2205;37434;42018;57908;57909;59772	2205;37434;42018;57908;59772	77496.4	82002.2	78725.3	63801.3	66861.8	66753.5	79408	65805.5	0.8287	1.85834e-07	6.44337e-06	down
RM17	2537	sp|Q6PDW6|RM17_RAT	39S ribosomal protein L17, mitochondrial OS=Rattus norvegicus OX=10116 GN=Mrpl17 PE=2 SV=1	Mrpl17	10.6	sp|Q6PDW6|RM17_RAT	sp|Q6PDW6|RM17_RAT	1	2	8.5	20.264	176	0.0022259	1.9657	20278;20371	37372;37576	37372;37576	24416.1	23766.8	22532.6	16892.9	16935.4	18507	23571.8	17445.1	0.7401	2.58073e-07	7.98073e-06	down
NT5D2	2545	sp|Q6Q0N3|NT5D2_RAT	5'-nucleotidase domain-containing protein 2 OS=Rattus norvegicus OX=10116 GN=Nt5dc2 PE=2 SV=2	Nt5dc2	7.2	sp|Q6Q0N3|NT5D2_RAT	sp|Q6Q0N3|NT5D2_RAT	1	1	1.4	63.652	553	0.0091743	1.3886	13529	24859;24860	24860	5307.22	5672.95	6702.14	4641.08	4813.16	4692.35	5894.1	4715.53	0.8	0.000254223	0.0014515	down
SMUG1	2643	sp|Q811Q1|SMUG1_RAT	Single-strand selective monofunctional uracil-DNA glycosylase OS=Rattus norvegicus OX=10116 GN=Smug1 PE=2 SV=1	Smug1	6.8	sp|Q811Q1|SMUG1_RAT	sp|Q811Q1|SMUG1_RAT	1	1	7.2	30.562	278	0.0041788	1.7124	21939	40274	40274	3799.9	4517.75	3361.35	5895.29	4799.65	4491.35	3893	5062.1	1.3003	0.00216928	0.00762313	up
F1M9X4	2644	tr|F1M9X4|F1M9X4_RAT	Chloride intracellular channel protein OS=Rattus norvegicus OX=10116 GN=Clic6 PE=1 SV=1	Clic6	4	tr|F1M9X4|F1M9X4_RAT;sp|Q811Q2|CLIC6_RAT;tr|A0A0G2JTB6|A0A0G2JTB6_RAT;sp|Q9EPT8|CLIC5_RAT	tr|F1M9X4|F1M9X4_RAT;sp|Q811Q2|CLIC6_RAT;tr|A0A0G2JTB6|A0A0G2JTB6_RAT	4	3	7.7	64.284	608	0	37.156	11363;12831;21921	20947;23575;40249	20947;23575;40249	36058	35835.2	33802.4	17303.7	18069.2	16994.3	35231.9	17455.7	0.4955	2.38354e-11	1.25666e-08	down
BRNP3	2671	sp|Q8K1M7|BRNP3_RAT	BMP/retinoic acid-inducible neural-specific protein 3 OS=Rattus norvegicus OX=10116 GN=Brinp3 PE=2 SV=1	Brinp3	8	sp|Q8K1M7|BRNP3_RAT	sp|Q8K1M7|BRNP3_RAT	1	1	2.2	88.496	766	0	4.6834	17461	32319	32319	788.76	1112.69	1063.49	1383.03	991.22	1435.33	988.313	1269.86	1.2849	0.0143798	0.0345659	up
ERO1A	2695	sp|Q8R4A1|ERO1A_RAT	ERO1-like protein alpha OS=Rattus norvegicus OX=10116 GN=Ero1a PE=1 SV=1	Ero1a	6.1	sp|Q8R4A1|ERO1A_RAT;tr|A0A0G2KAP1|A0A0G2KAP1_RAT	sp|Q8R4A1|ERO1A_RAT	2	7	16.8	54.018	464	0	63.728	8963;9446;10925;15305;20253;21004;22179	16686;17574;20228;28192;37330;37331;38712;40665	16686;17574;20228;28192;37331;38712;40665	106877	104241	104579	87831.4	86815.7	87515.2	105232	87387.4	0.8304	8.78437e-11	3.14096e-08	down
G3V6Z3	2707	tr|G3V6Z3|G3V6Z3_RAT	Actin filament-associated protein 1 OS=Rattus norvegicus OX=10116 GN=Afap1 PE=1 SV=1	Afap1	9	tr|G3V6Z3|G3V6Z3_RAT;sp|Q8VH46|AFAP1_RAT;tr|A0A0G2JVI5|A0A0G2JVI5_RAT	tr|G3V6Z3|G3V6Z3_RAT;sp|Q8VH46|AFAP1_RAT;tr|A0A0G2JVI5|A0A0G2JVI5_RAT	3	2	2.1	80.746	731	0.0045045	1.6259	28704;33625	52773;61334	52773;61334	29782.3	29508.7	29177.2	37188.8	36591.6	35516	29489.4	36432.2	1.2354	2.35861e-09	3.21276e-07	up
A0A0G2K9Y5	2792	tr|A0A0G2K9Y5|A0A0G2K9Y5_RAT	Histidine-rich glycoprotein OS=Rattus norvegicus OX=10116 GN=Hrg PE=1 SV=1	Hrg	7.9	tr|A0A0G2K9Y5|A0A0G2K9Y5_RAT;sp|Q99PS8|HRG_RAT;tr|A0A0G2K3G0|A0A0G2K3G0_RAT	tr|A0A0G2K9Y5|A0A0G2K9Y5_RAT;sp|Q99PS8|HRG_RAT;tr|A0A0G2K3G0|A0A0G2K3G0_RAT	3	2	3.9	57.926	515	0.0091598	1.3809	32695;35667	59624;65304	59624;65304	3978.54	3521.36	3651.01	5558.72	4659.98	5551.9	3716.97	5256.87	1.4143	8.43332e-06	0.000107216	up
ATPMD	2873	sp|Q9JJW3|ATPMD_RAT	ATP synthase membrane subunit DAPIT, mitochondrial OS=Rattus norvegicus OX=10116 GN=Atp5md PE=1 SV=1	Atp5md	10.3	sp|Q9JJW3|ATPMD_RAT	sp|Q9JJW3|ATPMD_RAT	1	1	25.9	6.4075	58	0	91.814	1294	2487;2488;2489;2490;2491	2488	78682.6	77285.9	75502.4	61099.8	63543.4	61529.4	77157	62057.6	0.8043	5.73016e-09	5.75127e-07	down
A0A1K0FUB2	2939	tr|A0A1K0FUB2|A0A1K0FUB2_RAT	Myoglobin OS=Rattus norvegicus OX=10116 GN=Mb PE=3 SV=1	Mb	8.4	tr|A0A1K0FUB2|A0A1K0FUB2_RAT;sp|Q9QZ76|MYG_RAT	tr|A0A1K0FUB2|A0A1K0FUB2_RAT;sp|Q9QZ76|MYG_RAT	2	1	5.2	17.157	154	0.0020496	2.0233	1424	2762	2762	5649.75	5173.95	5420.29	7027.94	6673.18	6704.93	5414.66	6802.02	1.2562	3.71191e-07	1.03086e-05	up
G3V878	2973	tr|G3V878|G3V878_RAT	Signal peptidase complex catalytic subunit SEC11 OS=Rattus norvegicus OX=10116 GN=Sec11c PE=1 SV=1	Sec11c	9.7	tr|G3V878|G3V878_RAT;sp|Q9WTR7|SC11C_RAT	tr|G3V878|G3V878_RAT;sp|Q9WTR7|SC11C_RAT	2	4	22.4	21.66	192	0	8.5489	1195;1221;5059;8132	2307;2360;9337;15045	2307;2360;9337;15045	33250.2	31315.4	31452.7	25895.5	24295.5	25514.1	32006.1	25235	0.7884	1.19351e-07	4.70902e-06	down
ATOX1	2985	sp|Q9WUC4|ATOX1_RAT	Copper transport protein ATOX1 OS=Rattus norvegicus OX=10116 GN=Atox1 PE=1 SV=1	Atox1	7.4	sp|Q9WUC4|ATOX1_RAT	sp|Q9WUC4|ATOX1_RAT	1	3	57.4	7.2924	68	0	26.424	3495;15010;20338	6458;6459;27513;37519;37520;37521	6459;27513;37521	55060	56980.2	57175.6	42052.8	45463	43161	56405.3	43558.9	0.7722	4.08168e-08	2.26712e-06	down
F1LMC7	3000	tr|F1LMC7|F1LMC7_RAT	Septin-7 OS=Rattus norvegicus OX=10116 GN=Sept7 PE=1 SV=3	Sept7	8.9	tr|F1LMC7|F1LMC7_RAT;sp|Q9WVC0|SEPT7_RAT;tr|A0A0G2JZT5|A0A0G2JZT5_RAT;tr|D4A0F5|D4A0F5_RAT;tr|Q7TP92|Q7TP92_RAT;tr|A0A0G2JV25|A0A0G2JV25_RAT	tr|F1LMC7|F1LMC7_RAT;sp|Q9WVC0|SEPT7_RAT;tr|A0A0G2JZT5|A0A0G2JZT5_RAT;tr|D4A0F5|D4A0F5_RAT	6	1	2.5	50.579	436	0.0011272	2.1291	687;2326;6704;11009;16936;17983;18551;18912;23528;24992;24995;28458;28901;30784;31468;31687;32722;34182	1375;1376;4415;12294;12295;20366;20367;20368;31341;31342;33324;34280;34281;34282;34865;43158;43159;43160;43161;43162;43163;43164;43165;43166;43167;43168;43169;43170;43171;43172;46154;46155;46156;46157;46158;46159;46160;46203;46204;52425;52426;52427;52428;52429;53068;56288;56289;56290;56291;56292;56293;57355;57356;57689;57690;59679;59680;59681;59682;59683;59684;59685;59686;59687;59688;59689;59690;…	1375;4415;12294;20368;31341;33324;34281;34865;43171;46156;46203;52425;53068;56289;57355;57689;59680;62396	7573.86	7837.18	7427.51	8882.36	9406.12	9833.89	7612.85	9374.12	1.2314	1.63085e-06	3.01568e-05	up
PTBP3	3020	sp|Q9Z118|PTBP3_RAT	Polypyrimidine tract-binding protein 3 OS=Rattus norvegicus OX=10116 GN=Ptbp3 PE=2 SV=1	Ptbp3	9.5	sp|Q9Z118|PTBP3_RAT;tr|A0A0G2JV54|A0A0G2JV54_RAT	sp|Q9Z118|PTBP3_RAT;tr|A0A0G2JV54|A0A0G2JV54_RAT	2	3	5.2	56.715	523	0	8.7568	8126;15496;32188	15032;15033;15034;28593;58758	15033;28593;58758	46726.3	47522.6	46338	34752.2	32627.7	34671.7	46862.3	34017.2	0.7259	2.02549e-09	2.89696e-07	down
LIN7A	3042	sp|Q9Z250|LIN7A_RAT	Protein lin-7 homolog A OS=Rattus norvegicus OX=10116 GN=Lin7a PE=1 SV=2	Lin7a	9.1	sp|Q9Z250|LIN7A_RAT	sp|Q9Z250|LIN7A_RAT	1	1	11.6	25.864	232	0	16.665	9750;16767;21955;23852;32133;35894	18064;18065;31060;40298;40299;43861;58657;65707;65708	18064;31060;40299;43861;58657;65707	1126.04	1939.64	1336.63	1875.84	2124.22	1670.34	1467.44	1890.13	1.2881	0.0137628	0.0334197	up
A0A0G2JZX3	3052	tr|A0A0G2JZX3|A0A0G2JZX3_RAT	Synaptic vesicle 2-related protein OS=Rattus norvegicus OX=10116 GN=Svop PE=1 SV=1	Svop	7.5	tr|A0A0G2JZX3|A0A0G2JZX3_RAT;sp|Q9Z2I7|SVOP_RAT	tr|A0A0G2JZX3|A0A0G2JZX3_RAT;sp|Q9Z2I7|SVOP_RAT	2	3	6.2	60.526	547	0	20.315	2014;35277;37708	3806;64521;68889	3806;64521;68889	12936.9	11783.6	12532.6	9618.62	9282.92	9784.84	12417.7	9562.13	0.77	1.7839e-07	6.31047e-06	down
B6DYQ5	3065	tr|B6DYQ5|B6DYQ5_RAT	Glutathione-dependent dehydroascorbate reductase OS=Rattus norvegicus OX=10116 PE=2 SV=1		6.7	tr|B6DYQ5|B6DYQ5_RAT;sp|Q9Z339|GSTO1_RAT;tr|A0A0G2JTY5|A0A0G2JTY5_RAT;tr|A0A096MJC4|A0A096MJC4_RAT;tr|B6DYQ6|B6DYQ6_RAT;sp|Q6AXV9|GSTO2_RAT	tr|B6DYQ5|B6DYQ5_RAT;sp|Q9Z339|GSTO1_RAT	6	1	3.3	27.669	241	0.00452	1.6555	7353;14196;15017;18161;19623;19688;20179;24946;25339;28666	13645;13646;26024;26025;26026;27524;27525;27526;27527;27528;33646;33647;36262;36263;36264;36265;36266;36267;36385;36386;37213;46062;46063;46854;46855;46856;46857;52714;52715	13645;26024;27528;33647;36266;36386;37213;46062;46854;52714	8177.72	7229.3	8219.05	10803.9	8481.12	9341.36	7875.36	9542.14	1.2116	0.00173702	0.00640759	up
A0A096MJA7	3078	tr|A0A096MJA7|A0A096MJA7_RAT	Rotatin (Fragment) OS=Rattus norvegicus OX=10116 GN=Rttn PE=4 SV=1	Rttn	7.2	tr|A0A096MJA7|A0A096MJA7_RAT;tr|D3ZS92|D3ZS92_RAT	tr|A0A096MJA7|A0A096MJA7_RAT;tr|D3ZS92|D3ZS92_RAT	2	2	1.2	181.15	1626	0.0022148	1.9169	10560;23081	19533;42199	19533;42199	19575.8	19920.8	20079.1	28163.5	26409.5	27812.1	19858.6	27461.7	1.3829	1.35644e-09	2.17573e-07	up
A0A0G2JSH5	3115	tr|A0A0G2JSH5|A0A0G2JSH5_RAT	Albumin OS=Rattus norvegicus OX=10116 GN=Alb PE=1 SV=1	Alb	6.4	tr|A0A0G2JSH5|A0A0G2JSH5_RAT	tr|A0A0G2JSH5|A0A0G2JSH5_RAT	1	1	1.2	68.758	608	1	-2	71;89;980;981;3067;3659;3666;3667;3886;5353;5749;5847;6557;11650;18858;19180;19273;21660;21832;23022;24573;28123;28762;30914;33280;34142;38084;38114	139;140;197;1880;1881;1882;1883;1884;5607;6827;6828;6836;6837;7170;9878;10637;10638;10816;10817;10818;12042;12043;21434;34783;35330;35501;35502;35503;35504;35505;39822;39823;40104;40105;40106;42103;42104;45442;45443;45444;45445;51760;51761;51762;52848;56488;56489;60722;60723;62272;62273;62274;62275;69599;69600;69654;69655;69656;69657;69658	140;197;1880;1883;5607;6828;6836;6837;7170;9878;10637;10817;12042;21434;34783;35330;35501;39822;40104;42104;45442;51760;52848;56489;60722;62274;69599;69658	14633.8	14337.3	14496.6	30281.4	30859.5	29843.7	14489.2	30328.2	2.0932	1.35652e-14	7.76067e-11	up
A0A0G2JSK1	3119	tr|A0A0G2JSK1|A0A0G2JSK1_RAT	RCG20603 OS=Rattus norvegicus OX=10116 GN=Serpina3c PE=3 SV=1	Serpina3c	5.1	tr|A0A0G2JSK1|A0A0G2JSK1_RAT;sp|P05545|SPA3K_RAT	tr|A0A0G2JSK1|A0A0G2JSK1_RAT;sp|P05545|SPA3K_RAT	2	5	15.9	46.477	416	0	60.19	3400;6312;6421;9758;16414	6278;11591;11592;11803;18075;30407	6278;11592;11803;18075;30407	40415.1	39617	40086	58221.4	55992	56207	40039.4	56806.8	1.4188	2.41624e-11	1.25666e-08	up
D3Z917	3180	tr|D3Z917|D3Z917_RAT	Dolichyldiphosphatase OS=Rattus norvegicus OX=10116 GN=Dolpp1 PE=1 SV=1	Dolpp1	9.9	tr|D3Z917|D3Z917_RAT;tr|A0A0G2JUS5|A0A0G2JUS5_RAT	tr|D3Z917|D3Z917_RAT;tr|A0A0G2JUS5|A0A0G2JUS5_RAT	2	1	3.6	22.187	195	0	2.5798	15715	29056;29057;29058	29058	7700	9043.91	7586.93	13635.8	10469.7	9638.49	8110.28	11248	1.3869	0.000668133	0.00304055	up
D4A205	3322	tr|D4A205|D4A205_RAT	APC regulator of WNT-signaling pathway 2 OS=Rattus norvegicus OX=10116 GN=Apc2 PE=3 SV=1	Apc2	8.8	tr|D4A205|D4A205_RAT;tr|A0A0G2JZW4|A0A0G2JZW4_RAT	tr|D4A205|D4A205_RAT;tr|A0A0G2JZW4|A0A0G2JZW4_RAT	2	3	1.4	243.93	2281	0	3.2935	1180;4798;14361	2285;8804;26282	2285;8804;26282	6290.95	6682.07	6497.53	4776.51	5259.39	4955.08	6490.18	4996.99	0.7699	2.50142e-07	7.86297e-06	down
A0A0G2K0R4	3354	tr|A0A0G2K0R4|A0A0G2K0R4_RAT	MYC-associated zinc finger protein OS=Rattus norvegicus OX=10116 GN=Maz PE=4 SV=1	Maz	9.8	tr|A0A0G2K0R4|A0A0G2K0R4_RAT;tr|A0A0G2KAJ3|A0A0G2KAJ3_RAT;tr|A8QJL8|A8QJL8_RAT	tr|A0A0G2K0R4|A0A0G2K0R4_RAT;tr|A0A0G2KAJ3|A0A0G2KAJ3_RAT;tr|A8QJL8|A8QJL8_RAT	3	1	1.9	48.33	473	0.0069296	1.4653	14984	27449	27449	1663.58	2025.47	2040.05	3179.82	2363.65	2273.74	1909.7	2605.74	1.3645	0.00127543	0.00508678	up
D4A3F5	3447	tr|D4A3F5|D4A3F5_RAT	G protein-coupled receptor, class C, group 5, member B OS=Rattus norvegicus OX=10116 GN=Gprc5b PE=1 SV=1	Gprc5b	8.5	tr|D4A3F5|D4A3F5_RAT;tr|A0A0G2K4B0|A0A0G2K4B0_RAT;tr|B2RZ13|B2RZ13_RAT	tr|D4A3F5|D4A3F5_RAT;tr|A0A0G2K4B0|A0A0G2K4B0_RAT;tr|B2RZ13|B2RZ13_RAT	3	1	3	44.078	394	0	8.6779	10065	18598;18599;18600	18599	12472	12500.5	11611	14888.8	14392.7	14705.1	12194.5	14662.2	1.2024	6.15857e-07	1.54597e-05	up
M0R4A5	3517	tr|M0R4A5|M0R4A5_RAT	Carboxylic ester hydrolase OS=Rattus norvegicus OX=10116 GN=Ache PE=3 SV=2	Ache	6	tr|M0R4A5|M0R4A5_RAT;tr|Q505J2|Q505J2_RAT;tr|A0A0G2K6V0|A0A0G2K6V0_RAT;tr|A0A0G2K2I2|A0A0G2K2I2_RAT;sp|P37136|ACES_RAT	tr|M0R4A5|M0R4A5_RAT;tr|Q505J2|Q505J2_RAT;tr|A0A0G2K6V0|A0A0G2K6V0_RAT;tr|A0A0G2K2I2|A0A0G2K2I2_RAT;sp|P37136|ACES_RAT	5	3	5.4	67.847	613	0	22.388	4144;5757;21269	7605;10650;39189	7605;10650;39189	68973.6	78990.4	70050.4	98011.4	87593.4	91812.5	72671.5	92472.4	1.2725	1.88289e-05	0.000195854	up
Q712J1	3547	tr|Q712J1|Q712J1_RAT	Kinesin-like protein OS=Rattus norvegicus OX=10116 PE=2 SV=1		6.1	tr|Q712J1|Q712J1_RAT;tr|A0A0G2K857|A0A0G2K857_RAT	tr|Q712J1|Q712J1_RAT;tr|A0A0G2K857|A0A0G2K857_RAT	2	1	1.1	85.616	791	0.0018699	2.0554	1351	2587	2587	8594	8502.91	8936.71	7010.35	6789.83	7264.5	8677.87	7021.56	0.8091	1.35088e-07	5.11815e-06	down
Q499Q2	3561	tr|Q499Q2|Q499Q2_RAT	TPD52-like 1 OS=Rattus norvegicus OX=10116 GN=Tpd52l1 PE=2 SV=1	Tpd52l1	6.4	tr|Q499Q2|Q499Q2_RAT;tr|A0A0G2K8M7|A0A0G2K8M7_RAT	tr|Q499Q2|Q499Q2_RAT;tr|A0A0G2K8M7|A0A0G2K8M7_RAT	2	4	39.3	18.348	163	0	152.8	908;4699;20383;23453	1766;1767;8629;8630;37592;43015	1767;8630;37592;43015	78778.2	77865.4	77369.5	61532.3	62681.9	64883	78004.4	63032.4	0.8081	5.14525e-09	5.60104e-07	down
A9UMW2	3611	tr|A9UMW2|A9UMW2_RAT	Complex I-B9 (Fragment) OS=Rattus norvegicus OX=10116 GN=Ndufa3 PE=2 SV=1	Ndufa3	8.9	tr|A9UMW2|A9UMW2_RAT;tr|A0A0G2KAA3|A0A0G2KAA3_RAT	tr|A9UMW2|A9UMW2_RAT;tr|A0A0G2KAA3|A0A0G2KAA3_RAT	2	1	28.9	9.2547	83	0	60.224	5774	10680;10681;10682	10680	30336.7	27568.7	31370.7	22581.5	21244.2	22137.8	29758.7	21987.8	0.7389	6.12639e-07	1.54597e-05	down
B2RZA2	3684	tr|B2RZA2|B2RZA2_RAT	Exonuclease domain-containing protein (Fragment) OS=Rattus norvegicus OX=10116 PE=2 SV=1		8.2	tr|B2RZA2|B2RZA2_RAT;tr|A0A1B0GWR1|A0A1B0GWR1_RAT;tr|M0R8C5|M0R8C5_RAT	tr|B2RZA2|B2RZA2_RAT;tr|A0A1B0GWR1|A0A1B0GWR1_RAT;tr|M0R8C5|M0R8C5_RAT	3	2	5.8	32.569	292	0	3.5354	8082;24766	14932;14933;45752;45753	14933;45753	33886.1	32471.4	32080.7	25678.2	24256.6	31480.2	32812.7	27138.4	0.8271	0.00127592	0.00508678	down
M0RB98	3696	tr|M0RB98|M0RB98_RAT	Complement C1q-like 2 OS=Rattus norvegicus OX=10116 GN=C1ql2 PE=4 SV=2	C1ql2	5.3	tr|M0RB98|M0RB98_RAT;tr|A0A3B0IP42|A0A3B0IP42_RAT	tr|M0RB98|M0RB98_RAT;tr|A0A3B0IP42|A0A3B0IP42_RAT	2	1	11.7	26.218	257	0.0048535	1.6021	2423	4587	4587	1165.41	1436.53	1179.89	1799.17	1427.5	1575.98	1260.61	1600.88	1.2699	0.0010294	0.00428814	up
A1L1L5	3712	tr|A1L1L5|A1L1L5_RAT	Ccnk protein OS=Rattus norvegicus OX=10116 GN=Ccnk PE=1 SV=1	Ccnk	8.6	tr|A1L1L5|A1L1L5_RAT	tr|A1L1L5|A1L1L5_RAT	1	1	4.1	65.366	589	0	5.0833	4153	7616	7616	1678.54	1250.95	1328.82	676.15	876.1	798.63	1419.44	783.627	0.5521	8.0101e-06	0.000103211	down
A4D0F6	3717	tr|A4D0F6|A4D0F6_RAT	ESCRT-II complex subunit VPS25 OS=Rattus norvegicus OX=10116 PE=2 SV=1		6.2	tr|A4D0F6|A4D0F6_RAT;tr|A0A0G2K231|A0A0G2K231_RAT;sp|Q7TPK6|WNK4_RAT;tr|A0A096MKH1|A0A096MKH1_RAT	tr|A4D0F6|A4D0F6_RAT;tr|A0A0G2K231|A0A0G2K231_RAT;sp|Q7TPK6|WNK4_RAT	4	3	2.4	173.19	1552	0.00075514	2.1873	7046;11799;16452;28783;31650	13067;21727;30467;30468;52878;57630	13067;21727;30468;52878;57630	48646	42150.6	42754.2	62553.5	53816.6	57117.2	44516.9	57829.1	1.299	3.3837e-05	0.000307761	up
B1H227	3782	tr|B1H227|B1H227_RAT	LOC682908 protein OS=Rattus norvegicus OX=10116 GN=Rcc1 PE=1 SV=1	Rcc1	8	tr|B1H227|B1H227_RAT	tr|B1H227|B1H227_RAT	1	1	2.4	45.111	421	0	4.3555	20369	37573;37574	37573	25253.3	24256.1	24022.9	21284	20092.1	19517.4	24510.8	20297.8	0.8281	1.37018e-06	2.64824e-05	down
B2GUZ6	3833	tr|B2GUZ6|B2GUZ6_RAT	Reticulon 4-interacting protein 1 OS=Rattus norvegicus OX=10116 GN=Rtn4ip1 PE=1 SV=1	Rtn4ip1	9.7	tr|B2GUZ6|B2GUZ6_RAT	tr|B2GUZ6|B2GUZ6_RAT	1	2	8.1	43.605	396	0	8.1321	20237;32500	37307;59294;59295	37307;59295	36226.9	40297.8	40044.5	29063.6	30875.9	31607	38856.4	30515.5	0.7853	3.34712e-06	5.26067e-05	down
B2RYQ9	3881	tr|B2RYQ9|B2RYQ9_RAT	Smarca5 protein (Fragment) OS=Rattus norvegicus OX=10116 GN=Smarca5 PE=2 SV=1	Smarca5	8.3	tr|B2RYQ9|B2RYQ9_RAT;tr|F1M7H3|F1M7H3_RAT;tr|F1LNL2|F1LNL2_RAT;tr|D3ZIE5|D3ZIE5_RAT	tr|B2RYQ9|B2RYQ9_RAT;tr|F1M7H3|F1M7H3_RAT;tr|F1LNL2|F1LNL2_RAT;tr|D3ZIE5|D3ZIE5_RAT	4	4	5.5	68.437	584	0	7.5812	11327;20118;22867;23637	20885;37117;41809;43380	20885;37117;41809;43380	50086.5	46980.2	48193.2	80069.3	71862.3	78203.3	48420	76711.6	1.5843	8.63435e-09	7.84081e-07	up
B4F7C6	3942	tr|B4F7C6|B4F7C6_RAT	Zmat4 protein OS=Rattus norvegicus OX=10116 GN=Zmat4 PE=2 SV=1	Zmat4	9.7	tr|B4F7C6|B4F7C6_RAT	tr|B4F7C6|B4F7C6_RAT	1	1	7.4	25.703	229	0	2.7555	34474	62976	62976	1225.23	1398.84	1571.89	1869.84	2123.71	1908.98	1398.65	1967.51	1.4067	3.06121e-05	0.00028247	up
B5DF62	3975	tr|B5DF62|B5DF62_RAT	Non-specific serine/threonine protein kinase OS=Rattus norvegicus OX=10116 GN=Pak4 PE=1 SV=1	Pak4	10.4	tr|B5DF62|B5DF62_RAT	tr|B5DF62|B5DF62_RAT	1	1	1.9	64.749	593	0	5.1503	8116;8954;36535	15022;16676;66838;66839	15022;16676;66839	6847	6590.33	6549.64	5419.56	5468.74	5372.03	6662.32	5420.11	0.8135	2.99846e-09	3.72917e-07	down
D3ZAZ1	4067	tr|D3ZAZ1|D3ZAZ1_RAT	Formin-like 1 OS=Rattus norvegicus OX=10116 GN=Fmnl1 PE=1 SV=1	Fmnl1	5.2	tr|D3ZAZ1|D3ZAZ1_RAT	tr|D3ZAZ1|D3ZAZ1_RAT	1	1	1.2	115.53	1034	0.0070998	1.4466	1342;4686;9536;13909;18053;22149;24419;30972;31997;34541;35884;36341	2570;8610;17715;25557;33462;40606;45147;45148;45149;56587;58318;63136;65692;66492	2570;8610;17715;25557;33462;40606;45148;56587;58318;63136;65692;66492	3538.86	2829.76	3134.2	2055.87	2376.34	2174.76	3167.61	2202.32	0.6953	1.39224e-05	0.000156483	down
D3ZBM3	4076	tr|D3ZBM3|D3ZBM3_RAT	Ferrochelatase OS=Rattus norvegicus OX=10116 GN=Fech PE=1 SV=1	Fech	8.9	tr|D3ZBM3|D3ZBM3_RAT	tr|D3ZBM3|D3ZBM3_RAT	1	5	18	47.551	422	0	23.221	5484;12519;20882;32594;35305	10092;10093;10094;10095;23017;38506;38507;38508;59449;64572	10092;23017;38506;59449;64572	68032.6	95411.1	67273.5	97448.5	92865	101671	76905.7	97328.2	1.2656	0.00289614	0.00954424	up
D3ZCS3	4102	tr|D3ZCS3|D3ZCS3_RAT	Poly(rC)-binding protein 4 OS=Rattus norvegicus OX=10116 GN=Pcbp4 PE=4 SV=1	Pcbp4	8.3	tr|D3ZCS3|D3ZCS3_RAT	tr|D3ZCS3|D3ZCS3_RAT	1	1	2.7	41.452	403	0	2.8742	10416;16523	19248;30593	19248;30593	2222.28	2191.4	2570.02	1567.51	1341.55	1713.39	2327.9	1540.82	0.6619	1.28787e-05	0.000148846	down
D3ZDM7	4122	tr|D3ZDM7|D3ZDM7_RAT	D-aspartate oxidase OS=Rattus norvegicus OX=10116 GN=Ddo PE=1 SV=1	Ddo	8.2	tr|D3ZDM7|D3ZDM7_RAT	tr|D3ZDM7|D3ZDM7_RAT	1	2	11.1	37.543	341	0	14.419	11924;22989	22010;42035	22010;42035	8137.95	9754.06	8053.6	11374	10522.9	9546	8648.54	10481	1.2119	0.00131274	0.00519736	up
D3ZTR6	4123	tr|D3ZTR6|D3ZTR6_RAT	Neuronal tyrosine-phosphorylated phosphoinositide-3-kinase adapter 1-like OS=Rattus norvegicus OX=10116 GN=LOC100910838 PE=4 SV=3	LOC100910838	9.8	tr|D3ZTR6|D3ZTR6_RAT;tr|D3ZDP7|D3ZDP7_RAT	tr|D3ZTR6|D3ZTR6_RAT;tr|D3ZDP7|D3ZDP7_RAT	2	1	1.5	78.636	757	0	2.4798	1336	2563	2563	10295	9203.23	9443.43	8055.25	8416.35	7473.76	9647.23	7981.79	0.8274	5.15154e-05	0.000426549	down
D3ZE10	4132	tr|D3ZE10|D3ZE10_RAT	39S ribosomal protein L35, mitochondrial OS=Rattus norvegicus OX=10116 GN=Mrpl35 PE=1 SV=1	Mrpl35	12.2	tr|D3ZE10|D3ZE10_RAT	tr|D3ZE10|D3ZE10_RAT	1	1	5.3	21.479	188	1	-2	358	753	753	1571.11	1808.5	1453.32	2015.42	1921.01	1875.47	1610.98	1937.3	1.2026	0.000520557	0.00251317	up
D3ZI68	4224	tr|D3ZI68|D3ZI68_RAT	Pre-mRNA-processing factor 31 OS=Rattus norvegicus OX=10116 GN=Prpf31 PE=1 SV=1	Prpf31	5.5	tr|D3ZI68|D3ZI68_RAT	tr|D3ZI68|D3ZI68_RAT	1	2	3	55.415	499	0.0023893	1.8568	8859;20380	16520;37589	16520;37589	39510.7	41088.8	39449.2	31191.9	31482.7	31061.5	40016.2	31245.4	0.7808	4.29946e-10	9.8269e-08	down
D3ZIF0	4228	tr|D3ZIF0|D3ZIF0_RAT	Zinc finger protein 512 OS=Rattus norvegicus OX=10116 GN=Zfp512 PE=1 SV=1	Zfp512	10.2	tr|D3ZIF0|D3ZIF0_RAT	tr|D3ZIF0|D3ZIF0_RAT	1	1	2.7	63.958	562	0	4.3737	22219	40726	40726	3494.1	3602.87	3084.65	4334.71	4163.82	4287.69	3393.87	4262.07	1.2558	1.36043e-05	0.000154119	up
D3ZIQ9	4236	tr|D3ZIQ9|D3ZIQ9_RAT	RCG51260, isoform CRA_a OS=Rattus norvegicus OX=10116 GN=Znrf1 PE=4 SV=1	Znrf1	6.7	tr|D3ZIQ9|D3ZIQ9_RAT	tr|D3ZIQ9|D3ZIQ9_RAT	1	1	8.8	23.872	227	0	3.7211	4074	7456	7456	2512.21	3023.86	2579.02	4358.41	3398.65	3810.2	2705.03	3855.75	1.4254	6.06844e-05	0.000484206	up
D3ZM07	4301	tr|D3ZM07|D3ZM07_RAT	MAPK-regulated co-repressor-interacting protein 2 OS=Rattus norvegicus OX=10116 GN=Mcrip2 PE=1 SV=1	Mcrip2	7.2	tr|D3ZM07|D3ZM07_RAT	tr|D3ZM07|D3ZM07_RAT	1	1	6.9	17.918	160	0	4.3783	32546	59384	59384	3268.06	3447.86	3415.45	2599.69	2267.06	3035.88	3377.12	2634.21	0.78	0.000346041	0.00181108	down
D3ZNW8	4326	tr|D3ZNW8|D3ZNW8_RAT	Transmembrane protein 151B OS=Rattus norvegicus OX=10116 GN=Tmem151b PE=3 SV=3	Tmem151b	7.1	tr|D3ZNW8|D3ZNW8_RAT	tr|D3ZNW8|D3ZNW8_RAT	1	1	2.7	61.594	561	0	11.408	321	672	672	1805.39	1699.82	1684.73	1374.55	1304.61	1434.74	1729.98	1371.3	0.7927	9.88318e-07	2.10192e-05	down
D3ZPN0	4341	tr|D3ZPN0|D3ZPN0_RAT	Protocadherin 17 OS=Rattus norvegicus OX=10116 GN=Pcdh17 PE=4 SV=2	Pcdh17	4.8	tr|D3ZPN0|D3ZPN0_RAT	tr|D3ZPN0|D3ZPN0_RAT	1	2	2.8	132.11	1208	0	4.8929	14286;33313	26180;60770	26180;60770	10644	12636.9	9296.68	12465.6	14066.3	12822.9	10859.2	13118.3	1.208	0.0035686	0.0111868	up
D3ZSB7	4394	tr|D3ZSB7|D3ZSB7_RAT	Ribosomal protein S6 kinase OS=Rattus norvegicus OX=10116 GN=Rps6ka4 PE=1 SV=2	Rps6ka4	8.5	tr|D3ZSB7|D3ZSB7_RAT	tr|D3ZSB7|D3ZSB7_RAT	1	1	1	85.508	773	0.002053	2.0444	28713	52782	52782	2310.68	1868.76	1832.97	2422.04	2521.74	2474.25	2004.14	2472.68	1.2338	0.000433438	0.00216947	up
D3ZSX2	4404	tr|D3ZSX2|D3ZSX2_RAT	AF4/FMR2 family, member 4 OS=Rattus norvegicus OX=10116 GN=Aff4 PE=1 SV=2	Aff4	10	tr|D3ZSX2|D3ZSX2_RAT	tr|D3ZSX2|D3ZSX2_RAT	1	2	2.1	125.68	1150	0	2.8301	6338;9985;30704	11633;18425;56168	11633;18425;56168	5030.21	6079.91	5210.15	5831.87	7303.69	6775.9	5440.09	6637.15	1.22	0.00201749	0.00720983	up
D3ZTP8	4425	tr|D3ZTP8|D3ZTP8_RAT	GPI ethanolamine phosphate transferase 3 OS=Rattus norvegicus OX=10116 GN=Pigo PE=1 SV=1	Pigo	8.9	tr|D3ZTP8|D3ZTP8_RAT	tr|D3ZTP8|D3ZTP8_RAT	1	1	0.9	119.68	1100	0.0011265	2.1222	15140	27809	27809	2169.79	1878.38	1976.56	1238.7	1041.13	1571.36	2008.24	1283.73	0.6392	8.6485e-05	0.000640079	down
D3ZTR1	4426	tr|D3ZTR1|D3ZTR1_RAT	Mitochondrial ribosomal protein S17 OS=Rattus norvegicus OX=10116 GN=Mrps17 PE=1 SV=1	Mrps17	10.3	tr|D3ZTR1|D3ZTR1_RAT	tr|D3ZTR1|D3ZTR1_RAT	1	1	7.1	13.999	127	0.0025618	1.785	22971	41994	41994	14577.8	16847.8	15491.5	18042.4	20223.1	18798.9	15639	19021.5	1.2163	8.15005e-05	0.000611094	up
D3ZUL8	4448	tr|D3ZUL8|D3ZUL8_RAT	TRAMP-like complex RNA-binding factor ZCCHC8 OS=Rattus norvegicus OX=10116 GN=Zcchc8 PE=1 SV=3	Zcchc8	4.4	tr|D3ZUL8|D3ZUL8_RAT	tr|D3ZUL8|D3ZUL8_RAT	1	1	1.3	76.937	695	0.00075486	2.1856	37909	69236	69236	2212.21	1900.04	2240.31	2614.07	2531.77	2566.84	2117.52	2570.89	1.2141	8.22247e-05	0.000614109	up
D3ZV19	4467	tr|D3ZV19|D3ZV19_RAT	Transmembrane protein 64 OS=Rattus norvegicus OX=10116 GN=Tmem64 PE=4 SV=2	Tmem64	8.5	tr|D3ZV19|D3ZV19_RAT	tr|D3ZV19|D3ZV19_RAT	1	1	2.4	39.531	379	0.0055466	1.5466	36910	67447	67447	9997.97	10230.6	9575.16	7397.93	7821.55	7844.01	9934.58	7687.83	0.7738	6.5115e-08	3.26602e-06	down
D3ZWS0	4498	tr|D3ZWS0|D3ZWS0_RAT	Scribble planar cell polarity protein OS=Rattus norvegicus OX=10116 GN=Scrib PE=1 SV=1	Scrib	4.8	tr|D3ZWS0|D3ZWS0_RAT	tr|D3ZWS0|D3ZWS0_RAT	1	6	5.7	179.85	1663	0	30.172	14878;18552;19203;19969;21769;30257	27215;34283;35382;36887;39994;39995;55404;55405	27215;34283;35382;36887;39995;55404	9384.84	11367.6	9484.47	12775	12427.1	11617.9	10079	12273.3	1.2177	0.000378386	0.00194243	up
D3ZXL9	4520	tr|D3ZXL9|D3ZXL9_RAT	Potassium channel tetramerization domain-containing 4 OS=Rattus norvegicus OX=10116 GN=Kctd4 PE=1 SV=1	Kctd4	7.5	tr|D3ZXL9|D3ZXL9_RAT	tr|D3ZXL9|D3ZXL9_RAT	1	7	32	29.962	259	0	39.708	7422;9429;10254;13388;16363;16866;21338	13786;17543;17544;18911;24634;30323;30324;31227;39302	13786;17544;18911;24634;30324;31227;39302	58624.6	55378	55833.7	72444.9	70408.3	69353.2	56612.1	70735.5	1.2495	3.55565e-08	2.03419e-06	up
D3ZY44	4528	tr|D3ZY44|D3ZY44_RAT	Mitochondrial ribosomal protein S2 OS=Rattus norvegicus OX=10116 GN=Mrps2 PE=1 SV=1	Mrps2	9.5	tr|D3ZY44|D3ZY44_RAT	tr|D3ZY44|D3ZY44_RAT	1	1	2.4	32.175	291	0.00075529	2.1941	27633	50961;50962	50961	4639.17	4096.05	3789.95	5365.03	5782.36	5110.48	4175.06	5419.29	1.298	6.14694e-05	0.000489455	up
D3ZYB8	4533	tr|D3ZYB8|D3ZYB8_RAT	Testis-expressed 15, meiosis and synapsis-associated OS=Rattus norvegicus OX=10116 GN=Tex15 PE=3 SV=2	Tex15	6.4	tr|D3ZYB8|D3ZYB8_RAT	tr|D3ZYB8|D3ZYB8_RAT	1	2	0.5	341.66	3063	0.0091614	1.381	23448;29484	43009;54040	43009;54040	9456.77	9480.75	9177.22	7841.59	7762.71	7790.64	9371.58	7798.31	0.8321	6.41215e-10	1.29763e-07	down
D3ZYQ0	4540	tr|D3ZYQ0|D3ZYQ0_RAT	Potassium channel tetramerization domain-containing 17 OS=Rattus norvegicus OX=10116 GN=Kctd17 PE=4 SV=1	Kctd17	4.7	tr|D3ZYQ0|D3ZYQ0_RAT	tr|D3ZYQ0|D3ZYQ0_RAT	1	2	13	27.8	246	0	18.216	19260;35874	35476;65673	35476;65673	2083.52	2498.5	2266.61	3255.25	2688.02	2975.03	2282.88	2972.77	1.3022	0.000122129	0.000841805	up
D4A197	4601	tr|D4A197|D4A197_RAT	Methylmalonyl CoA epimerase OS=Rattus norvegicus OX=10116 GN=Mcee PE=1 SV=1	Mcee	9.3	tr|D4A197|D4A197_RAT	tr|D4A197|D4A197_RAT	1	3	30.3	18.816	178	0	26.144	1246;21540;23518	2425;2426;39626;39627;43138	2425;39627;43138	29529	29157.8	34827.9	24123.1	26347.1	26019.3	31171.6	25496.5	0.8179	0.000246696	0.00141844	down
D4A2K5	4634	tr|D4A2K5|D4A2K5_RAT	Nuclear receptor interacting protein 3 (Predicted), isoform CRA_a OS=Rattus norvegicus OX=10116 GN=Nrip3 PE=4 SV=1	Nrip3	8.7	tr|D4A2K5|D4A2K5_RAT	tr|D4A2K5|D4A2K5_RAT	1	3	12.5	26.839	240	0	8.3873	6450;21423;23616	11851;39437;43344	11851;39437;43344	10468	12502.5	10338.2	13305.7	14736.5	14019.1	11102.9	14020.4	1.2628	0.000119783	0.000829645	up
D4A3Q0	4654	tr|D4A3Q0|D4A3Q0_RAT	Similar to contains transmembrane (TM) region (Predicted) OS=Rattus norvegicus OX=10116 GN=Vstm2b PE=4 SV=1	Vstm2b	7.2	tr|D4A3Q0|D4A3Q0_RAT	tr|D4A3Q0|D4A3Q0_RAT	1	1	3.1	30.351	286	0.0020511	2.0299	36356	66514	66514	2049.95	2082.31	2094.05	2532.95	2290.6	2809.12	2075.44	2544.22	1.2259	0.000143721	0.000948358	up
D4A4U2	4696	tr|D4A4U2|D4A4U2_RAT	Bardet-Biedl syndrome 1 OS=Rattus norvegicus OX=10116 GN=Bbs1 PE=4 SV=1	Bbs1	8.8	tr|D4A4U2|D4A4U2_RAT	tr|D4A4U2|D4A4U2_RAT	1	2	4.7	65.441	594	0	5.0758	7007;11830	12969;21779	12969;21779	5164.8	5224.38	4966.28	5814.07	6693.13	6202.08	5118.49	6236.43	1.2184	1.82261e-05	0.000192849	up
D4A531	4707	tr|D4A531|D4A531_RAT	DNA-directed RNA polymerase subunit OS=Rattus norvegicus OX=10116 GN=Polr2i PE=1 SV=1	Polr2i	4.8	tr|D4A531|D4A531_RAT	tr|D4A531|D4A531_RAT	1	1	18.4	14.523	125	0	4.9898	17732	32844;32845	32845	4865.51	4382.8	4308.35	13626.5	13493.3	14271.7	4518.89	13797.2	3.0532	1.64764e-11	1.04735e-08	up
D4A629	4730	tr|D4A629|D4A629_RAT	Protein-L-isoaspartate (D-aspartate) O-methyltransferase domain-containing 1 OS=Rattus norvegicus OX=10116 GN=Pcmtd1 PE=1 SV=1	Pcmtd1	5.3	tr|D4A629|D4A629_RAT	tr|D4A629|D4A629_RAT	1	1	2.5	40.653	357	0	2.6016	32644	59534	59534	16631.7	16667.3	17549.5	13188.8	13821.8	14277.6	16949.5	13762.7	0.812	5.29069e-07	1.4013e-05	down
D4ACN9	4891	tr|D4ACN9|D4ACN9_RAT	Solute carrier family 25 member 36 OS=Rattus norvegicus OX=10116 GN=Slc25a36 PE=3 SV=1	Slc25a36	9	tr|D4ACN9|D4ACN9_RAT	tr|D4ACN9|D4ACN9_RAT	1	2	4.8	34.266	311	0.0018692	2.054	7162;23618	13292;43347	13292;43347	41182.1	38430.9	39656.8	32948.8	32910.1	31944.2	39756.6	32601	0.82	1.06831e-07	4.39747e-06	down
D4AEJ5	4940	tr|D4AEJ5|D4AEJ5_RAT	Similar to BH3-only member B protein (Predicted) OS=Rattus norvegicus OX=10116 GN=Wwc2 PE=4 SV=1	Wwc2	5.5	tr|D4AEJ5|D4AEJ5_RAT;tr|F1M6U0|F1M6U0_RAT	tr|D4AEJ5|D4AEJ5_RAT	2	4	2.6	133.05	1194	0	3.0611	31767;31998;33929;37689	57820;58319;61912;68864	57820;58319;61912;68864	22320.5	13321.6	12557.4	32725.3	23961.9	26307.2	16066.5	27664.8	1.7219	0.000530623	0.00254672	up
E9PSV8	4949	tr|E9PSV8|E9PSV8_RAT	Neuronal membrane glycoprotein M6-b OS=Rattus norvegicus OX=10116 GN=Gpm6b PE=3 SV=2	Gpm6b	5.6	tr|E9PSV8|E9PSV8_RAT	tr|E9PSV8|E9PSV8_RAT	1	1	3	28.976	265	1	-2	8876;23779;31091	16548;16549;16550;16551;16552;16553;16554;16555;16556;43699;43700;56765	16549;43700;56765	1429.91	1474.63	1894.68	3449.04	3390.26	3519.66	1599.74	3452.99	2.1585	1.25823e-07	4.89682e-06	up
E9PTB6	4955	tr|E9PTB6|E9PTB6_RAT	DNA-directed RNA polymerase subunit OS=Rattus norvegicus OX=10116 GN=Polr3a PE=3 SV=2	Polr3a	8.7	tr|E9PTB6|E9PTB6_RAT	tr|E9PTB6|E9PTB6_RAT	1	2	1.7	155.85	1390	0	3.0699	2289;17294	4364;32004	4364;32004	7021.26	9184.18	7686.41	12020.7	10983.3	8632.59	7963.95	10545.5	1.3242	0.00231732	0.00804452	up
Q3T1I0	4957	tr|Q3T1I0|Q3T1I0_RAT	Nucleolar complex protein 2 homolog OS=Rattus norvegicus OX=10116 GN=Noc2l PE=2 SV=1	Noc2l	6.7	tr|Q3T1I0|Q3T1I0_RAT;tr|E9PTF3|E9PTF3_RAT	tr|Q3T1I0|Q3T1I0_RAT;tr|E9PTF3|E9PTF3_RAT	2	1	1.4	73.793	644	0.0022165	1.9241	36336	66483	66483	2459.61	2493.08	3353.54	3486.5	3029.98	3543.54	2768.74	3353.34	1.2111	0.00758563	0.0207052	up
F1LRV4	5042	tr|F1LRV4|F1LRV4_RAT	Heat shock 70 kDa protein 4 OS=Rattus norvegicus OX=10116 GN=Hspa4 PE=1 SV=1	Hspa4	4.9	tr|F1LRV4|F1LRV4_RAT	tr|F1LRV4|F1LRV4_RAT	1	2	1.1	94.025	840	0	2.7812	1135;1244;3957;7372;7442;7918;9133;9154;9264;10064;10917;11399;14893;18163;18294;18676;18780;20111;21447;24415;24726;24942;25723;26682;26683;28068;30054;30634;31076;31490;31682;32204;33043;33796;35002;35638;36785;36855;37434	2181;2182;2422;2423;7270;13683;13684;13685;13822;14620;14621;14622;14623;16976;16977;17013;17014;17214;17215;17216;18596;18597;20204;20999;21000;27243;33650;33840;33841;33842;33843;33844;33845;33846;34494;34653;37106;39472;39473;45139;45140;45141;45142;45697;45698;46056;46057;46058;47467;49132;49133;49134;51667;51668;51669;51670;55020;55021;56062;56063;56064;56745;56746;57391;57392;57680;57681;57…	2181;2423;7270;13684;13822;14621;16977;17014;17216;18596;20204;20999;27243;33650;33841;34494;34653;37106;39473;45140;45698;46056;47467;49132;49133;51667;55020;56064;56746;57392;57682;58785;60292;61667;63989;65239;67242;67353;68391	31154.6	31929	30725.9	17662.7	17225	17043.4	31269.8	17310.4	0.5536	9.23459e-13	1.99375e-09	down
F1LUZ4	5077	tr|F1LUZ4|F1LUZ4_RAT	Sortilin-related VPS10 domain-containing receptor 1 OS=Rattus norvegicus OX=10116 GN=Sorcs1 PE=3 SV=2	Sorcs1	7.3	tr|F1LUZ4|F1LUZ4_RAT	tr|F1LUZ4|F1LUZ4_RAT	1	1	1	129.97	1168	0	2.6097	4743	8708	8708	1112.41	1242.63	1279.37	956.71	1069.48	893.05	1211.47	973.08	0.8032	0.000186188	0.00115031	down
F1M065	5133	tr|F1M065|F1M065_RAT	Junctional adhesion molecule 2 OS=Rattus norvegicus OX=10116 GN=Jam2 PE=1 SV=3	Jam2	8.6	tr|F1M065|F1M065_RAT;tr|Q3MHC0|Q3MHC0_RAT	tr|F1M065|F1M065_RAT;tr|Q3MHC0|Q3MHC0_RAT	2	3	11.3	28.405	257	0	7.6194	4837;8107;14952	8866;8867;15006;15007;27380	8866;15006;27380	60962.4	64532.8	58473.1	49733.1	50135.1	50953.4	61322.8	50273.8	0.8198	8.98381e-07	1.95424e-05	down
F1M0A0	5134	tr|F1M0A0|F1M0A0_RAT	Anoctamin OS=Rattus norvegicus OX=10116 GN=Ano3 PE=3 SV=3	Ano3	8.9	tr|F1M0A0|F1M0A0_RAT	tr|F1M0A0|F1M0A0_RAT	1	2	2.2	113.59	972	0	8.3399	15531;29494	28701;54054	28701;54054	11084.4	10312.8	10471.7	14516.3	13040	14186.2	10623	13914.2	1.3098	7.74678e-07	1.79372e-05	up
F1M0H0	5137	tr|F1M0H0|F1M0H0_RAT	Zinc finger protein 318 OS=Rattus norvegicus OX=10116 GN=Zfp318 PE=1 SV=3	Zfp318	7	tr|F1M0H0|F1M0H0_RAT	tr|F1M0H0|F1M0H0_RAT	1	1	0.5	244.39	2216	1	-2	22903	41880	41880	2962.56	2137.86	2816.95	2114.64	1898.39	2324.06	2639.12	2112.36	0.8004	0.00610344	0.0172946	down
F1M388	5160	tr|F1M388|F1M388_RAT	Uncharacterized protein OS=Rattus norvegicus OX=10116 GN=LOC100362819 PE=4 SV=1	LOC100362819	9.1	tr|F1M388|F1M388_RAT	tr|F1M388|F1M388_RAT	1	2	1.7	112.68	1022	0.00094091	2.1612	9834;13167	18190;24178	18190;24178	9698.47	8524.26	10116.7	12235.9	11246.3	11567.7	9446.47	11683.3	1.2368	6.89241e-05	0.000534302	up
F1M614	5192	tr|F1M614|F1M614_RAT	Laminin subunit alpha 2 OS=Rattus norvegicus OX=10116 GN=Lama2 PE=1 SV=3	Lama2	6.1	tr|F1M614|F1M614_RAT	tr|F1M614|F1M614_RAT	1	5	1.8	343.86	3121	0	13.261	11179;14824;21426;32638;36154	20654;27113;39442;59526;66183	20654;27113;39442;59526;66183	33987.8	24652.1	25929.6	23351.3	22047.5	22516.2	28189.8	22638.3	0.8031	0.00324473	0.0104053	down
F1M6A8	5194	tr|F1M6A8|F1M6A8_RAT	Non-specific serine/threonine protein kinase OS=Rattus norvegicus OX=10116 GN=Akt3 PE=3 SV=3	Akt3	6.4	tr|F1M6A8|F1M6A8_RAT;tr|A0A0G2JXD7|A0A0G2JXD7_RAT;sp|Q63484|AKT3_RAT	tr|F1M6A8|F1M6A8_RAT;tr|A0A0G2JXD7|A0A0G2JXD7_RAT;sp|Q63484|AKT3_RAT	3	5	11.1	52.555	452	0	14.023	4517;7770;8064;20324;29403	8263;14388;14900;14901;37489;53907	8263;14388;14900;37489;53907	32317.4	31028.7	33166.5	25445.4	26029.9	25735.2	32170.9	25736.8	0.8	2.09497e-08	1.42682e-06	down
F7ENH8	5275	tr|F7ENH8|F7ENH8_RAT	Histone deacetylase 2 OS=Rattus norvegicus OX=10116 GN=Hdac2 PE=1 SV=1	Hdac2	5.7	tr|F7ENH8|F7ENH8_RAT;tr|B1WBY8|B1WBY8_RAT;tr|Q99PA1|Q99PA1_RAT	tr|F7ENH8|F7ENH8_RAT;tr|B1WBY8|B1WBY8_RAT	3	3	5.7	55.345	488	0	3.4319	3623;4753;29571	6779;8721;54192	6779;8721;54192	11495.4	11794.7	11969.9	13299.5	15025.1	14112.4	11753.3	14145.7	1.2035	9.03767e-06	0.000113636	up
Q5RKH9	5289	tr|Q5RKH9|Q5RKH9_RAT	Derlin OS=Rattus norvegicus OX=10116 GN=Derl1 PE=2 SV=1	Derl1	9.7	tr|Q5RKH9|Q5RKH9_RAT;tr|F7FNS3|F7FNS3_RAT	tr|Q5RKH9|Q5RKH9_RAT;tr|F7FNS3|F7FNS3_RAT	2	1	3.2	28.834	251	0.0023959	1.8916	29301	53713	53713	1370.19	1619.01	1291.73	2007.86	1567.79	1655.49	1426.98	1743.71	1.222	0.00425664	0.012943	up
G3V6P4	5313	tr|G3V6P4|G3V6P4_RAT	Phosphatase, orphan 1 (Predicted) OS=Rattus norvegicus OX=10116 GN=Phospho1 PE=3 SV=1	Phospho1	8.3	tr|G3V6P4|G3V6P4_RAT;tr|B5DFB9|B5DFB9_RAT	tr|G3V6P4|G3V6P4_RAT;tr|B5DFB9|B5DFB9_RAT	2	2	5.2	32.42	289	0.0091873	1.3962	4841;27141	8877;50047	8877;50047	13850.5	13292.6	14200	18099.3	16552.8	16287.6	13781	16979.9	1.2321	4.32446e-06	6.42604e-05	up
Q3B7U0	5333	tr|Q3B7U0|Q3B7U0_RAT	Ripk2 protein (Fragment) OS=Rattus norvegicus OX=10116 GN=Ripk2 PE=2 SV=1	Ripk2	7.2	tr|Q3B7U0|Q3B7U0_RAT;tr|G3V783|G3V783_RAT	tr|Q3B7U0|Q3B7U0_RAT;tr|G3V783|G3V783_RAT	2	1	5.6	44.165	394	0	18.789	7039	13045	13045	2211.8	2066.47	1747.73	3139.27	2790.75	2604.58	2008.67	2844.87	1.4163	4.82687e-05	0.000408499	up
G3V816	5362	tr|G3V816|G3V816_RAT	Nucleoside diphosphate kinase OS=Rattus norvegicus OX=10116 GN=Nme3 PE=1 SV=1	Nme3	6.3	tr|G3V816|G3V816_RAT	tr|G3V816|G3V816_RAT	1	1	10.1	19.119	169	0	3.3906	1902;8315;12420;22937	3622;15457;15458;22859;41930	3622;15458;22859;41930	6046.59	6045.32	6133.9	4616.86	4711.45	5293	6075.27	4873.77	0.8022	6.48407e-06	8.74891e-05	down
M0RBK9	5505	tr|M0RBK9|M0RBK9_RAT	PNKD metallo-beta-lactamase domain-containing OS=Rattus norvegicus OX=10116 GN=Pnkd PE=1 SV=1	Pnkd	11	tr|M0RBK9|M0RBK9_RAT	tr|M0RBK9|M0RBK9_RAT	1	1	7.7	15.598	142	0	10.786	437;7699;36582	899;14275;66909;66910	899;14275;66909	11947.1	13058	11971.9	16560.8	15457.9	14661.9	12325.7	15560.2	1.2624	7.60004e-06	9.94948e-05	up
Q499R6	5579	tr|Q499R6|Q499R6_RAT	Similar to Zinc finger, FYVE domain containing 19 OS=Rattus norvegicus OX=10116 GN=Zfyve19 PE=1 SV=1	Zfyve19	6.1	tr|Q499R6|Q499R6_RAT	tr|Q499R6|Q499R6_RAT	1	4	19.7	43.029	386	0	73.723	2424;26363;33510;35892	4588;48518;48519;61081;61082;65705	4588;48519;61081;65705	15149.5	14633	14120.9	14788.4	16500.6	22108.3	14634.5	17799.1	1.2162	0.0175704	0.0403859	up
Q5EB90	5647	tr|Q5EB90|Q5EB90_RAT	Polymerase (RNA) II (DNA directed) polypeptide C, 33kDa OS=Rattus norvegicus OX=10116 GN=Polr2c PE=1 SV=1	Polr2c	4.5	tr|Q5EB90|Q5EB90_RAT	tr|Q5EB90|Q5EB90_RAT	1	1	5.1	31.443	275	0	7.5647	20373	37579	37579	5979.45	7312.41	7003.96	4841.18	6179.37	5621.68	6765.27	5547.41	0.82	0.00275534	0.00919143	down
Q5U214	5689	tr|Q5U214|Q5U214_RAT	U1 small nuclear ribonucleoprotein A OS=Rattus norvegicus OX=10116 GN=Snrpa PE=1 SV=1	Snrpa	10.5	tr|Q5U214|Q5U214_RAT	tr|Q5U214|Q5U214_RAT	1	2	5.7	31.176	281	0.0022272	1.9787	30952;32210	56553;58803	56553;58803	16626.7	16822.7	14926.8	24432.5	25277.8	25549.4	16125.4	25086.6	1.5557	1.95301e-08	1.3967e-06	up
Q5U3Y8	5700	tr|Q5U3Y8|Q5U3Y8_RAT	Transcription factor BTF3 OS=Rattus norvegicus OX=10116 GN=Btf3 PE=1 SV=1	Btf3	7.8	tr|Q5U3Y8|Q5U3Y8_RAT;tr|A0A0G2K3P1|A0A0G2K3P1_RAT;tr|M0R5M7|M0R5M7_RAT;tr|A0A0G2K5C5|A0A0G2K5C5_RAT	tr|Q5U3Y8|Q5U3Y8_RAT;tr|A0A0G2K3P1|A0A0G2K3P1_RAT;tr|M0R5M7|M0R5M7_RAT;tr|A0A0G2K5C5|A0A0G2K5C5_RAT	4	2	30.9	17.699	162	0	81.563	20455;27585	37722;37723;50868	37723;50868	18751.8	20183.5	20580.5	16317.6	16214.1	16386.9	19838.6	16306.2	0.8219	7.77235e-07	1.79372e-05	down
Q5UAJ6	5703	tr|Q5UAJ6|Q5UAJ6_RAT	Cytochrome c oxidase subunit 2 OS=Rattus norvegicus OX=10116 GN=COX2 PE=3 SV=1	COX2	4.4	tr|Q5UAJ6|Q5UAJ6_RAT	tr|Q5UAJ6|Q5UAJ6_RAT	1	1	8.8	25.942	227	0	11.545	17150;21016;21582;23849;32107;36983;37815	31710;31711;31712;31713;31714;31715;31716;31717;31718;31719;38731;39693;39694;43848;43849;43850;43851;43852;43853;43854;58582;67570;69073;69074;69075;69076;69077;69078;69079;69080	31715;38731;39693;43853;58582;67570;69073	30409	44014.4	36628.8	19928.6	27258.8	22510.3	37017.4	23232.6	0.6276	0.000170392	0.00107833	down
Q5XI39	5712	tr|Q5XI39|Q5XI39_RAT	Crystallin zeta-like 1 OS=Rattus norvegicus OX=10116 GN=Cryzl1 PE=1 SV=1	Cryzl1	5.8	tr|Q5XI39|Q5XI39_RAT	tr|Q5XI39|Q5XI39_RAT	1	4	15.5	38.783	348	0	12.877	462;12305;36279;36325	939;22666;66393;66471	939;22666;66393;66471	27088.5	28665.5	28323.8	36376.6	35075.2	33953.2	28025.9	35135	1.2537	1.34324e-07	5.11815e-06	up
Q5XI90	5715	tr|Q5XI90|Q5XI90_RAT	Dynein light chain Tctex-type 3 OS=Rattus norvegicus OX=10116 GN=Dynlt3 PE=1 SV=1	Dynlt3	5.1	tr|Q5XI90|Q5XI90_RAT	tr|Q5XI90|Q5XI90_RAT	1	1	14.7	12.897	116	0	31.965	26004	47980	47980	10409	8856.33	11845.3	5676.25	7986.6	8379.79	10370.2	7347.55	0.7085	0.00147631	0.00568753	down
Q63011	5732	tr|Q63011|Q63011_RAT	Zero beta-globin (Fragment) OS=Rattus norvegicus OX=10116 PE=3 SV=1		7.3	tr|Q63011|Q63011_RAT;tr|Q6PDU6|Q6PDU6_RAT;tr|Q62670|Q62670_RAT;tr|Q62669|Q62669_RAT;tr|Q63223|Q63223_RAT	tr|Q63011|Q63011_RAT;tr|Q6PDU6|Q6PDU6_RAT;tr|Q62670|Q62670_RAT;tr|Q62669|Q62669_RAT	5	4	35.6	15.906	146	0	117.1	7932;11163;14450;20565;35390;35516	14644;14645;20626;20627;20628;26423;37945;37946;37947;37948;37949;37950;37951;64723;64724;64725;64726;64727;64728;64729;65013;65014;65015;65016;65017;65018;65019;65020	14645;20628;26423;37945;64729;65020	75487.3	77390.2	76666.3	118510	122388	119737	76514.6	120212	1.5711	1.04549e-12	1.99375e-09	up
Q68FX4	5756	tr|Q68FX4|Q68FX4_RAT	Hematopoietic cell-specific LYN substrate 1 OS=Rattus norvegicus OX=10116 GN=Hcls1 PE=1 SV=1	Hcls1	4.6	tr|Q68FX4|Q68FX4_RAT	tr|Q68FX4|Q68FX4_RAT	1	3	6.1	52.823	476	0	12.696	32302;32793;33913	58959;59840;61870	58959;59840;61870	9642.01	9492.28	9676.13	11042.9	12078.2	11894	9603.47	11671.7	1.2154	7.57548e-07	1.7762e-05	up
Q6AXY8	5763	tr|Q6AXY8|Q6AXY8_RAT	Dehydrogenase/reductase (SDR family) member 1 OS=Rattus norvegicus OX=10116 GN=Dhrs1 PE=1 SV=1	Dhrs1	8.3	tr|Q6AXY8|Q6AXY8_RAT	tr|Q6AXY8|Q6AXY8_RAT	1	3	9.9	34.015	313	0	13.353	3040;18881;35866	5551;34816;65662	5551;34816;65662	23717.2	22379.2	23077.5	28048.6	28563.4	27271.5	23058	27961.2	1.2126	9.54019e-08	4.14255e-06	up
Q6AYC6	5773	tr|Q6AYC6|Q6AYC6_RAT	ABI family, member 3 OS=Rattus norvegicus OX=10116 GN=Abi3 PE=1 SV=1	Abi3	5.1	tr|Q6AYC6|Q6AYC6_RAT	tr|Q6AYC6|Q6AYC6_RAT	1	1	4.9	39.132	367	0	4.0785	903	1760	1760	1812.92	1864.05	1876.09	2437.97	2316.18	1960.19	1851.02	2238.11	1.2091	0.000528065	0.00254298	up
Q6MGB4	5793	tr|Q6MGB4|Q6MGB4_RAT	H2-K region expressed gene 4, rat orthologue OS=Rattus norvegicus OX=10116 GN=Slc39a7 PE=1 SV=1	Slc39a7	7	tr|Q6MGB4|Q6MGB4_RAT	tr|Q6MGB4|Q6MGB4_RAT	1	1	2.8	49.499	468	0	13.26	4793	8789	8789	47464.9	47971.7	48141.8	35084.3	33555.7	36152	47859.5	34930.7	0.7299	2.42621e-09	3.22799e-07	down
Q6PDW1	5813	tr|Q6PDW1|Q6PDW1_RAT	40S ribosomal protein S12 OS=Rattus norvegicus OX=10116 GN=Rps12 PE=1 SV=1	Rps12	7.2	tr|Q6PDW1|Q6PDW1_RAT;tr|D3ZHB3|D3ZHB3_RAT;sp|P63324|RS12_RAT;tr|D3ZG05|D3ZG05_RAT;tr|D3ZV36|D3ZV36_RAT;tr|D3ZEB8|D3ZEB8_RAT	tr|Q6PDW1|Q6PDW1_RAT;tr|D3ZHB3|D3ZHB3_RAT;sp|P63324|RS12_RAT;tr|D3ZG05|D3ZG05_RAT	6	6	53	14.515	132	0	59.572	6576;20306;22880;26489;31963;36934	12065;12066;37438;37439;41842;41843;48795;58254;58255;67484;67485	12065;37438;41843;48795;58254;67484	216633	212322	200959	158417	160350	164901	209971	161223	0.7678	3.02054e-08	1.85812e-06	down
Q767H7	5823	tr|Q767H7|Q767H7_RAT	Cadherin-related neuronal receptor c2 OS=Rattus norvegicus OX=10116 GN=Pcdhac2 PE=2 SV=1	Pcdhac2	5.3	tr|Q767H7|Q767H7_RAT	tr|Q767H7|Q767H7_RAT	1	2	1.8	109.38	1006	0	4.4321	7052;26532	13074;48854	13074;48854	5713.94	5628.73	6234.18	8159.23	6775.5	7065.07	5858.95	7333.27	1.2516	0.000127937	0.000872382	up
Q9QZD1	5835	tr|Q9QZD1|Q9QZD1_RAT	C-X-C motif chemokine 12 OS=Rattus norvegicus OX=10116 GN=Cxcl12 PE=2 SV=1	Cxcl12	10	tr|Q9QZD1|Q9QZD1_RAT;tr|Q80YV8|Q80YV8_RAT	tr|Q9QZD1|Q9QZD1_RAT;tr|Q80YV8|Q80YV8_RAT	2	1	9	9.9768	89	0.0020515	2.0305	11104	20523	20523	1525.03	1250.45	1153.18	1758.41	1439.58	1707	1309.55	1635	1.2485	0.00248722	0.00849009	up
Q8K5B5	5839	tr|Q8K5B5|Q8K5B5_RAT	Amino acid transporter OS=Rattus norvegicus OX=10116 GN=Slc1a2 PE=2 SV=1	Slc1a2	6.6	tr|Q8K5B5|Q8K5B5_RAT;tr|Q8R4I5|Q8R4I5_RAT	tr|Q8K5B5|Q8K5B5_RAT;tr|Q8R4I5|Q8R4I5_RAT	2	1	1.6	60.916	562	0	4.7705	2987;3803;18553;18905;23690;24480;25019;29506;33606;33802;35953	5463;5464;5465;5466;5467;5468;5469;7048;7049;7050;7051;7052;7053;34284;34285;34286;34287;34288;34289;34290;34291;34292;34850;34851;43519;43520;43521;43522;43523;43524;43525;43526;43527;43528;43529;43530;43531;43532;43533;43534;43535;45256;45257;45258;45259;45260;45261;45262;45263;45264;45265;45266;46238;46239;46240;46241;46242;46243;46244;46245;46246;46247;46248;54068;54069;54070;54071;54072;5407…	5465;7050;34287;34850;43526;45263;46246;54070;61284;61676;65819	84324.5	58389.8	59965.4	61208.5	40594.5	48009.6	67559.9	49937.5	0.7392	0.00701092	0.0193769	down
Q9ERK1	5852	tr|Q9ERK1|Q9ERK1_RAT	Calcium signal-modulating cyclophilin ligand OS=Rattus norvegicus OX=10116 GN=Camlg PE=2 SV=1	Camlg	8.2	tr|Q9ERK1|Q9ERK1_RAT	tr|Q9ERK1|Q9ERK1_RAT	1	6	27.2	32.631	294	0	36.654	12486;28988;30150;30538;33851;36970	22969;53192;55228;55852;61752;67555	22969;53192;55228;55852;61752;67555	33883	33503.1	33065.7	27823.1	27540.2	27816	33483.9	27726.4	0.8281	3.72767e-11	1.52328e-08	down

## Sheet: table 2
Differentially expressed proteins in the EA treatment group vs the MCAO/R group.
id	Accession	Description	GeneSymbol	calc. pI	Protein IDs	Majority protein IDs	Number of proteins	# Unique Peptides	Coverage [%]	MW [kDa]	Sequence length	Q-value	Score	Peptide IDs	MS/MS IDs	Best MS/MS	126 Normalized Area	127N Normalized Area	127C Normalized Area	128N Normalized Area	128C Normalized Area	129N Normalized Area	C Area	M Area	M:C	M:C Pval	M:C adj. Pval	M:C Stat	126 Normalized Area	127N Normalized Area	127C Normalized Area	129C Normalized Area	130N Normalized Area	130C Normalized Area	C Area	T Area	T:C	T:C Pval	T:C adj. Pval	T:C Stat	128N Normalized Area	128C Normalized Area	129N Normalized Area	129C Normalized Area	130N Normalized Area	130C Normalized Area	M Area	T Area	T:M
130	sp|B0BN72|MCRI1_RAT	Mapk-regulated corepressor-interacting protein 1 OS=Rattus norvegicus OX=10116 GN=Mcrip1 PE=1 SV=1	Mcrip1	9.6	sp|B0BN72|MCRI1_RAT	sp|B0BN72|MCRI1_RAT	1	1	8.2	11.101	97	0.0022305	2.0069	31005	56641	56641	2304.07	2255.97	2323.48	2401.86	2588.87	2142.32	2294.51	2377.68	1.0363	0.274952	0.376587	no	2304.07	2255.97	2323.48	3475.34	3090.16	3454.98	2294.51	3340.16	1.4557	5.87476e-08	2.15701e-06	up	2401.86	2588.87	2142.32	3475.34	3090.16	3454.98	2377.68	3340.16	1.4048
145	sp|B0BNN3|CAH1_RAT	Carbonic anhydrase 1 OS=Rattus norvegicus OX=10116 GN=Ca1 PE=1 SV=1	Ca1	7.5	sp|B0BNN3|CAH1_RAT	sp|B0BNN3|CAH1_RAT	1	3	11.1	28.299	261	0	11.308	577;24771;35647	1131;45759;65260	1131;45759;65260	19732.5	20216.6	20340.2	34454.2	34402.9	32345.2	20096.4	33734.1	1.6786	6.08631e-11	2.32132e-08	up	19732.5	20216.6	20340.2	56807.9	56536	57655.1	20096.4	56999.7	2.8363	6.62006e-16	1.89367e-12	up	34454.2	34402.9	32345.2	56807.9	56536	57655.1	33734.1	56999.7	1.6897
191	sp|B4F7A1|LYRM7_RAT	Complex III assembly factor LYRM7 OS=Rattus norvegicus OX=10116 GN=Lyrm7 PE=3 SV=1	Lyrm7	10.2	sp|B4F7A1|LYRM7_RAT	sp|B4F7A1|LYRM7_RAT	1	1	9.6	12.03	104	0.00019216	2.4479	16546	30631	30631	5915.87	5702.33	5627.47	4282.36	4260.31	4372.42	5748.56	4305.03	0.7489	5.96071e-10	1.26301e-07	down	5915.87	5702.33	5627.47	5497.99	5751.58	5462.13	5748.56	5570.57	0.969	0.0213547	0.047913	no	4282.36	4260.31	4372.42	5497.99	5751.58	5462.13	4305.03	5570.57	1.294
218	tr|D4ACC2|D4ACC2_RAT	KN motif and ankyrin repeat domain-containing protein 2 OS=Rattus norvegicus OX=10116 GN=Kank2 PE=1 SV=2	Kank2	5.1	tr|D4ACC2|D4ACC2_RAT;sp|D3ZD05|KANK2_RAT	tr|D4ACC2|D4ACC2_RAT;sp|D3ZD05|KANK2_RAT	2	1	1	90.221	840	0.0046788	1.6122	27574	50848	50848	2589.62	2498.4	2503.56	2543.82	2513.66	2888.93	2530.53	2648.8	1.0467	0.0934008	0.156516	no	2589.62	2498.4	2503.56	3239.58	3595.31	3278.36	2530.53	3371.08	1.3322	1.94773e-07	5.62776e-06	up	2543.82	2513.66	2888.93	3239.58	3595.31	3278.36	2648.8	3371.08	1.2727
261	sp|D4A055|CACB4_RAT	Voltage-dependent L-type calcium channel subunit beta-4 OS=Rattus norvegicus OX=10116 GN=Cacnb4 PE=1 SV=2	Cacnb4	9.7	sp|D4A055|CACB4_RAT	sp|D4A055|CACB4_RAT	1	4	7.9	57.963	519	0	11.045	1843;3158;7964;9762;14828;27074;31203;31670	3536;3537;5764;14689;18082;18083;27120;49933;56937;56938;56939;56940;57660;57661	3537;5764;14689;18082;27120;49933;56938;57660	25328.6	25627.6	25360	25328.5	25155	25747	25438.7	25410.2	0.9989	0.776607	0.835863	no	25328.6	25627.6	25360	31458.6	31179.7	31903.4	25438.7	31513.9	1.2388	1.15393e-11	3.83233e-09	up	25328.5	25155	25747	31458.6	31179.7	31903.4	25410.2	31513.9	1.2402
267	sp|D4A2H2|SPTC1_RAT	Serine palmitoyltransferase 1 OS=Rattus norvegicus OX=10116 GN=Sptlc1 PE=1 SV=1	Sptlc1	6.5	sp|D4A2H2|SPTC1_RAT	sp|D4A2H2|SPTC1_RAT	1	2	7.2	52.548	473	0	8.3874	8576;37072	16009;67713	16009;67713	12719.2	13817.9	13284.2	16903.3	16992.7	18029.3	13273.8	17308.4	1.304	1.59835e-07	5.75106e-06	up	12719.2	13817.9	13284.2	14989.9	14366.6	13858	13273.8	14404.8	1.0852	0.00110232	0.00437336	no	16903.3	16992.7	18029.3	14989.9	14366.6	13858	17308.4	14404.8	0.8322
287	sp|D4ACX8|PCD16_RAT	Protocadherin-16 OS=Rattus norvegicus OX=10116 GN=Dchs1 PE=3 SV=2	Dchs1	4.6	sp|D4ACX8|PCD16_RAT	sp|D4ACX8|PCD16_RAT	1	1	0.4	345.98	3291	0	3.0176	2384	4524	4524	1003.37	924.81	1022.84	1002.73	1042.57	917.68	983.673	987.66	1.0041	0.886786	0.920304	no	1003.37	924.81	1022.84	1735.86	1312.05	1099.32	983.673	1382.41	1.4054	0.00147004	0.00551481	up	1002.73	1042.57	917.68	1735.86	1312.05	1099.32	987.66	1382.41	1.3997
315	sp|F1M3G7|AKP13_RAT	A-kinase anchor protein 13 OS=Rattus norvegicus OX=10116 GN=Akap13 PE=1 SV=2	Akap13	5.1	sp|F1M3G7|AKP13_RAT	sp|F1M3G7|AKP13_RAT	1	2	1	301.4	2760	0	12.2	6395;14421	11769;26376	11769;26376	5494.51	5058.05	5342.27	6370.82	5877.62	6194.02	5298.28	6147.49	1.1603	2.2285e-05	0.000221341	no	5494.51	5058.05	5342.27	7324.84	7485.95	7402.61	5298.28	7404.47	1.3975	4.14951e-09	3.16525e-07	up	6370.82	5877.62	6194.02	7324.84	7485.95	7402.61	6147.49	7404.47	1.2045
395	sp|O35276|NRP2_RAT	Neuropilin-2 OS=Rattus norvegicus OX=10116 GN=Nrp2 PE=2 SV=1	Nrp2	4.9	sp|O35276|NRP2_RAT	sp|O35276|NRP2_RAT	1	5	7.6	103.9	925	0	37.214	4705;12965;17894;25377;35164	8643;23829;33153;46910;64307	8643;23829;33153;46910;64307	67420.1	62590.7	66066.1	60225.6	59487.4	58409.7	65359	59374.2	0.9084	4.34656e-05	0.00037734	no	67420.1	62590.7	66066.1	80864.7	79235	79717.9	65359	79939.2	1.2231	1.13306e-07	3.58135e-06	up	60225.6	59487.4	58409.7	80864.7	79235	79717.9	59374.2	79939.2	1.3464
449	tr|G3V7J8|G3V7J8_RAT	Kinesin-like protein OS=Rattus norvegicus OX=10116 GN=Kif3c PE=3 SV=1	Kif3c	8.5	tr|G3V7J8|G3V7J8_RAT;sp|O55165|KIF3C_RAT;tr|A1A5P4|A1A5P4_RAT;tr|D3ZYC9|D3ZYC9_RAT	tr|G3V7J8|G3V7J8_RAT;sp|O55165|KIF3C_RAT	4	3	3.4	89.843	796	0	8.5592	194;3020;5580;14213;21227;21568;24892;31014	427;5527;10242;26052;39122;39672;45978;56657	427;5527;10242;26052;39122;39672;45978;56657	11832.1	12410.3	11754.4	12293.8	11232	12744.2	11998.9	12090	1.0076	0.762028	0.825674	no	11832.1	12410.3	11754.4	14399	15028.7	14875.4	11998.9	14767.7	1.2308	5.19214e-08	2.01901e-06	up	12293.8	11232	12744.2	14399	15028.7	14875.4	12090	14767.7	1.2215
469	tr|G3V6J2|G3V6J2_RAT	O-acyltransferase OS=Rattus norvegicus OX=10116 GN=Soat1 PE=3 SV=1	Soat1	9	tr|G3V6J2|G3V6J2_RAT;sp|O70536|SOAT1_RAT	tr|G3V6J2|G3V6J2_RAT;sp|O70536|SOAT1_RAT	2	1	1.3	64.186	545	0.0043455	1.6666	25057	46319	46319	1877.92	1715.46	1796.78	1697.26	1597.36	1969.73	1796.72	1754.78	0.9767	0.449287	0.552076	no	1877.92	1715.46	1796.78	2192.47	2229.32	2126.09	1796.72	2182.63	1.2148	1.03969e-06	2.07249e-05	up	1697.26	1597.36	1969.73	2192.47	2229.32	2126.09	1754.78	2182.63	1.2438
473	sp|O88278|CELR3_RAT	Cadherin EGF LAG seven-pass G-type receptor 3 OS=Rattus norvegicus OX=10116 GN=Celsr3 PE=1 SV=1	Celsr3	6.6	sp|O88278|CELR3_RAT	sp|O88278|CELR3_RAT	1	1	0.2	359.35	3313	0.0091808	1.3937	5377	9914	9914	658.52	1729	1182.06	2283.19	2307.58	2004.03	1189.86	2198.27	1.8475	0.00130635	0.00518283	up	658.52	1729	1182.06	1987.22	1056.81	1569.76	1189.86	1537.93	1.2925	0.113213	0.183951	no	2283.19	2307.58	2004.03	1987.22	1056.81	1569.76	2198.27	1537.93	0.6996
521	tr|M0RBJ7|M0RBJ7_RAT	C3-beta-c OS=Rattus norvegicus OX=10116 GN=C3 PE=1 SV=1	C3	6.4	tr|M0RBJ7|M0RBJ7_RAT;tr|M0RBF1|M0RBF1_RAT;sp|P01026|CO3_RAT;CON__Q2UVX4	tr|M0RBJ7|M0RBJ7_RAT;tr|M0RBF1|M0RBF1_RAT;sp|P01026|CO3_RAT	4	12	9.1	186.23	1662	0	97.889	6162;6214;10727;16239;16424;16518;17024;19246;20752;28881;28962;33335	11361;11438;19844;30073;30424;30585;31505;35452;35453;38318;53040;53143;60799	11361;11438;19844;30073;30424;30585;31505;35452;38318;53040;53143;60799	46008.1	48752.8	46902.7	64033.1	64725.3	64003.3	47221.2	64253.9	1.3607	4.46599e-10	9.8269e-08	up	46008.1	48752.8	46902.7	82691.8	81748.8	83967.1	47221.2	82802.6	1.7535	6.58301e-12	2.6901e-09	up	64033.1	64725.3	64003.3	82691.8	81748.8	83967.1	64253.9	82802.6	1.2887
528	sp|P01835|KACB_RAT	Ig kappa chain C region, B allele OS=Rattus norvegicus OX=10116 PE=1 SV=1		4.8	sp|P01835|KACB_RAT;tr|A0A0H2UI36|A0A0H2UI36_RAT;tr|F1M229|F1M229_RAT;tr|A0A0G2JZW1|A0A0G2JZW1_RAT;tr|F1LTN6|F1LTN6_RAT;tr|B2RZB2|B2RZB2_RAT;tr|Q4KM66|Q4KM66_RAT;sp|P01836|KACA_RAT;tr|A0A142BM04|A0A142BM04_RAT	sp|P01835|KACB_RAT;tr|A0A0H2UI36|A0A0H2UI36_RAT;tr|F1M229|F1M229_RAT;tr|A0A0G2JZW1|A0A0G2JZW1_RAT;tr|F1LTN6|F1LTN6_RAT;tr|B2RZB2|B2RZB2_RAT;tr|Q4KM66|Q4KM66_RAT;sp|P01836|KACA_RAT;tr|A0A142BM04|A0A142BM04_RAT	9	3	20.8	11.601	106	0	27.164	4844;28514;33778	8880;8881;52506;61629;61630	8881;52506;61629	61265.5	61280.3	61964	54971.6	55009.7	53275	61503.3	54418.8	0.8848	2.03321e-08	1.40145e-06	no	61265.5	61280.3	61964	103060	105048	104300	61503.3	104136	1.6932	3.03441e-15	5.78662e-12	up	54971.6	55009.7	53275	103060	105048	104300	54418.8	104136	1.9136
529	tr|B1H216|B1H216_RAT	Globin c3 OS=Rattus norvegicus OX=10116 GN=Hba-a1 PE=2 SV=1	Hba-a1	8.1	tr|B1H216|B1H216_RAT;sp|P01946|HBA_RAT;tr|Q63910|Q63910_RAT;tr|G3V8R3|G3V8R3_RAT	tr|B1H216|B1H216_RAT;sp|P01946|HBA_RAT	4	6	52.1	15.328	142	0	167.01	85;16488;34278;34356;34767;35901	166;167;168;169;170;171;172;173;174;175;176;177;178;179;180;181;30526;30527;30528;30529;30530;30531;30532;30533;62560;62561;62562;62563;62564;62565;62566;62705;62706;62707;63559;65726;65727;65728	178;30530;62562;62705;63559;65728	145748	154943	165496	205008	247908	218891	155396	223936	1.4411	4.45049e-06	6.57914e-05	up	145748	154943	165496	388182	305433	364850	155396	352822	2.2705	3.71289e-08	1.55047e-06	up	205008	247908	218891	388182	305433	364850	223936	352822	1.5756
530	sp|P02091|HBB1_RAT	Hemoglobin subunit beta-1 OS=Rattus norvegicus OX=10116 GN=Hbb PE=1 SV=3	Hbb	8.3	sp|P02091|HBB1_RAT;tr|A0A0G2JSW3|A0A0G2JSW3_RAT;CON__Q3SX09	sp|P02091|HBB1_RAT;tr|A0A0G2JSW3|A0A0G2JSW3_RAT	3	7	57.1	15.979	147	0	210.32	7931;14449;20565;35390;35517;36121;37811	14642;14643;26422;37945;37946;37947;37948;37949;37950;37951;64723;64724;64725;64726;64727;64728;64729;65021;65022;65023;65024;65025;66112;66113;66114;66115;69055;69056;69057;69058;69059;69060;69061;69062;69063;69064;69065;69066;69067;69068	14643;26422;37945;64729;65022;66112;69063	216490	252486	227443	357072	412739	402005	232140	390605	1.6826	1.94953e-07	6.64128e-06	up	216490	252486	227443	690991	574901	639024	232140	634972	2.7353	2.32342e-09	2.17064e-07	up	357072	412739	402005	690991	574901	639024	390605	634972	1.6256
538	sp|P02770|ALBU_RAT	Albumin OS=Rattus norvegicus OX=10116 GN=Alb PE=1 SV=2	Alb	6.4	sp|P02770|ALBU_RAT	sp|P02770|ALBU_RAT	1	28	52	68.73	608	0	297.88	71;89;980;981;3067;3659;3666;3667;3886;5353;5749;5847;6557;11650;18858;19273;20309;21660;21832;23022;24573;28123;28762;30914;33280;34142;38084;38114	139;140;197;1880;1881;1882;1883;1884;5607;6827;6828;6836;6837;7170;9878;10637;10638;10816;10817;10818;12042;12043;21434;34783;35501;35502;35503;35504;35505;37444;37445;39822;39823;40104;40105;40106;42103;42104;45442;45443;45444;45445;51760;51761;51762;52848;56488;56489;60722;60723;62272;62273;62274;62275;69599;69600;69654;69655;69656;69657;69658	140;197;1880;1883;5607;6828;6836;6837;7170;9878;10637;10817;12042;21434;34783;35501;37444;39822;40104;42104;45442;51760;52848;56489;60722;62274;69599;69658	410183	406707	412846	584232	619994	622184	409912	608803	1.4852	2.60147e-10	7.44152e-08	up	410183	406707	412846	918885	884541	890415	409912	897947	2.1906	1.84952e-14	2.11622e-11	up	584232	619994	622184	918885	884541	890415	608803	897947	1.4749
543	sp|P04177|TY3H_RAT	Tyrosine 3-monooxygenase OS=Rattus norvegicus OX=10116 GN=Th PE=1 SV=3	Th	6	sp|P04177|TY3H_RAT	sp|P04177|TY3H_RAT	1	1	3.2	55.965	498	0	3.3552	11087	20497	20497	736.93	745.64	699.18	882.89	875.97	896.7	727.25	885.187	1.2172	6.60751e-08	3.26602e-06	up	736.93	745.64	699.18	658.97	692.67	744.87	727.25	698.837	0.9609	0.0803331	0.139184	no	882.89	875.97	896.7	658.97	692.67	744.87	885.187	698.837	0.7895
551	sp|P04639|APOA1_RAT	Apolipoprotein A-I OS=Rattus norvegicus OX=10116 GN=Apoa1 PE=1 SV=2	Apoa1	5.5	sp|P04639|APOA1_RAT	sp|P04639|APOA1_RAT	1	4	17	30.062	259	0	11.88	17196;19935;21953;36863	31833;36806;40295;67361	31833;36806;40295;67361	14471	12865.5	13824.2	22214.2	21797.8	22223.3	13720.2	22078.4	1.6092	3.40452e-09	4.05777e-07	up	14471	12865.5	13824.2	32155.2	33607.5	31973	13720.2	32578.5	2.3745	5.56375e-11	1.32626e-08	up	22214.2	21797.8	22223.3	32155.2	33607.5	31973	22078.4	32578.5	1.4756
587	tr|A1L114|A1L114_RAT	Fibrinogen alpha chain OS=Rattus norvegicus OX=10116 GN=Fga PE=2 SV=1	Fga	7.5	tr|A1L114|A1L114_RAT;tr|Q7TQ70|Q7TQ70_RAT;sp|P06399|FIBA_RAT;tr|Q4G044|Q4G044_RAT	tr|A1L114|A1L114_RAT;tr|Q7TQ70|Q7TQ70_RAT;sp|P06399|FIBA_RAT;tr|Q4G044|Q4G044_RAT	4	3	4.9	60.504	550	0	7.9258	25567;34132;36822	47221;62257;67298	47221;62257;67298	15016.3	13262.5	13772.8	18594.9	19363.5	18256.3	14017.2	18738.3	1.3368	5.48983e-07	1.4407e-05	up	15016.3	13262.5	13772.8	28235.3	28029.5	27673.4	14017.2	27979.4	1.9961	2.98773e-10	4.4981e-08	up	18594.9	19363.5	18256.3	28235.3	28029.5	27673.4	18738.3	27979.4	1.4932
645	tr|B1H271|B1H271_RAT	Mitochondrial coenzyme A transporter SLC25A42 OS=Rattus norvegicus OX=10116 GN=Slc25a42 PE=1 SV=1	Slc25a42	10.2	tr|B1H271|B1H271_RAT;sp|P0C546|S2542_RAT	tr|B1H271|B1H271_RAT;sp|P0C546|S2542_RAT	2	2	7.5	35.185	318	0	12.411	20282;32049	37382;58419	37382;58419	3709.87	3723.08	4018.69	2566.99	2520.62	2363.77	3817.21	2483.79	0.6507	1.03865e-08	9.00322e-07	down	3709.87	3723.08	4018.69	3344.37	3673.79	3488.5	3817.21	3502.22	0.9175	0.00181272	0.00655535	no	2566.99	2520.62	2363.77	3344.37	3673.79	3488.5	2483.79	3502.22	1.41
651	sp|P0C627|UBX2B_RAT	UBX domain-containing protein 2B OS=Rattus norvegicus OX=10116 GN=Ubxn2b PE=1 SV=1	Ubxn2b	4.9	sp|P0C627|UBX2B_RAT	sp|P0C627|UBX2B_RAT	1	3	9.1	37.075	331	0	4.9361	1136;5541;31397	2183;10182;57234	2183;10182;57234	37546.3	38709.7	37633.5	38813.2	45162.2	59882.1	37963.1	47952.5	1.2631	0.00922437	0.0242521	up	37546.3	38709.7	37633.5	55827.5	75979.8	60099.5	37963.1	63968.9	1.685	4.19591e-06	5.83536e-05	up	38813.2	45162.2	59882.1	55827.5	75979.8	60099.5	47952.5	63968.9	1.334
653	sp|P0C644|VIP1_RAT	Inositol hexakisphosphate and diphosphoinositol-pentakisphosphate kinase 1 OS=Rattus norvegicus OX=10116 GN=Ppip5k1 PE=1 SV=1	Ppip5k1	4.9	sp|P0C644|VIP1_RAT;tr|F1LSW6|F1LSW6_RAT;tr|A0A0G2K4M9|A0A0G2K4M9_RAT;tr|A0A096MKF1|A0A096MKF1_RAT;tr|F1LPI7|F1LPI7_RAT;tr|Q4V8J1|Q4V8J1_RAT	sp|P0C644|VIP1_RAT;tr|F1LSW6|F1LSW6_RAT;tr|A0A0G2K4M9|A0A0G2K4M9_RAT	6	5	3.4	159.62	1434	0	22.139	17003;17070;23569;28793;31375	31478;31574;43261;52888;57198	31478;31574;43261;52888;57198	34872.8	36567.1	34987.1	41092.6	42034.2	42800.3	35475.7	41975.7	1.1832	1.18824e-07	4.70902e-06	no	34872.8	36567.1	34987.1	33454.8	33277.9	35046.4	35475.7	33926.4	0.9563	0.00406232	0.0124414	no	41092.6	42034.2	42800.3	33454.8	33277.9	35046.4	41975.7	33926.4	0.8082
690	sp|P11345|RAF1_RAT	RAF proto-oncogene serine/threonine-protein kinase OS=Rattus norvegicus OX=10116 GN=Raf1 PE=1 SV=1	Raf1	9.6	sp|P11345|RAF1_RAT	sp|P11345|RAF1_RAT	1	1	1.2	72.927	648	0.00094003	2.1564	15285;16447;37314	28151;30459;30460;68171	28151;30459;68171	3891.35	3247.34	3942.84	2987.17	3194.52	3588.07	3693.84	3256.59	0.8816	0.0161663	0.0378271	no	3891.35	3247.34	3942.84	4001.01	4379.06	4101.45	3693.84	4160.51	1.1263	0.00716456	0.0198299	no	2987.17	3194.52	3588.07	4001.01	4379.06	4101.45	3256.59	4160.51	1.2776
697	tr|A0A1K0FUA6|A0A1K0FUA6_RAT	Globin a2 OS=Rattus norvegicus OX=10116 GN=LOC689064 PE=3 SV=1	LOC689064	9.2	tr|A0A1K0FUA6|A0A1K0FUA6_RAT;sp|P11517|HBB2_RAT	tr|A0A1K0FUA6|A0A1K0FUA6_RAT;sp|P11517|HBB2_RAT	2	2	20.4	15.982	147	0	96.764	7931;11162;14449;20565;35390;35517;36052	14642;14643;20621;20622;20623;20624;20625;26422;37945;37946;37947;37948;37949;37950;37951;64723;64724;64725;64726;64727;64728;64729;65021;65022;65023;65024;65025;65998;65999	14643;20624;26422;37945;64729;65022;65998	42450.7	42195.7	39235.6	56360.1	58783.4	57591.9	41294	57578.4	1.3944	1.06127e-08	9.06198e-07	up	42450.7	42195.7	39235.6	107057	106205	104415	41294	105892	2.5644	1.63066e-12	1.03656e-09	up	56360.1	58783.4	57591.9	107057	106205	104415	57578.4	105892	1.8391
702	tr|Q8SEZ0|Q8SEZ0_RAT	NADH-ubiquinone oxidoreductase chain 5 OS=Rattus norvegicus OX=10116 GN=Mt-nd5 PE=3 SV=1	Mt-nd5	9.6	tr|Q8SEZ0|Q8SEZ0_RAT;tr|Q06QK5|Q06QK5_RAT;tr|Q06QA1|Q06QA1_RAT;tr|A0A096XKT9|A0A096XKT9_RAT;sp|P11661|NU5M_RAT;tr|A7XYD5|A7XYD5_RAT;tr|A7XYC1|A7XYC1_RAT;tr|A0A0A1FZN8|A0A0A1FZN8_RAT	tr|Q8SEZ0|Q8SEZ0_RAT;tr|Q06QK5|Q06QK5_RAT;tr|Q06QA1|Q06QA1_RAT;tr|A0A096XKT9|A0A096XKT9_RAT;sp|P11661|NU5M_RAT;tr|A7XYD5|A7XYD5_RAT;tr|A7XYC1|A7XYC1_RAT;tr|A0A0A1FZN8|A0A0A1FZN8_RAT	8	1	2.1	68.617	609	0.0057031	1.4966	528;20604;31526;33113;38302	1034;38032;57460;60411;69986	1034;38032;57460;60411;69986	2302.03	2691.4	2549.74	1330.78	1304.21	1338.51	2514.39	1324.5	0.5268	3.29573e-09	4.01167e-07	down	2302.03	2691.4	2549.74	1176.77	986.96	817.89	2514.39	993.873	0.3953	1.96541e-07	5.64008e-06	down	1330.78	1304.21	1338.51	1176.77	986.96	817.89	1324.5	993.873	0.7504
713	sp|P12346|TRFE_RAT	Serotransferrin OS=Rattus norvegicus OX=10116 GN=Tf PE=1 SV=3	Tf	7.3	sp|P12346|TRFE_RAT;tr|Q64599|Q64599_RAT;CON__Q29443;CON__Q0IIK2;tr|Q6QI47|Q6QI47_RAT;CON__Q2HJF0;tr|A0A0G2K896|A0A0G2K896_RAT	sp|P12346|TRFE_RAT	7	1	1.3	76.394	698	0	2.6366	669;2801;4263;4626;4733;6118;7390;8161;10908;12468;12551;14874;20932;21690;24742;26742;33810;34508;37214;37215	1348;5184;7801;8482;8483;8692;11297;13721;13722;15091;15092;20180;20181;22948;23066;27210;38593;39865;45717;49247;49248;49249;61688;61689;63078;67958;67959;67960	1348;5184;7801;8483;8692;11297;13722;15092;20181;22948;23066;27210;38593;39865;45717;49248;61689;63078;67958;67960	3204.17	2911.47	3831.49	3419.87	4244.24	3729.8	3315.71	3797.97	1.1454	0.0265515	0.0567006	no	3204.17	2911.47	3831.49	4426.62	4843.63	4468.89	3315.71	4579.71	1.3812	5.7456e-05	0.00043886	up	3419.87	4244.24	3729.8	4426.62	4843.63	4468.89	3797.97	4579.71	1.2058
731	tr|G3V7K3|G3V7K3_RAT	Ceruloplasmin OS=Rattus norvegicus OX=10116 GN=Cp PE=1 SV=1	Cp	5.4	tr|G3V7K3|G3V7K3_RAT;sp|P13635|CERU_RAT;tr|Q9JL97|Q9JL97_RAT;tr|A0A0G2K9I6|A0A0G2K9I6_RAT;CON__ENSEMBL:ENSBTAP00000031900	tr|G3V7K3|G3V7K3_RAT;sp|P13635|CERU_RAT;tr|Q9JL97|Q9JL97_RAT;tr|A0A0G2K9I6|A0A0G2K9I6_RAT	5	3	3	120.66	1059	0	9.9653	4977;26567;34713	9184;48918;63454	9184;48918;63454	10362.2	9906.66	10365.9	12160.4	11783.5	12542.8	10211.6	12162.2	1.191	4.08708e-07	1.12414e-05	no	10362.2	9906.66	10365.9	14342.7	15268.2	15220.3	10211.6	14943.7	1.4634	1.62103e-09	1.68616e-07	up	12160.4	11783.5	12542.8	14342.7	15268.2	15220.3	12162.2	14943.7	1.2287
734	tr|B2GVB7|B2GVB7_RAT	Acyl-peptide hydrolase OS=Rattus norvegicus OX=10116 GN=Apeh PE=2 SV=1	Apeh	5.5	tr|B2GVB7|B2GVB7_RAT;sp|P13676|ACPH_RAT;tr|G3V9E4|G3V9E4_RAT	tr|B2GVB7|B2GVB7_RAT;sp|P13676|ACPH_RAT;tr|G3V9E4|G3V9E4_RAT	3	15	29.6	81.383	732	0	153.1	964;1252;1750;6667;9973;12524;14378;26676;26942;28348;29095;29696;34107;35772;36928	1860;2434;3383;12215;18399;23029;26310;49118;49119;49681;49682;52235;52236;52237;53362;54407;62213;65476;67475	1860;2434;3383;12215;18399;23029;26310;49118;49682;52236;53362;54407;62213;65476;67475	120153	120263	117712	109177	110867	111067	119376	110371	0.9246	1.0665e-07	4.39747e-06	no	120153	120263	117712	137085	133323	130541	119376	133650	1.1196	5.62479e-07	1.26691e-05	no	109177	110867	111067	137085	133323	130541	110371	133650	1.2109
739	tr|D4AA52|D4AA52_RAT	Murinoglobulin-1 OS=Rattus norvegicus OX=10116 GN=LOC297568 PE=1 SV=3	LOC297568	5.9	tr|D4AA52|D4AA52_RAT;tr|A0A0G2K926|A0A0G2K926_RAT;sp|P14046|A1I3_RAT;tr|D4A6E3|D4A6E3_RAT;tr|A0A0G2JUW7|A0A0G2JUW7_RAT;sp|Q03626|MUG1_RAT;tr|A0A0G2JUP5|A0A0G2JUP5_RAT;tr|M0R5V7|M0R5V7_RAT;tr|G3V9J1|G3V9J1_RAT	tr|D4AA52|D4AA52_RAT;tr|A0A0G2K926|A0A0G2K926_RAT;sp|P14046|A1I3_RAT;tr|D4A6E3|D4A6E3_RAT;tr|A0A0G2JUW7|A0A0G2JUW7_RAT;sp|Q03626|MUG1_RAT;tr|A0A0G2JUP5|A0A0G2JUP5_RAT	9	8	6.9	163.6	1477	0	30.384	12513;20089;22559;23851;25033;25117;26374;35790	23009;23010;37067;37068;41285;43860;46266;46426;48543;65505;65506	23010;37067;41285;43860;46266;46426;48543;65506	105910	100019	103837	158127	158211	156880	103256	157740	1.5277	2.89407e-11	1.36984e-08	up	105910	100019	103837	203755	212055	204792	103256	206867	2.0034	2.97064e-12	1.6995e-09	up	158127	158211	156880	203755	212055	204792	157740	206867	1.3114
790	tr|A0A0G2JY31|A0A0G2JY31_RAT	Alpha-1-antiproteinase OS=Rattus norvegicus OX=10116 GN=Serpina1 PE=1 SV=1	Serpina1	6	tr|A0A0G2JY31|A0A0G2JY31_RAT;sp|P17475|A1AT_RAT;tr|A0A0G2JZ73|A0A0G2JZ73_RAT	tr|A0A0G2JY31|A0A0G2JY31_RAT;sp|P17475|A1AT_RAT;tr|A0A0G2JZ73|A0A0G2JZ73_RAT	3	3	6.1	46.121	411	0	4.8116	3425;28800;35519	6314;52898;65027	6314;52898;65027	17216.7	17617.8	15702.1	23965.9	22871.2	22934.9	16845.5	23257.3	1.3806	1.5256e-07	5.52403e-06	up	17216.7	17617.8	15702.1	28602.8	27811.8	28407.7	16845.5	28274.1	1.6784	2.35238e-09	2.17064e-07	up	23965.9	22871.2	22934.9	28602.8	27811.8	28407.7	23257.3	28274.1	1.2157
791	tr|G3V8L6|G3V8L6_RAT	Potassium voltage-gated channel subfamily A member 6 OS=Rattus norvegicus OX=10116 GN=Kcna6 PE=4 SV=1	Kcna6	4.7	tr|G3V8L6|G3V8L6_RAT;sp|P17659|KCNA6_RAT	tr|G3V8L6|G3V8L6_RAT;sp|P17659|KCNA6_RAT	2	2	4.9	58.784	530	0	6.1733	24669;28418;28865;30491	45593;52363;53006;55790	45593;52363;53006;55790	9915.97	9378.99	10917.7	10007	10265	10161.2	10070.9	10144.4	1.0073	0.693142	0.771642	no	9915.97	9378.99	10917.7	18813.2	10867	11234.8	10070.9	13638.3	1.3542	0.0178156	0.0414154	up	10007	10265	10161.2	18813.2	10867	11234.8	10144.4	13638.3	1.3444
846	sp|P20761|IGG2B_RAT	Ig gamma-2B chain C region OS=Rattus norvegicus OX=10116 GN=Igh-1a PE=1 SV=1	Igh-1a	7.7	sp|P20761|IGG2B_RAT	sp|P20761|IGG2B_RAT	1	2	5.4	36.497	333	0	3.1098	1997;5027	3778;9285	3778;9285	11325.5	10048.1	11027.5	10585.6	11072.3	10707.7	10800.4	10788.5	0.9989	0.999569	0.999876	no	11325.5	10048.1	11027.5	17253.9	17205.1	16824.2	10800.4	17094.4	1.5828	7.48895e-09	5.0405e-07	up	10585.6	11072.3	10707.7	17253.9	17205.1	16824.2	10788.5	17094.4	1.5845
848	tr|A0A0G2JX47|A0A0G2JX47_RAT	Collagen alpha-1(V) chain OS=Rattus norvegicus OX=10116 GN=Col5a1 PE=1 SV=1	Col5a1	4.7	tr|A0A0G2JX47|A0A0G2JX47_RAT;sp|P20909|COBA1_RAT;tr|G3V763|G3V763_RAT	tr|A0A0G2JX47|A0A0G2JX47_RAT;sp|P20909|COBA1_RAT;tr|G3V763|G3V763_RAT	3	1	0.4	178.15	1788	0.0055456	1.5462	13981	25673	25673	7149.75	8790.76	7744.26	6605.07	7034.59	6422.35	7894.92	6687.34	0.847	0.00112234	0.0045962	no	7149.75	8790.76	7744.26	8350.82	8662.51	8124.83	7894.92	8379.39	1.0614	0.0809543	0.139964	no	6605.07	7034.59	6422.35	8350.82	8662.51	8124.83	6687.34	8379.39	1.253
855	tr|Q66HL0|Q66HL0_RAT	Ecto-5'-nucleotidase OS=Rattus norvegicus OX=10116 GN=Nt5e PE=1 SV=2	Nt5e	7	tr|Q66HL0|Q66HL0_RAT;sp|P21588|5NTD_RAT	tr|Q66HL0|Q66HL0_RAT;sp|P21588|5NTD_RAT	2	2	6.4	63.95	576	0	30.862	10207;19979	18846;36909	18846;36909	17433.4	18145.2	17823.4	21633.7	23218	22415	17800.6	22422.3	1.2596	4.6648e-08	2.49414e-06	up	17433.4	18145.2	17823.4	27040.5	28064.1	28610.6	17800.6	27905.1	1.5676	7.20593e-11	1.64901e-08	up	21633.7	23218	22415	27040.5	28064.1	28610.6	22422.3	27905.1	1.2445
893	tr|F1LM19|F1LM19_RAT	Alpha-2-HS-glycoprotein OS=Rattus norvegicus OX=10116 PE=1 SV=3		7.5	tr|F1LM19|F1LM19_RAT;sp|P24090|FETUA_RAT;tr|Q7TP75|Q7TP75_RAT	tr|F1LM19|F1LM19_RAT;sp|P24090|FETUA_RAT;tr|Q7TP75|Q7TP75_RAT	3	2	8	38.346	352	0	13.127	27242;35314	50251;50252;64583	50251;64583	2218.62	2339.18	2114.62	2908.95	2296.22	2390.11	2224.14	2531.76	1.1383	0.013073	0.0320714	no	2218.62	2339.18	2114.62	3145.36	3480.9	3353.33	2224.14	3326.53	1.4956	5.2206e-08	2.01901e-06	up	2908.95	2296.22	2390.11	3145.36	3480.9	3353.33	2531.76	3326.53	1.3139
944	sp|P29418|ATP5E_RAT	ATP synthase subunit epsilon, mitochondrial OS=Rattus norvegicus OX=10116 GN=Atp5f1e PE=1 SV=2	Atp5f1e	10.7	sp|P29418|ATP5E_RAT;tr|M0R601|M0R601_RAT	sp|P29418|ATP5E_RAT	2	3	43.1	5.7667	51	0	2.5262	11851;26483;33692	21833;21834;48778;48779;61481	21834;48778;61481	14370.3	14162.8	13856.8	15688.6	16917	17148.6	14130	16584.7	1.1737	4.8765e-06	6.99209e-05	no	14370.3	14162.8	13856.8	23358.2	21540	21833.8	14130	22244	1.5742	7.17494e-10	9.32906e-08	up	15688.6	16917	17148.6	23358.2	21540	21833.8	16584.7	22244	1.3412
983	sp|P34926|MAP1A_RAT	Microtubule-associated protein 1A OS=Rattus norvegicus OX=10116 GN=Map1a PE=1 SV=1	Map1a	4.6	sp|P34926|MAP1A_RAT;REV__tr|B2GV12|B2GV12_RAT;REV__tr|A0A0G2K2G1|A0A0G2K2G1_RAT;REV__tr|D4A9M4|D4A9M4_RAT	sp|P34926|MAP1A_RAT	4	2	1.8	299.53	2774	0	208.07	676;753;966;1299;1339;1641;2365;2448;2730;3025;3395;3840;4509;4623;4687;4751;5109;5197;5354;5650;6342;6343;6392;6393;7502;7999;8587;8598;8600;8668;9286;9609;9653;10020;10238;10272;10591;10637;11654;11661;11899;12121;12530;12739;12754;13201;13888;14085;14407;14429;15672;16126;19473;20356;22365;22366;22477;24651;25051;25988;26015;26092;26844;27571;28561;29109;29708;30004;30749;30754;30804;30820;308…	1358;1359;1360;1493;1862;2496;2566;2567;3199;3200;3201;3202;4486;4487;4488;4489;4490;4491;4627;4628;5060;5532;6271;6272;6273;7102;7103;8252;8475;8476;8477;8478;8611;8612;8718;8719;9429;9590;9879;9880;9881;10387;10388;10389;10390;11654;11655;11763;11764;11765;13916;14751;14752;14753;14754;16025;16042;16045;16046;16172;16173;16174;16175;17280;17281;17282;17283;17284;17835;17906;17907;18487;18488;18…	1360;1493;1862;2496;2567;3202;4490;4627;5060;5532;6271;7103;8252;8477;8612;8719;9429;9590;9879;10387;11654;11655;11763;11765;13916;14753;16025;16042;16046;16175;17280;17835;17907;18491;18885;18944;19591;19670;21445;21458;21952;22357;23037;23413;23434;24237;25518;25866;26351;26386;28965;29883;35978;37555;40976;40977;41147;45565;46293;47962;47995;48099;49438;50843;52568;53382;54430;54957;56245;5625…	63788.4	64358.3	65520.2	42388	46164.9	46041.9	64555.6	44864.9	0.695	6.91288e-09	6.51509e-07	down	63788.4	64358.3	65520.2	36696.2	34724.9	36885	64555.6	36102	0.5592	1.18244e-11	3.83233e-09	down	42388	46164.9	46041.9	36696.2	34724.9	36885	44864.9	36102	0.8047
1006	sp|P36201|CRIP2_RAT	Cysteine-rich protein 2 OS=Rattus norvegicus OX=10116 GN=Crip2 PE=2 SV=1	Crip2	8.7	sp|P36201|CRIP2_RAT;tr|D4ACX1|D4ACX1_RAT	sp|P36201|CRIP2_RAT;tr|D4ACX1|D4ACX1_RAT	2	2	13.9	22.696	208	0	9.1533	14715;34239	26910;62497	26910;62497	4561.55	5577.8	5562.3	3951.47	5560.73	5353.65	5233.88	4955.28	0.9468	0.36001	0.465135	no	4561.55	5577.8	5562.3	4906.08	3160.43	3677.1	5233.88	3914.54	0.7479	0.00309764	0.0100009	down	3951.47	5560.73	5353.65	4906.08	3160.43	3677.1	4955.28	3914.54	0.79
1034	sp|P40615|DKC1_RAT	H/ACA ribonucleoprotein complex subunit DKC1 OS=Rattus norvegicus OX=10116 GN=Dkc1 PE=1 SV=4	Dkc1	9.9	sp|P40615|DKC1_RAT;tr|A0A0G2K700|A0A0G2K700_RAT	sp|P40615|DKC1_RAT;tr|A0A0G2K700|A0A0G2K700_RAT	2	3	6.1	56.614	509	0	4.2608	324;10726;32592	677;19843;59447	677;19843;59447	13281.8	14192.9	13413.8	12698.4	15160.1	13122.7	13629.5	13660.4	1.0023	0.991713	0.995367	no	13281.8	14192.9	13413.8	13070.3	9902.02	11009.7	13629.5	11327.3	0.8311	0.00180084	0.00651652	down	12698.4	15160.1	13122.7	13070.3	9902.02	11009.7	13660.4	11327.3	0.8292
1051	sp|P43278|H10_RAT	Histone H1.0 OS=Rattus norvegicus OX=10116 GN=H1-0 PE=2 SV=2	H1-0	11.7	sp|P43278|H10_RAT	sp|P43278|H10_RAT	1	4	22.2	20.885	194	0	11.064	14655;32361;35234;38255	26773;59049;64419;69899	26773;59049;64419;69899	20768.1	19470.6	23219	25863.4	25750.5	25835.5	21152.5	25816.5	1.2205	5.00245e-05	0.00041902	up	20768.1	19470.6	23219	20756	21755.7	21850.2	21152.5	21454	1.0143	0.55685	0.642016	no	25863.4	25750.5	25835.5	20756	21755.7	21850.2	25816.5	21454	0.831
1066	sp|P47820|ACE_RAT	Angiotensin-converting enzyme OS=Rattus norvegicus OX=10116 GN=Ace PE=1 SV=1	Ace	6.6	sp|P47820|ACE_RAT;tr|Q8CJ04|Q8CJ04_RAT;tr|A0A0A0MXV4|A0A0A0MXV4_RAT	sp|P47820|ACE_RAT	3	3	2.1	150.91	1313	0	4.2624	162;839;35086	354;1664;64163	354;1664;64163	67747.7	64713.2	63205.1	51214.7	54202.4	51683.7	65222	52366.9	0.8029	2.0139e-07	6.77738e-06	down	67747.7	64713.2	63205.1	79160.5	79027.1	77802.9	65222	78663.5	1.2061	1.01718e-07	3.28048e-06	up	51214.7	54202.4	51683.7	79160.5	79027.1	77802.9	52366.9	78663.5	1.5022
1145	sp|P53987|MOT1_RAT	Monocarboxylate transporter 1 OS=Rattus norvegicus OX=10116 GN=Slc16a1 PE=1 SV=1	Slc16a1	8.4	sp|P53987|MOT1_RAT	sp|P53987|MOT1_RAT	1	3	7.5	53.238	494	0	16.702	4760;26153;29255	8732;8733;8734;8735;48199;53627	8734;48199;53627	44511.7	43989.4	46019.6	35279.9	36111.7	37738.3	44840.2	36376.7	0.8113	1.15942e-07	4.63848e-06	down	44511.7	43989.4	46019.6	43514.2	45028.7	46430.9	44840.2	44991.3	1.0034	0.789019	0.84216	no	35279.9	36111.7	37738.3	43514.2	45028.7	46430.9	36376.7	44991.3	1.2368
1148	tr|B1WBQ7|B1WBQ7_RAT	DNA mismatch repair protein OS=Rattus norvegicus OX=10116 GN=Msh2 PE=1 SV=1	Msh2	5.7	tr|B1WBQ7|B1WBQ7_RAT;sp|P54275|MSH2_RAT	tr|B1WBQ7|B1WBQ7_RAT;sp|P54275|MSH2_RAT	2	1	1.5	104.15	933	0	4.0113	21569	39673	39673	1038.25	1146.58	1284.71	976.34	1193.8	769.33	1156.51	979.823	0.8472	0.0356813	0.0716255	no	1038.25	1146.58	1284.71	1219.85	1055.03	1386.86	1156.51	1220.58	1.0554	0.333729	0.433726	no	976.34	1193.8	769.33	1219.85	1055.03	1386.86	979.823	1220.58	1.2457
1191	sp|P59649|FXYD7_RAT	FXYD domain-containing ion transport regulator 7 OS=Rattus norvegicus OX=10116 GN=Fxyd7 PE=1 SV=1	Fxyd7	8	sp|P59649|FXYD7_RAT	sp|P59649|FXYD7_RAT	1	2	25	8.4867	80	0	7.8497	29518;29587	54095;54096;54097;54213	54096;54213	28501.5	26314.4	25948.4	35665.8	35536.7	33996.5	26921.4	35066.3	1.3025	2.29424e-07	7.29187e-06	up	28501.5	26314.4	25948.4	44598.3	46095.6	43125.6	26921.4	44606.5	1.6569	2.22362e-09	2.15616e-07	up	35665.8	35536.7	33996.5	44598.3	46095.6	43125.6	35066.3	44606.5	1.2721
1218	tr|D3ZTK5|D3ZTK5_RAT	60S ribosomal protein L27 OS=Rattus norvegicus OX=10116 PE=1 SV=1		10.9	tr|D3ZTK5|D3ZTK5_RAT;tr|M0R7P0|M0R7P0_RAT;sp|P61354|RL27_RAT	tr|D3ZTK5|D3ZTK5_RAT;tr|M0R7P0|M0R7P0_RAT;sp|P61354|RL27_RAT	3	2	11.9	15.642	135	0.0069284	1.4647	36656;38312	67023;70007	67023;70007	30237	29435.5	28562.1	27608.9	27666	28809.7	29411.6	28028.2	0.953	0.00207788	0.00737898	no	30237	29435.5	28562.1	33278.6	36662.7	32291.8	29411.6	34077.7	1.1587	0.000111777	0.00072257	no	27608.9	27666	28809.7	33278.6	36662.7	32291.8	28028.2	34077.7	1.2158
1239	tr|D3ZZC7|D3ZZC7_RAT	40S ribosomal protein S15a OS=Rattus norvegicus OX=10116 PE=3 SV=1		10.9	tr|D3ZZC7|D3ZZC7_RAT;tr|D3ZS61|D3ZS61_RAT;tr|D3ZLL8|D3ZLL8_RAT;sp|P62246|RS15A_RAT;tr|M0R8U6|M0R8U6_RAT;tr|A0A0G2K2F6|A0A0G2K2F6_RAT;tr|A0A0G2K6I0|A0A0G2K6I0_RAT;tr|A0A0G2JYA6|A0A0G2JYA6_RAT	tr|D3ZZC7|D3ZZC7_RAT;tr|D3ZS61|D3ZS61_RAT;tr|D3ZLL8|D3ZLL8_RAT;sp|P62246|RS15A_RAT;tr|M0R8U6|M0R8U6_RAT;tr|A0A0G2K2F6|A0A0G2K2F6_RAT;tr|A0A0G2K6I0|A0A0G2K6I0_RAT;tr|A0A0G2JYA6|A0A0G2JYA6_RAT	8	2	12.3	14.777	130	0	4.0509	23984;30067	44115;55040;55041	44115;55040	14913.5	14590.9	16292.5	18822.6	18687.2	18972.9	15265.7	18827.5	1.2333	1.66586e-06	3.0546e-05	up	14913.5	14590.9	16292.5	27331.4	29790.2	28620.3	15265.7	28580.6	1.8722	1.67407e-09	1.71024e-07	up	18822.6	18687.2	18972.9	27331.4	29790.2	28620.3	18827.5	28580.6	1.518
1240	sp|P62250|RS16_RAT	40S ribosomal protein S16 OS=Rattus norvegicus OX=10116 GN=Rps16 PE=1 SV=2	Rps16	10.8	sp|P62250|RS16_RAT;tr|Q5XFV9|Q5XFV9_RAT;tr|B0K038|B0K038_RAT;tr|Q6P3E1|Q6P3E1_RAT;tr|M0R4I3|M0R4I3_RAT;tr|A0A1W2Q631|A0A1W2Q631_RAT;tr|M0R8S7|M0R8S7_RAT	sp|P62250|RS16_RAT;tr|Q5XFV9|Q5XFV9_RAT;tr|B0K038|B0K038_RAT;tr|Q6P3E1|Q6P3E1_RAT;tr|M0R4I3|M0R4I3_RAT	7	3	17.1	16.445	146	0	13.674	5025;20995;38361	9283;38700;70096	9283;38700;70096	10922.7	11845.8	12176.6	11153.6	12701.3	11105.8	11648.4	11653.6	1.0004	0.986902	0.99193	no	10922.7	11845.8	12176.6	15435.9	12883	14323.7	11648.4	14214.2	1.2203	0.000210866	0.0011804	up	11153.6	12701.3	11105.8	15435.9	12883	14323.7	11653.6	14214.2	1.2197
1322	tr|D3ZCR3|D3ZCR3_RAT	High mobility group protein B1 pseudogene OS=Rattus norvegicus OX=10116 GN=LOC108349189 PE=3 SV=2	LOC108349189	5.9	tr|D3ZCR3|D3ZCR3_RAT;tr|A0A0G2K6P4|A0A0G2K6P4_RAT;tr|B4F758|B4F758_RAT;sp|P63159|HMGB1_RAT;tr|D4A6A9|D4A6A9_RAT;tr|D3ZLG3|D3ZLG3_RAT;tr|D3ZC69|D3ZC69_RAT;tr|D3ZGW6|D3ZGW6_RAT;tr|M0R7R5|M0R7R5_RAT;tr|D3ZXR5|D3ZXR5_RAT;tr|F1LNG6|F1LNG6_RAT;tr|Q7TPK9|Q7TPK9_RAT	tr|D3ZCR3|D3ZCR3_RAT;tr|A0A0G2K6P4|A0A0G2K6P4_RAT;tr|B4F758|B4F758_RAT;sp|P63159|HMGB1_RAT;tr|D4A6A9|D4A6A9_RAT;tr|D3ZLG3|D3ZLG3_RAT;tr|D3ZC69|D3ZC69_RAT;tr|D3ZGW6|D3ZGW6_RAT;tr|M0R7R5|M0R7R5_RAT;tr|D3ZXR5|D3ZXR5_RAT;tr|F1LNG6|F1LNG6_RAT;tr|Q7TPK9|Q7TPK9_RAT	12	3	12.7	24.677	213	0	41.37	15444;18409;20295	28464;34067;37414;37415;37416	28464;34067;37415	93267.6	93473	91609	69184.7	72718.7	68716.3	92783.2	70206.6	0.7567	1.9177e-09	2.81312e-07	down	93267.6	93473	91609	92496.5	89749.6	89633.8	92783.2	90626.6	0.9768	0.00454232	0.0136844	no	69184.7	72718.7	68716.3	92496.5	89749.6	89633.8	70206.6	90626.6	1.2909
1358	sp|P70501|RBM10_RAT	RNA-binding protein 10 OS=Rattus norvegicus OX=10116 GN=Rbm10 PE=1 SV=1	Rbm10	6.7	sp|P70501|RBM10_RAT;tr|A0A0G2K3S6|A0A0G2K3S6_RAT	sp|P70501|RBM10_RAT;tr|A0A0G2K3S6|A0A0G2K3S6_RAT	2	2	2.1	94.387	852	0	7.5626	8140;14104;27699	15059;25890;51103	15059;25890;51103	11648	10680.8	10468.8	10771.9	10193.6	10277.2	10932.5	10414.2	0.9526	0.0324594	0.0666069	no	11648	10680.8	10468.8	14971.8	15668	15426.1	10932.5	15355.3	1.4046	5.45315e-08	2.07905e-06	up	10771.9	10193.6	10277.2	14971.8	15668	15426.1	10414.2	15355.3	1.4745
1405	sp|P84100|RL19_RAT	60S ribosomal protein L19 OS=Rattus norvegicus OX=10116 GN=Rpl19 PE=1 SV=1	Rpl19	12	sp|P84100|RL19_RAT;tr|F1M5A9|F1M5A9_RAT;tr|Q63287|Q63287_RAT	sp|P84100|RL19_RAT;tr|F1M5A9|F1M5A9_RAT	3	3	17.3	23.466	196	0	36.694	17035;20824;37110	31522;31523;31524;38418;67781;67782	31523;38418;67781	21133.3	20905.3	19879.3	22811.2	22624.6	22409.1	20639.3	22614.9	1.0957	1.35184e-05	0.000154061	no	21133.3	20905.3	19879.3	17148.2	19729.8	17977.8	20639.3	18285.3	0.8859	0.000641652	0.00283686	no	22811.2	22624.6	22409.1	17148.2	19729.8	17977.8	22614.9	18285.3	0.8085
1508	sp|Q06645|AT5G1_RAT	ATP synthase F(0) complex subunit C1, mitochondrial OS=Rattus norvegicus OX=10116 GN=Atp5mc1 PE=1 SV=1	Atp5mc1	10.5	sp|Q06645|AT5G1_RAT;tr|Q499S2|Q499S2_RAT;sp|Q06646|AT5G2_RAT;sp|Q71S46|AT5G3_RAT;tr|A0A0G2JTN8|A0A0G2JTN8_RAT	sp|Q06645|AT5G1_RAT;tr|Q499S2|Q499S2_RAT;sp|Q06646|AT5G2_RAT;sp|Q71S46|AT5G3_RAT;tr|A0A0G2JTN8|A0A0G2JTN8_RAT	5	1	5.1	14.244	136	0.0097851	1.3178	4949	9135	9135	8674.87	7117	8493.67	9625.87	8217.85	8496.17	8095.18	8779.96	1.0846	0.0698711	0.123453	no	8674.87	7117	8493.67	11866.3	11719.1	11250.2	8095.18	11611.9	1.4344	3.50806e-06	5.13896e-05	up	9625.87	8217.85	8496.17	11866.3	11719.1	11250.2	8779.96	11611.9	1.3225
1512	tr|G3V6R5|G3V6R5_RAT	Sulfite oxidase OS=Rattus norvegicus OX=10116 GN=Suox PE=1 SV=1	Suox	6.8	tr|G3V6R5|G3V6R5_RAT;sp|Q07116|SUOX_RAT	tr|G3V6R5|G3V6R5_RAT;sp|Q07116|SUOX_RAT	2	4	8.6	60.805	546	0	52.353	1459;4881;32538;34820	2823;8967;59370;63650;63651	2823;8967;59370;63651	22745.7	20841.2	21379.5	22206.9	20205.7	20499.3	21655.5	20970.6	0.9684	0.137575	0.215221	no	22745.7	20841.2	21379.5	23645.1	26696.4	25412.6	21655.5	25251.3	1.166	0.000113513	0.000729672	no	22206.9	20205.7	20499.3	23645.1	26696.4	25412.6	20970.6	25251.3	1.2041
1576	sp|Q32Q07|LRRN1_RAT	Leucine-rich repeat neuronal protein 1 OS=Rattus norvegicus OX=10116 GN=Lrrn1 PE=2 SV=1	Lrrn1	6.1	sp|Q32Q07|LRRN1_RAT	sp|Q32Q07|LRRN1_RAT	1	3	5.7	80.628	716	0	25.521	2162;4806;19647	4108;8817;36306;36307	4108;8817;36306	27469	27824.3	27124.2	23995.9	24502.2	24348.3	27472.5	24282.1	0.8839	5.64711e-09	5.75127e-07	no	27469	27824.3	27124.2	28149.8	30492.9	29955.6	27472.5	29532.7	1.075	0.000471413	0.00221243	no	23995.9	24502.2	24348.3	28149.8	30492.9	29955.6	24282.1	29532.7	1.2162
1614	sp|Q498C8|RER1_RAT	Protein RER1 OS=Rattus norvegicus OX=10116 GN=Rer1 PE=1 SV=1	Rer1	9.9	sp|Q498C8|RER1_RAT	sp|Q498C8|RER1_RAT	1	2	14.8	22.988	196	0	6.8713	20403;34766	37626;37627;63558	37627;63558	37399.8	43295.6	41103.6	29458.9	30103.3	31288.6	40599.7	30283.6	0.7459	1.48652e-06	2.7975e-05	down	37399.8	43295.6	41103.6	41969	33930.1	37840.6	40599.7	37913.2	0.9338	0.0968622	0.161795	no	29458.9	30103.3	31288.6	41969	33930.1	37840.6	30283.6	37913.2	1.2519
1615	tr|F1M018|F1M018_RAT	PDZ domain-containing protein GIPC2 OS=Rattus norvegicus OX=10116 GN=Gipc2 PE=3 SV=3	Gipc2	7	tr|F1M018|F1M018_RAT;sp|Q498D9|GIPC2_RAT	tr|F1M018|F1M018_RAT;sp|Q498D9|GIPC2_RAT	2	1	5.4	34.066	313	0	7.0245	21056	38799	38799	1494.81	1573.39	1302.02	1629.59	1785.22	1620.4	1456.74	1678.4	1.1522	0.00214607	0.00755345	no	1494.81	1573.39	1302.02	1193.88	1408.65	1477.87	1456.74	1360.13	0.9337	0.143909	0.22348	no	1629.59	1785.22	1620.4	1193.88	1408.65	1477.87	1678.4	1360.13	0.8104
1653	sp|Q4KLK9|SSU72_RAT	RNA polymerase II subunit A C-terminal domain phosphatase SSU72 OS=Rattus norvegicus OX=10116 GN=Ssu72 PE=2 SV=1	Ssu72	5	sp|Q4KLK9|SSU72_RAT	sp|Q4KLK9|SSU72_RAT	1	1	6.2	22.544	194	0.00057241	2.3427	5320	9823	9823	1235.81	1466.41	1517.6	1825.04	1941.57	1895.81	1406.61	1887.47	1.3419	1.82849e-05	0.000192849	up	1235.81	1466.41	1517.6	1671.53	1510.99	1191.5	1406.61	1458.01	1.0365	0.627053	0.702717	no	1825.04	1941.57	1895.81	1671.53	1510.99	1191.5	1887.47	1458.01	0.7725
1662	sp|Q4KM31|LIMD2_RAT	LIM domain-containing protein 2 OS=Rattus norvegicus OX=10116 GN=Limd2 PE=2 SV=1	Limd2	9.3	sp|Q4KM31|LIMD2_RAT	sp|Q4KM31|LIMD2_RAT	1	2	13.3	14.236	128	0	3.7324	10078;13856	18622;25461	18622;25461	13531	16107.9	16237.1	18327	20436.9	19439.8	15292	19401.2	1.2687	9.75102e-05	0.000707042	up	13531	16107.9	16237.1	26779.8	22195.2	22783.6	15292	23919.5	1.5642	5.09848e-06	6.81504e-05	up	18327	20436.9	19439.8	26779.8	22195.2	22783.6	19401.2	23919.5	1.2329
1702	sp|Q4V8A2|CDC27_RAT	Cell division cycle protein 27 homolog OS=Rattus norvegicus OX=10116 GN=Cdc27 PE=2 SV=1	Cdc27	7.2	sp|Q4V8A2|CDC27_RAT	sp|Q4V8A2|CDC27_RAT	1	1	1.2	91.662	824	0	2.6045	13192	24217	24217	977.41	1115.9	1111.55	915.34	1028.65	888.46	1068.29	944.15	0.8838	0.0041497	0.0126616	no	977.41	1115.9	1111.55	1371.05	1462.59	1366.09	1068.29	1399.91	1.3104	3.81332e-06	5.44691e-05	up	915.34	1028.65	888.46	1371.05	1462.59	1366.09	944.15	1399.91	1.4827
1735	sp|Q566R4|LRA25_RAT	Leucine repeat adapter protein 25 OS=Rattus norvegicus OX=10116 GN=Fam89b PE=1 SV=1	Fam89b	4.8	sp|Q566R4|LRA25_RAT	sp|Q566R4|LRA25_RAT	1	1	3.7	20.168	189	0.0096154	1.3194	16578	30696	30696	15567.6	13776.8	14353.2	15846.9	14731.4	15464.9	14565.9	15347.7	1.0537	0.0347241	0.0702291	no	15567.6	13776.8	14353.2	20984.5	21163.9	20434.8	14565.9	20861.1	1.4322	5.48744e-08	2.07905e-06	up	15846.9	14731.4	15464.9	20984.5	21163.9	20434.8	15347.7	20861.1	1.3592
1736	sp|Q568Y2|DPH2_RAT	2-(3-amino-3-carboxypropyl)histidine synthase subunit 2 OS=Rattus norvegicus OX=10116 GN=Dph2 PE=2 SV=1	Dph2	5	sp|Q568Y2|DPH2_RAT	sp|Q568Y2|DPH2_RAT	1	1	5.5	52.324	489	0	12.5	38198	69821	69821	1051.07	1201.22	958.07	1350.54	1279.44	1246.02	1070.12	1292	1.2073	0.000568621	0.00269518	up	1051.07	1201.22	958.07	825.6	958.78	1037.58	1070.12	940.653	0.879	0.0250063	0.0545618	no	1350.54	1279.44	1246.02	825.6	958.78	1037.58	1292	940.653	0.7281
1737	sp|Q568Y3|RN185_RAT	E3 ubiquitin-protein ligase RNF185 OS=Rattus norvegicus OX=10116 GN=Rnf185 PE=2 SV=1	Rnf185	6.5	sp|Q568Y3|RN185_RAT	sp|Q568Y3|RN185_RAT	1	1	7.8	20.493	192	0	3.5772	33452	60988;60989	60989	3267.24	3666.63	3808.05	4488.77	4820.73	4946.14	3580.64	4751.88	1.3271	6.14165e-06	8.42343e-05	up	3267.24	3666.63	3808.05	5953.9	6043.55	6619.81	3580.64	6205.75	1.7331	5.13525e-08	2.01901e-06	up	4488.77	4820.73	4946.14	5953.9	6043.55	6619.81	4751.88	6205.75	1.306
1742	tr|A0A0G2K617|A0A0G2K617_RAT	RWD domain-containing protein 4 OS=Rattus norvegicus OX=10116 GN=Rwdd4 PE=1 SV=1	Rwdd4	4.8	tr|A0A0G2K617|A0A0G2K617_RAT;sp|Q569B7|RWDD4_RAT	tr|A0A0G2K617|A0A0G2K617_RAT;sp|Q569B7|RWDD4_RAT	2	1	5.3	21.105	188	0.00056807	2.2302	30134	55189	55189	7383.42	8229.5	7185.92	5696.64	6259.18	6839.59	7599.61	6265.14	0.8244	0.000411239	0.00207469	down	7383.42	8229.5	7185.92	8239.68	7242.87	7644.25	7599.61	7708.93	1.0144	0.614693	0.692256	no	5696.64	6259.18	6839.59	8239.68	7242.87	7644.25	6265.14	7708.93	1.2304
1769	sp|Q5BJX0|NTM1A_RAT	N-terminal Xaa-Pro-Lys N-methyltransferase 1 OS=Rattus norvegicus OX=10116 GN=Ntmt1 PE=2 SV=3	Ntmt1	6.9	sp|Q5BJX0|NTM1A_RAT	sp|Q5BJX0|NTM1A_RAT	1	1	6.3	25.464	223	0.0018681	2.0515	36892	67417	67417	962.11	1156.31	953.79	1198.03	1087.79	991.74	1024.07	1092.52	1.0668	0.152556	0.235439	no	962.11	1156.31	953.79	889.85	965.02	805.43	1024.07	886.767	0.8659	0.00817024	0.0220169	no	1198.03	1087.79	991.74	889.85	965.02	805.43	1092.52	886.767	0.8117
1803	tr|F1LMB5|F1LMB5_RAT	Protein kintoun OS=Rattus norvegicus OX=10116 GN=Dnaaf2 PE=1 SV=3	Dnaaf2	4.5	tr|F1LMB5|F1LMB5_RAT;sp|Q5FVL7|KTU_RAT	tr|F1LMB5|F1LMB5_RAT;sp|Q5FVL7|KTU_RAT	2	1	2.1	71.359	656	1	-2	28736	52812	52812	770.46	825.44	545.91	578.05	653.29	688.83	713.937	640.057	0.8965	0.200747	0.293577	no	770.46	825.44	545.91	718.7	954.47	917.28	713.937	863.483	1.2095	0.0343211	0.0698261	no	578.05	653.29	688.83	718.7	954.47	917.28	640.057	863.483	1.3491
1899	sp|Q5PQL5|PTSS1_RAT	Phosphatidylserine synthase 1 OS=Rattus norvegicus OX=10116 GN=Ptdss1 PE=2 SV=1	Ptdss1	8.3	sp|Q5PQL5|PTSS1_RAT;tr|A0A0G2K2U0|A0A0G2K2U0_RAT;tr|A0A0G2JZJ5|A0A0G2JZJ5_RAT	sp|Q5PQL5|PTSS1_RAT;tr|A0A0G2K2U0|A0A0G2K2U0_RAT;tr|A0A0G2JZJ5|A0A0G2JZJ5_RAT	3	1	1.7	55.663	473	0.0045053	1.6285	14226	26075	26075	4215.16	4508.52	4801.13	5475.53	5033.25	5379.4	4508.27	5296.06	1.1747	0.000100761	0.000726009	no	4215.16	4508.52	4801.13	7367.43	6717.64	7061.45	4508.27	7048.84	1.5635	5.12096e-08	2.01901e-06	up	5475.53	5033.25	5379.4	7367.43	6717.64	7061.45	5296.06	7048.84	1.331
1907	sp|Q5PQN9|RM38_RAT	39S ribosomal protein L38, mitochondrial OS=Rattus norvegicus OX=10116 GN=Mrpl38 PE=2 SV=2	Mrpl38	8	sp|Q5PQN9|RM38_RAT	sp|Q5PQN9|RM38_RAT	1	1	3.2	44.837	380	0	3.5924	945	1829	1829	5703.56	5342.39	5689.38	6424.94	6964.08	5563.59	5578.44	6317.54	1.1325	0.00816343	0.0219572	no	5703.56	5342.39	5689.38	7211.8	7542.36	8141.64	5578.44	7631.93	1.3681	3.63816e-07	9.04953e-06	up	6424.94	6964.08	5563.59	7211.8	7542.36	8141.64	6317.54	7631.93	1.2081
1913	sp|Q5PQT7|PHLA3_RAT	Pleckstrin homology-like domain family A member 3 OS=Rattus norvegicus OX=10116 GN=Phlda3 PE=2 SV=1	Phlda3	10.3	sp|Q5PQT7|PHLA3_RAT	sp|Q5PQT7|PHLA3_RAT	1	1	7.2	13.735	125	0.0013138	2.1168	25475	47067	47067	6853.41	6181.57	6210.15	7234.97	7994.68	7990.07	6415.04	7739.91	1.2065	4.57872e-05	0.000393316	up	6853.41	6181.57	6210.15	12340.5	9962.39	11049.3	6415.04	11117.4	1.733	2.91328e-07	7.57586e-06	up	7234.97	7994.68	7990.07	12340.5	9962.39	11049.3	7739.91	11117.4	1.4364
1953	sp|Q5U204|LTOR3_RAT	Ragulator complex protein LAMTOR3 OS=Rattus norvegicus OX=10116 GN=Lamtor3 PE=2 SV=1	Lamtor3	7.5	sp|Q5U204|LTOR3_RAT	sp|Q5U204|LTOR3_RAT	1	2	14.5	13.58	124	0	4.7441	4848;8671	8886;16178;16179	8886;16179	18608.3	17761.2	16745.5	12238	13919	12843.5	17705	13000.1	0.7343	1.31713e-06	2.57459e-05	down	18608.3	17761.2	16745.5	16298.6	17300.1	15970	17705	16522.9	0.9332	0.00759819	0.0207987	no	12238	13919	12843.5	16298.6	17300.1	15970	13000.1	16522.9	1.271
1965	sp|Q5U2R6|P33MX_RAT	Putative monooxygenase p33MONOX OS=Rattus norvegicus OX=10116 GN=P33monox PE=1 SV=1	P33monox	10.1	sp|Q5U2R6|P33MX_RAT	sp|Q5U2R6|P33MX_RAT	1	3	9.2	32.797	304	0	4.2058	1216;22145;28199	2354;40597;51900	2354;40597;51900	16292	15881.3	17083.7	13783.8	13928.2	13886.4	16419	13866.1	0.8445	2.84222e-07	8.55806e-06	no	16292	15881.3	17083.7	17317.3	18391.7	18751.7	16419	18153.6	1.1056	0.000246159	0.00133739	no	13783.8	13928.2	13886.4	17317.3	18391.7	18751.7	13866.1	18153.6	1.3092
1966	sp|Q5U2R7|MESD_RAT	LRP chaperone MESD OS=Rattus norvegicus OX=10116 GN=Mesd PE=2 SV=1	Mesd	5.3	sp|Q5U2R7|MESD_RAT	sp|Q5U2R7|MESD_RAT	1	5	23.2	25.215	224	0	20.543	4826;7985;10096;11336;21001	8853;8854;8855;14721;18663;20897;38708;38709	8854;14721;18663;20897;38709	61103.8	58774.8	59132.7	54716	54415.2	53106	59670.4	54079.1	0.9063	1.17751e-06	2.37184e-05	no	61103.8	58774.8	59132.7	72010.3	69908.9	68276.3	59670.4	70065.2	1.1742	1.9223e-07	5.58248e-06	no	54716	54415.2	53106	72010.3	69908.9	68276.3	54079.1	70065.2	1.2956
2043	sp|Q5XIJ5|AB17A_RAT	Alpha/beta hydrolase domain-containing protein 17A OS=Rattus norvegicus OX=10116 GN=Abhd17a PE=1 SV=1	Abhd17a	6.7	sp|Q5XIJ5|AB17A_RAT	sp|Q5XIJ5|AB17A_RAT	1	1	10.3	33.993	310	0	3.3261	18997	35015	35015	2540.59	2626.23	2213.21	4690.95	3758.01	2793.79	2460.01	3747.58	1.5234	0.000988426	0.00415793	up	2540.59	2626.23	2213.21	3398.13	2661.72	2282.9	2460.01	2780.92	1.1304	0.116713	0.188833	no	4690.95	3758.01	2793.79	3398.13	2661.72	2282.9	3747.58	2780.92	0.7421
2065	sp|Q5XJW2|G45IP_RAT	Growth arrest and DNA damage-inducible proteins-interacting protein 1 OS=Rattus norvegicus OX=10116 GN=Gadd45gip1 PE=2 SV=2	Gadd45gip1	10.6	sp|Q5XJW2|G45IP_RAT	sp|Q5XJW2|G45IP_RAT	1	2	8.3	26.467	228	0	10.79	11690;36409	21506;66587	21506;66587	10049.9	9884.7	10034.6	8767.82	8511.61	8344.11	9989.72	8541.18	0.855	3.41591e-08	1.99412e-06	no	10049.9	9884.7	10034.6	11367	10958	11883.1	9989.72	11402.7	1.1414	4.22612e-06	5.85415e-05	no	8767.82	8511.61	8344.11	11367	10958	11883.1	8541.18	11402.7	1.335
2095	tr|D4A0L4|D4A0L4_RAT	Y-box-binding protein 3 OS=Rattus norvegicus OX=10116 GN=Ybx3 PE=1 SV=3	Ybx3	11	tr|D4A0L4|D4A0L4_RAT;tr|F1MA18|F1MA18_RAT;sp|Q62764|YBOX3_RAT	tr|D4A0L4|D4A0L4_RAT;tr|F1MA18|F1MA18_RAT;sp|Q62764|YBOX3_RAT	3	1	4.5	31.287	291	0	2.7354	4847;31636	8885;57610	8885;57610	6460.53	4989.87	6180.48	5861.25	5287.53	5653.53	5876.96	5600.77	0.953	0.344217	0.448784	no	6460.53	4989.87	6180.48	6440.21	7311.76	6484.93	5876.96	6745.63	1.1478	0.0131564	0.0323315	no	5861.25	5287.53	5653.53	6440.21	7311.76	6484.93	5600.77	6745.63	1.2044
2104	tr|Q6IRS8|Q6IRS8_RAT	Eukaryotic translation initiation factor 2B, subunit 2 beta OS=Rattus norvegicus OX=10116 GN=Eif2b2 PE=2 SV=1	Eif2b2	6.1	tr|Q6IRS8|Q6IRS8_RAT;sp|Q62818|EI2BB_RAT;tr|F7EVX2|F7EVX2_RAT	tr|Q6IRS8|Q6IRS8_RAT;sp|Q62818|EI2BB_RAT;tr|F7EVX2|F7EVX2_RAT	3	1	5.1	38.842	351	0	5.3614	11949	22047;22048	22047	13632.8	14980	13391	17098.8	15726	15679.2	14001.2	16168	1.1548	0.000203302	0.0012347	no	13632.8	14980	13391	13198.1	11718.1	14064.7	14001.2	12993.7	0.928	0.0437533	0.0850825	no	17098.8	15726	15679.2	13198.1	11718.1	14064.7	16168	12993.7	0.8037
2143	sp|Q63041|A1M_RAT	Alpha-1-macroglobulin OS=Rattus norvegicus OX=10116 GN=A1m PE=1 SV=1	A1m	6.9	sp|Q63041|A1M_RAT	sp|Q63041|A1M_RAT	1	6	4.7	167.12	1500	0	40.21	5584;5598;6488;18932;25760;38122	10247;10296;11911;34898;34899;47531;69672	10247;10296;11911;34898;47531;69672	30503.6	41895.9	33323.8	44787.4	42240.9	41387.8	35241.1	42805.4	1.2146	0.00314241	0.0101569	up	30503.6	41895.9	33323.8	56312.7	48045.3	52974.9	35241.1	52444.3	1.4882	5.81595e-05	0.000442216	up	44787.4	42240.9	41387.8	56312.7	48045.3	52974.9	42805.4	52444.3	1.2252
2159	tr|Q66HK4|Q66HK4_RAT	Elongin-A OS=Rattus norvegicus OX=10116 GN=Eloa PE=1 SV=1	Eloa	10.3	tr|Q66HK4|Q66HK4_RAT;sp|Q63187|ELOA1_RAT	tr|Q66HK4|Q66HK4_RAT;sp|Q63187|ELOA1_RAT	2	1	1.6	87.231	773	0.0018688	2.0535	22081	40481	40481	3662.56	3782.63	3793.61	3813.14	4552.54	4295.26	3746.27	4220.31	1.1265	0.00238379	0.00820063	no	3662.56	3782.63	3793.61	5836.92	4450.91	5017.49	3746.27	5101.77	1.3618	6.05969e-05	0.000454954	up	3813.14	4552.54	4295.26	5836.92	4450.91	5017.49	4220.31	5101.77	1.2089
2167	tr|B1WBR5|B1WBR5_RAT	Mobp protein OS=Rattus norvegicus OX=10116 GN=Mobp PE=2 SV=1	Mobp	11.7	tr|B1WBR5|B1WBR5_RAT;sp|Q63327|MOBP_RAT	tr|B1WBR5|B1WBR5_RAT;sp|Q63327|MOBP_RAT	2	4	15.9	19.103	170	0	11.249	3187;7527;18176;29748	5828;13957;33673;54494	5828;13957;33673;54494	57756.9	64016.4	60239.3	68259.7	68797.7	67415	60670.9	68157.5	1.1234	5.73956e-05	0.000465099	no	57756.9	64016.4	60239.3	90126.8	86425.2	118899	60670.9	98483.5	1.6232	1.71315e-05	0.000173468	up	68259.7	68797.7	67415	90126.8	86425.2	118899	68157.5	98483.5	1.4449
2168	tr|Q66HS9|Q66HS9_RAT	Monocarboxylate transporter 2 OS=Rattus norvegicus OX=10116 GN=Slc16a7 PE=1 SV=1	Slc16a7	9.8	tr|Q66HS9|Q66HS9_RAT;sp|Q63344|MOT2_RAT	tr|Q66HS9|Q66HS9_RAT;sp|Q63344|MOT2_RAT	2	3	5.5	53.043	489	0	3.1164	20900;26355;36583	38534;48510;66911;66912	38534;48510;66911	18437.4	15815.1	18461.2	14167.6	14527.8	15323.4	17571.3	14672.9	0.8351	0.000225785	0.00133057	no	18437.4	15815.1	18461.2	16748.5	17934.5	19291.8	17571.3	17991.6	1.0239	0.475514	0.570916	no	14167.6	14527.8	15323.4	16748.5	17934.5	19291.8	14672.9	17991.6	1.2262
2193	tr|F1LSW7|F1LSW7_RAT	60S ribosomal protein L14 OS=Rattus norvegicus OX=10116 GN=Rpl14 PE=1 SV=2	Rpl14	11.7	tr|F1LSW7|F1LSW7_RAT;sp|Q63507|RL14_RAT;tr|B5DEM5|B5DEM5_RAT;tr|Q6TUH8|Q6TUH8_RAT;tr|D3ZHE6|D3ZHE6_RAT	tr|F1LSW7|F1LSW7_RAT;sp|Q63507|RL14_RAT;tr|B5DEM5|B5DEM5_RAT;tr|Q6TUH8|Q6TUH8_RAT;tr|D3ZHE6|D3ZHE6_RAT	5	2	9.8	23.322	214	0	5.685	2104;22834	3996;41759	3996;41759	2875.48	3259.57	3210.74	4640.77	4740.71	4973.56	3115.26	4785.01	1.536	5.31316e-08	2.76333e-06	up	2875.48	3259.57	3210.74	3650.69	3713.28	4033.04	3115.26	3799	1.2195	4.58127e-05	0.000368359	up	4640.77	4740.71	4973.56	3650.69	3713.28	4033.04	4785.01	3799	0.7939
2211	tr|G3V879|G3V879_RAT	5-demethoxyubiquinone hydroxylase, mitochondrial OS=Rattus norvegicus OX=10116 GN=Coq7 PE=1 SV=4	Coq7	5.6	tr|G3V879|G3V879_RAT;sp|Q63619|COQ7_RAT;tr|A0A0U1RRX6|A0A0U1RRX6_RAT	tr|G3V879|G3V879_RAT;sp|Q63619|COQ7_RAT	3	3	16.2	20.126	179	0	7.9219	23868;34694;37735	43895;63420;63421;63422;68930	43895;63421;68930	35006.1	37069.4	35672.5	40106.6	41017.1	42858.3	35916	41327.3	1.1507	4.4843e-06	6.61204e-05	no	35006.1	37069.4	35672.5	49776.5	50663.1	52111.1	35916	50850.2	1.4158	9.04973e-10	1.01528e-07	up	40106.6	41017.1	42858.3	49776.5	50663.1	52111.1	41327.3	50850.2	1.2304
2256	sp|Q641Z7|ASM3A_RAT	Acid sphingomyelinase-like phosphodiesterase 3a OS=Rattus norvegicus OX=10116 GN=Smpdl3a PE=2 SV=1	Smpdl3a	6.2	sp|Q641Z7|ASM3A_RAT	sp|Q641Z7|ASM3A_RAT	1	1	1.8	49.895	445	0.0091646	1.3836	10200	18829	18829	2398.17	2299.58	2081.49	2288.15	2262.25	2785.92	2259.75	2445.44	1.0822	0.0923441	0.155063	no	2398.17	2299.58	2081.49	3018.02	3039.89	3194.49	2259.75	3084.13	1.3648	7.78902e-07	1.6204e-05	up	2288.15	2262.25	2785.92	3018.02	3039.89	3194.49	2445.44	3084.13	1.2612
2320	sp|Q66HG6|CAH5B_RAT	Carbonic anhydrase 5B, mitochondrial OS=Rattus norvegicus OX=10116 GN=Ca5b PE=2 SV=1	Ca5b	7.2	sp|Q66HG6|CAH5B_RAT	sp|Q66HG6|CAH5B_RAT	1	1	2.5	36.597	317	1	-2	24199	44648	44648	5984.54	4707.24	5498.52	9849.04	7425.46	8160.21	5396.77	8478.24	1.571	3.44917e-05	0.000312721	up	5984.54	4707.24	5498.52	5292.93	7843.43	6280.58	5396.77	6472.31	1.1993	0.0319005	0.0660524	no	9849.04	7425.46	8160.21	5292.93	7843.43	6280.58	8478.24	6472.31	0.7634
2329	sp|Q68A21|PURB_RAT	Transcriptional activator protein Pur-beta OS=Rattus norvegicus OX=10116 GN=Purb PE=1 SV=3	Purb	5.1	sp|Q68A21|PURB_RAT	sp|Q68A21|PURB_RAT	1	1	4.1	33.418	315	0	13.387	6232;11106;12993;12999;13002;20594;28680;36515	11463;11464;20527;20528;23873;23874;23875;23883;23884;23888;38004;38005;38006;38007;38008;38009;38010;38011;52734;52735;66796	11464;20527;23873;23884;23888;38005;52734;66796	7548.42	6791.96	6910.7	19630.6	20144.3	18976.8	7083.69	19583.9	2.7646	1.31865e-11	1.04735e-08	up	7548.42	6791.96	6910.7	16197.9	16075.8	15818.4	7083.69	16030.7	2.263	3.37601e-11	8.77917e-09	up	19630.6	20144.3	18976.8	16197.9	16075.8	15818.4	19583.9	16030.7	0.8186
2346	sp|Q68FU8|SUGP1_RAT	SURP and G-patch domain-containing protein 1 OS=Rattus norvegicus OX=10116 GN=Sugp1 PE=1 SV=1	Sugp1	7.4	sp|Q68FU8|SUGP1_RAT	sp|Q68FU8|SUGP1_RAT	1	1	1.6	72.594	644	0	4.3475	2502	4715	4715	6437.95	5945.56	5191.26	5599.38	5648.83	5537.15	5858.26	5595.12	0.9551	0.21881	0.314605	no	6437.95	5945.56	5191.26	7243.21	7388.76	7839.23	5858.26	7490.4	1.2786	7.49029e-05	0.000534981	up	5599.38	5648.83	5537.15	7243.21	7388.76	7839.23	5595.12	7490.4	1.3387
2348	sp|Q68FW4|STX18_RAT	Syntaxin-18 OS=Rattus norvegicus OX=10116 GN=Stx18 PE=2 SV=1	Stx18	5.5	sp|Q68FW4|STX18_RAT	sp|Q68FW4|STX18_RAT	1	3	7.2	38.512	334	0	3.4472	8404;19927;21931	15642;36796;40261	15642;36796;40261	19941	16550	18590.8	21631.7	17554.5	19612.7	18360.6	19599.6	1.0675	0.150191	0.232354	no	19941	16550	18590.8	22443.1	26524.2	22581.6	18360.6	23849.6	1.299	0.000140489	0.000849616	up	21631.7	17554.5	19612.7	22443.1	26524.2	22581.6	19599.6	23849.6	1.2168
2368	sp|Q6AXS4|RENR_RAT	Renin receptor OS=Rattus norvegicus OX=10116 GN=Atp6ap2 PE=1 SV=1	Atp6ap2	5.2	sp|Q6AXS4|RENR_RAT	sp|Q6AXS4|RENR_RAT	1	3	12	39.081	350	0	25.096	2311;7407;26841	4390;13746;49432;49433;49434	4390;13746;49433	2281.59	3032.08	2501.78	3276.67	3193.8	2983.98	2605.15	3151.48	1.2097	0.00212411	0.00749201	up	2281.59	3032.08	2501.78	2634.08	1930.52	2887.25	2605.15	2483.95	0.9535	0.479408	0.573905	no	3276.67	3193.8	2983.98	2634.08	1930.52	2887.25	3151.48	2483.95	0.7882
2374	sp|Q6AXT8|SF3A2_RAT	Splicing factor 3A subunit 2 OS=Rattus norvegicus OX=10116 GN=Sf3a2 PE=2 SV=1	Sf3a2	10.2	sp|Q6AXT8|SF3A2_RAT	sp|Q6AXT8|SF3A2_RAT	1	3	7.4	49.89	471	0	33.47	7123;27340;32651	13225;50442;59546	13225;50442;59546	17397.8	17795.3	18095.3	14084.8	15018.9	14992.1	17762.8	14698.6	0.8275	2.55578e-07	7.98073e-06	down	17397.8	17795.3	18095.3	18107.5	18722.3	16894.7	17762.8	17908.2	1.0082	0.660989	0.732994	no	14084.8	15018.9	14992.1	18107.5	18722.3	16894.7	14698.6	17908.2	1.2184
2404	sp|Q6AYA5|T106B_RAT	Transmembrane protein 106B OS=Rattus norvegicus OX=10116 GN=Tmem106b PE=1 SV=1	Tmem106b	7.4	sp|Q6AYA5|T106B_RAT;tr|Q6TUE3|Q6TUE3_RAT	sp|Q6AYA5|T106B_RAT;tr|Q6TUE3|Q6TUE3_RAT	2	1	4.7	31.152	275	0.0045037	1.6258	6328	11616	11616	7752.39	5718.97	6303.01	6138.95	5529.62	5359.94	6591.46	5676.17	0.8611	0.0198914	0.0447322	no	7752.39	5718.97	6303.01	7905.38	9242.68	7735.56	6591.46	8294.54	1.2584	0.00217168	0.00753436	up	6138.95	5529.62	5359.94	7905.38	9242.68	7735.56	5676.17	8294.54	1.4613
2412	tr|A0A1B0GWN7|A0A1B0GWN7_RAT	CRIM domain-containing protein (Fragment) OS=Rattus norvegicus OX=10116 PE=3 SV=1		4.6	tr|A0A1B0GWN7|A0A1B0GWN7_RAT;sp|Q6AYF1|SIN1_RAT	tr|A0A1B0GWN7|A0A1B0GWN7_RAT;sp|Q6AYF1|SIN1_RAT	2	1	8.4	11.777	107	0.0023981	1.9116	13199	24235	24235	2039.27	1809.91	2051.03	1929.85	2096.18	2307.35	1966.74	2111.13	1.0734	0.0665543	0.118662	no	2039.27	1809.91	2051.03	3625.53	3644.6	3836.43	1966.74	3702.19	1.8824	2.525e-09	2.25711e-07	up	1929.85	2096.18	2307.35	3625.53	3644.6	3836.43	2111.13	3702.19	1.7537
2415	sp|Q6AYH3|RNF34_RAT	E3 ubiquitin-protein ligase RNF34 OS=Rattus norvegicus OX=10116 GN=Rnf34 PE=1 SV=1	Rnf34	4.5	sp|Q6AYH3|RNF34_RAT	sp|Q6AYH3|RNF34_RAT	1	2	5.2	42.68	381	0	5.8039	8570;15690	15998;29011	15998;29011	5376.6	5410.27	5714.7	5266.63	5119.92	5603.89	5500.52	5330.15	0.969	0.0898929	0.151659	no	5376.6	5410.27	5714.7	6306.52	6505.64	6421.35	5500.52	6411.17	1.1656	5.36166e-07	1.21241e-05	no	5266.63	5119.92	5603.89	6306.52	6505.64	6421.35	5330.15	6411.17	1.2028
2505	sp|Q6P6T5|OCLN_RAT	Occludin OS=Rattus norvegicus OX=10116 GN=Ocln PE=1 SV=1	Ocln	6.2	sp|Q6P6T5|OCLN_RAT	sp|Q6P6T5|OCLN_RAT	1	1	4.2	59.185	523	0.00057372	2.3658	30813	56345	56345	1945.78	1800.78	1806.47	2278.94	2309.73	2151.76	1851.01	2246.81	1.2138	2.71668e-06	4.51806e-05	up	1945.78	1800.78	1806.47	2088.18	1513.56	1629.57	1851.01	1743.77	0.9421	0.208867	0.300507	no	2278.94	2309.73	2151.76	2088.18	1513.56	1629.57	2246.81	1743.77	0.7761
2530	tr|F1LQ50|F1LQ50_RAT	Castration induced prostatic apoptosis-related protein 1 OS=Rattus norvegicus OX=10116 GN=Parm1 PE=1 SV=3	Parm1	5.7	tr|F1LQ50|F1LQ50_RAT;sp|Q6P9X9|PARM1_RAT	tr|F1LQ50|F1LQ50_RAT;sp|Q6P9X9|PARM1_RAT	2	1	3	30.699	296	0.0070909	1.4411	30822	56359	56359	5973.25	5425.31	5311.02	6086.19	5553.05	5880.09	5569.86	5839.78	1.0485	0.0655507	0.117148	no	5973.25	5425.31	5311.02	7797.06	7844.91	7421.35	5569.86	7687.77	1.3802	2.24259e-07	6.19801e-06	up	6086.19	5553.05	5880.09	7797.06	7844.91	7421.35	5839.78	7687.77	1.3164
2537	sp|Q6PDW6|RM17_RAT	39S ribosomal protein L17, mitochondrial OS=Rattus norvegicus OX=10116 GN=Mrpl17 PE=2 SV=1	Mrpl17	10.6	sp|Q6PDW6|RM17_RAT	sp|Q6PDW6|RM17_RAT	1	2	8.5	20.264	176	0.0022259	1.9657	20278;20371	37372;37576	37372;37576	24416.1	23766.8	22532.6	16892.9	16935.4	18507	23571.8	17445.1	0.7401	2.58073e-07	7.98073e-06	down	24416.1	23766.8	22532.6	24940.6	24266.6	25099.5	23571.8	24768.9	1.0508	0.00466505	0.0139658	no	16892.9	16935.4	18507	24940.6	24266.6	25099.5	17445.1	24768.9	1.4198
2556	sp|Q6TA25|FGOP2_RAT	FGFR1 oncogene partner 2 homolog OS=Rattus norvegicus OX=10116 GN=Fgfr1op2 PE=2 SV=2	Fgfr1op2	5.6	sp|Q6TA25|FGOP2_RAT	sp|Q6TA25|FGOP2_RAT	1	2	9.9	29.374	253	0	5.1652	4872;9093	8936;8937;16917	8936;16917	11976.6	10217.6	11037.4	13897.6	12389.2	12864.2	11077.2	13050.3	1.1781	0.000410841	0.00207451	no	11976.6	10217.6	11037.4	14587.3	16834.9	16230	11077.2	15884	1.4339	3.00758e-06	4.59396e-05	up	13897.6	12389.2	12864.2	14587.3	16834.9	16230	13050.3	15884	1.2171
2571	tr|G3V709|G3V709_RAT	Nicotinate phosphoribosyltransferase OS=Rattus norvegicus OX=10116 GN=Naprt PE=1 SV=1	Naprt	6.3	tr|G3V709|G3V709_RAT;sp|Q6XQN1|PNCB_RAT	tr|G3V709|G3V709_RAT;sp|Q6XQN1|PNCB_RAT	2	1	4.5	58.603	538	0	9.2912	4045	7411;7412	7411	4427.57	5245.54	4584.26	5223.69	5084.62	5010.62	4752.46	5106.31	1.0745	0.0232086	0.0507168	no	4427.57	5245.54	4584.26	4477.45	3313.54	4256.43	4752.46	4015.81	0.845	0.0113366	0.0287484	no	5223.69	5084.62	5010.62	4477.45	3313.54	4256.43	5106.31	4015.81	0.7864
2642	sp|Q811A2|BST2_RAT	Bone marrow stromal antigen 2 OS=Rattus norvegicus OX=10116 GN=Bst2 PE=1 SV=1	Bst2	8.3	sp|Q811A2|BST2_RAT;tr|A0A0G2K6A4|A0A0G2K6A4_RAT;tr|A0A0G2JU36|A0A0G2JU36_RAT	sp|Q811A2|BST2_RAT;tr|A0A0G2K6A4|A0A0G2K6A4_RAT;tr|A0A0G2JU36|A0A0G2JU36_RAT	3	2	11	19.674	172	0	6.2539	21584;36600	39696;66943	39696;66943	31249.2	28769.8	27785.8	31226.1	27965.8	30111.1	29268.3	29767.7	1.0171	0.492789	0.592902	no	31249.2	28769.8	27785.8	33430.6	41634	38159.4	29268.3	37741.4	1.2895	0.000122206	0.000774239	up	31226.1	27965.8	30111.1	33430.6	41634	38159.4	29767.7	37741.4	1.2679
2644	tr|F1M9X4|F1M9X4_RAT	Chloride intracellular channel protein OS=Rattus norvegicus OX=10116 GN=Clic6 PE=1 SV=1	Clic6	4	tr|F1M9X4|F1M9X4_RAT;sp|Q811Q2|CLIC6_RAT;tr|A0A0G2JTB6|A0A0G2JTB6_RAT;sp|Q9EPT8|CLIC5_RAT	tr|F1M9X4|F1M9X4_RAT;sp|Q811Q2|CLIC6_RAT;tr|A0A0G2JTB6|A0A0G2JTB6_RAT	4	3	7.7	64.284	608	0	37.156	11363;12831;21921	20947;23575;40249	20947;23575;40249	36058	35835.2	33802.4	17303.7	18069.2	16994.3	35231.9	17455.7	0.4955	2.38354e-11	1.25666e-08	down	36058	35835.2	33802.4	24310.5	26162.9	25716.9	35231.9	25396.8	0.7208	2.18849e-08	1.07012e-06	down	17303.7	18069.2	16994.3	24310.5	26162.9	25716.9	17455.7	25396.8	1.4549
2727	sp|Q91XJ0|CREST_RAT	Calcium-responsive transcription coactivator OS=Rattus norvegicus OX=10116 GN=Ss18l1 PE=1 SV=1	Ss18l1	7.2	sp|Q91XJ0|CREST_RAT	sp|Q91XJ0|CREST_RAT	1	1	3	43.998	401	0	10.566	33757	61587;61588	61588	1811.6	2257.77	2362.64	2095.81	2273	2267.35	2144	2212.05	1.0317	0.41446	0.517262	no	1811.6	2257.77	2362.64	2951.88	2858.77	3111.5	2144	2974.05	1.3871	5.32918e-05	0.00041368	up	2095.81	2273	2267.35	2951.88	2858.77	3111.5	2212.05	2974.05	1.3445
2792	tr|A0A0G2K9Y5|A0A0G2K9Y5_RAT	Histidine-rich glycoprotein OS=Rattus norvegicus OX=10116 GN=Hrg PE=1 SV=1	Hrg	7.9	tr|A0A0G2K9Y5|A0A0G2K9Y5_RAT;sp|Q99PS8|HRG_RAT;tr|A0A0G2K3G0|A0A0G2K3G0_RAT	tr|A0A0G2K9Y5|A0A0G2K9Y5_RAT;sp|Q99PS8|HRG_RAT;tr|A0A0G2K3G0|A0A0G2K3G0_RAT	3	2	3.9	57.926	515	0.0091598	1.3809	32695;35667	59624;65304	59624;65304	3978.54	3521.36	3651.01	5558.72	4659.98	5551.9	3716.97	5256.87	1.4143	8.43332e-06	0.000107216	up	3978.54	3521.36	3651.01	7987.62	7693.98	8217.1	3716.97	7966.23	2.1432	2.91311e-10	4.4981e-08	up	5558.72	4659.98	5551.9	7987.62	7693.98	8217.1	5256.87	7966.23	1.5154
2806	sp|Q9EQH5|CTBP2_RAT	C-terminal-binding protein 2 OS=Rattus norvegicus OX=10116 GN=Ctbp2 PE=1 SV=2	Ctbp2	6.9	sp|Q9EQH5|CTBP2_RAT	sp|Q9EQH5|CTBP2_RAT	1	2	4.3	48.986	445	0.001872	2.0672	4265;6863;12771;13048;36428	7803;7804;7805;12607;23472;23972;23973;66614	7804;12607;23472;23972;66614	30284.8	28928.2	29113.9	28872.2	31004.8	31055.6	29442.3	30310.9	1.0295	0.0740672	0.129228	no	30284.8	28928.2	29113.9	37740.1	39320.1	36763.3	29442.3	37941.1	1.2887	2.88528e-08	1.27959e-06	up	28872.2	31004.8	31055.6	37740.1	39320.1	36763.3	30310.9	37941.1	1.2517
2873	sp|Q9JJW3|ATPMD_RAT	ATP synthase membrane subunit DAPIT, mitochondrial OS=Rattus norvegicus OX=10116 GN=Atp5md PE=1 SV=1	Atp5md	10.3	sp|Q9JJW3|ATPMD_RAT	sp|Q9JJW3|ATPMD_RAT	1	1	25.9	6.4075	58	0	91.814	1294	2487;2488;2489;2490;2491	2488	78682.6	77285.9	75502.4	61099.8	63543.4	61529.4	77157	62057.6	0.8043	5.73016e-09	5.75127e-07	down	78682.6	77285.9	75502.4	77804.5	77206.1	75550.7	77157	76853.8	0.9961	0.615093	0.692542	no	61099.8	63543.4	61529.4	77804.5	77206.1	75550.7	62057.6	76853.8	1.2384
2903	tr|A0A0G2K0M5|A0A0G2K0M5_RAT	Phosphoprotein-associated with glycosphingolipid-enriched microdomains 1 OS=Rattus norvegicus OX=10116 GN=Pag1 PE=1 SV=1	Pag1	4.6	tr|A0A0G2K0M5|A0A0G2K0M5_RAT;sp|Q9JM80|PHAG1_RAT	tr|A0A0G2K0M5|A0A0G2K0M5_RAT;sp|Q9JM80|PHAG1_RAT	2	1	2.5	44.39	408	0	2.9262	9080	16897	16897	5946.39	5223.38	6441.85	5781.69	5276.17	5886.97	5870.54	5648.28	0.9621	0.332389	0.436948	no	5946.39	5223.38	6441.85	6724.58	7764.55	7211.59	5870.54	7233.57	1.2322	0.000450489	0.00214235	up	5781.69	5276.17	5886.97	6724.58	7764.55	7211.59	5648.28	7233.57	1.2807
2973	tr|G3V878|G3V878_RAT	Signal peptidase complex catalytic subunit SEC11 OS=Rattus norvegicus OX=10116 GN=Sec11c PE=1 SV=1	Sec11c	9.7	tr|G3V878|G3V878_RAT;sp|Q9WTR7|SC11C_RAT	tr|G3V878|G3V878_RAT;sp|Q9WTR7|SC11C_RAT	2	4	22.4	21.66	192	0	8.5489	1195;1221;5059;8132	2307;2360;9337;15045	2307;2360;9337;15045	33250.2	31315.4	31452.7	25895.5	24295.5	25514.1	32006.1	25235	0.7884	1.19351e-07	4.70902e-06	down	33250.2	31315.4	31452.7	30983.5	31503.4	30140.1	32006.1	30875.7	0.9647	0.0151135	0.0363294	no	25895.5	24295.5	25514.1	30983.5	31503.4	30140.1	25235	30875.7	1.2235
2985	sp|Q9WUC4|ATOX1_RAT	Copper transport protein ATOX1 OS=Rattus norvegicus OX=10116 GN=Atox1 PE=1 SV=1	Atox1	7.4	sp|Q9WUC4|ATOX1_RAT	sp|Q9WUC4|ATOX1_RAT	1	3	57.4	7.2924	68	0	26.424	3495;15010;20338	6458;6459;27513;37519;37520;37521	6459;27513;37521	55060	56980.2	57175.6	42052.8	45463	43161	56405.3	43558.9	0.7722	4.08168e-08	2.26712e-06	down	55060	56980.2	57175.6	55953.3	52649.4	53656	56405.3	54086.3	0.9589	0.00456076	0.0137327	no	42052.8	45463	43161	55953.3	52649.4	53656	43558.9	54086.3	1.2417
3020	sp|Q9Z118|PTBP3_RAT	Polypyrimidine tract-binding protein 3 OS=Rattus norvegicus OX=10116 GN=Ptbp3 PE=2 SV=1	Ptbp3	9.5	sp|Q9Z118|PTBP3_RAT;tr|A0A0G2JV54|A0A0G2JV54_RAT	sp|Q9Z118|PTBP3_RAT;tr|A0A0G2JV54|A0A0G2JV54_RAT	2	3	5.2	56.715	523	0	8.7568	8126;15496;32188	15032;15033;15034;28593;58758	15033;28593;58758	46726.3	47522.6	46338	34752.2	32627.7	34671.7	46862.3	34017.2	0.7259	2.02549e-09	2.89696e-07	down	46726.3	47522.6	46338	50060.4	47997.8	48387.4	46862.3	48815.2	1.0417	0.00059305	0.00266105	no	34752.2	32627.7	34671.7	50060.4	47997.8	48387.4	34017.2	48815.2	1.435
3042	sp|Q9Z250|LIN7A_RAT	Protein lin-7 homolog A OS=Rattus norvegicus OX=10116 GN=Lin7a PE=1 SV=2	Lin7a	9.1	sp|Q9Z250|LIN7A_RAT	sp|Q9Z250|LIN7A_RAT	1	1	11.6	25.864	232	0	16.665	9750;16767;21955;23852;32133;35894	18064;18065;31060;40298;40299;43861;58657;65707;65708	18064;31060;40299;43861;58657;65707	1126.04	1939.64	1336.63	1875.84	2124.22	1670.34	1467.44	1890.13	1.2881	0.0137628	0.0334197	up	1126.04	1939.64	1336.63	1985.91	1258.91	1361.35	1467.44	1535.39	1.0463	0.644532	0.717666	no	1875.84	2124.22	1670.34	1985.91	1258.91	1361.35	1890.13	1535.39	0.8123
3076	tr|B2GV18|B2GV18_RAT	Bms1 protein OS=Rattus norvegicus OX=10116 GN=Bms1 PE=2 SV=1	Bms1	4.9	tr|B2GV18|B2GV18_RAT;tr|A0A096MJ94|A0A096MJ94_RAT;tr|E9PTV4|E9PTV4_RAT	tr|B2GV18|B2GV18_RAT;tr|A0A096MJ94|A0A096MJ94_RAT;tr|E9PTV4|E9PTV4_RAT	3	1	1.2	100.9	894	0	4.7084	10409	19230	19230	924.52	977.16	1029.17	962.26	854.56	827.73	976.95	881.517	0.9023	0.00554436	0.0160724	no	924.52	977.16	1029.17	1372.46	1224.56	1334.78	976.95	1310.6	1.3415	1.38621e-06	2.58323e-05	up	962.26	854.56	827.73	1372.46	1224.56	1334.78	881.517	1310.6	1.4868
3078	tr|A0A096MJA7|A0A096MJA7_RAT	Rotatin (Fragment) OS=Rattus norvegicus OX=10116 GN=Rttn PE=4 SV=1	Rttn	7.2	tr|A0A096MJA7|A0A096MJA7_RAT;tr|D3ZS92|D3ZS92_RAT	tr|A0A096MJA7|A0A096MJA7_RAT;tr|D3ZS92|D3ZS92_RAT	2	2	1.2	181.15	1626	0.0022148	1.9169	10560;23081	19533;42199	19533;42199	19575.8	19920.8	20079.1	28163.5	26409.5	27812.1	19858.6	27461.7	1.3829	1.35644e-09	2.17573e-07	up	19575.8	19920.8	20079.1	20445.9	19289.4	21386.5	19858.6	20373.9	1.026	0.145849	0.22582	no	28163.5	26409.5	27812.1	20445.9	19289.4	21386.5	27461.7	20373.9	0.7419
3079	tr|D4A8U9|D4A8U9_RAT	Unc-45 homolog B (C. elegans) (Predicted) OS=Rattus norvegicus OX=10116 GN=Unc45b PE=4 SV=1	Unc45b	6.9	tr|D4A8U9|D4A8U9_RAT;tr|A0A096MJB5|A0A096MJB5_RAT	tr|D4A8U9|D4A8U9_RAT;tr|A0A096MJB5|A0A096MJB5_RAT	2	1	1.9	81.343	735	0.0045159	1.6458	1907	3635	3635	14667.3	15511.3	16190.7	13935.9	12646.1	13269.1	15456.4	13283.7	0.8594	6.51456e-05	0.000510275	no	14667.3	15511.3	16190.7	17841.8	19946.6	17495.7	15456.4	18428	1.1923	0.000110478	0.000716607	no	13935.9	12646.1	13269.1	17841.8	19946.6	17495.7	13283.7	18428	1.3873
3084	tr|D4A2A3|D4A2A3_RAT	Transmembrane protein 132E OS=Rattus norvegicus OX=10116 GN=Tmem132e PE=3 SV=1	Tmem132e	6	tr|D4A2A3|D4A2A3_RAT;tr|A0A096MJF9|A0A096MJF9_RAT	tr|D4A2A3|D4A2A3_RAT;tr|A0A096MJF9|A0A096MJF9_RAT	2	3	3.9	107.23	983	0	4.7165	1122;3501;21737	2155;6469;39934	2155;6469;39934	9141.3	8764.39	9815.96	11866.5	9973.4	9789.66	9240.55	10543.2	1.141	0.00596074	0.0170082	no	9141.3	8764.39	9815.96	8098.55	8517.32	9129.76	9240.55	8581.88	0.9287	0.0149215	0.0359588	no	11866.5	9973.4	9789.66	8098.55	8517.32	9129.76	10543.2	8581.88	0.814
3115	tr|A0A0G2JSH5|A0A0G2JSH5_RAT	Albumin OS=Rattus norvegicus OX=10116 GN=Alb PE=1 SV=1	Alb	6.4	tr|A0A0G2JSH5|A0A0G2JSH5_RAT	tr|A0A0G2JSH5|A0A0G2JSH5_RAT	1	1	1.2	68.758	608	1	-2	71;89;980;981;3067;3659;3666;3667;3886;5353;5749;5847;6557;11650;18858;19180;19273;21660;21832;23022;24573;28123;28762;30914;33280;34142;38084;38114	139;140;197;1880;1881;1882;1883;1884;5607;6827;6828;6836;6837;7170;9878;10637;10638;10816;10817;10818;12042;12043;21434;34783;35330;35501;35502;35503;35504;35505;39822;39823;40104;40105;40106;42103;42104;45442;45443;45444;45445;51760;51761;51762;52848;56488;56489;60722;60723;62272;62273;62274;62275;69599;69600;69654;69655;69656;69657;69658	140;197;1880;1883;5607;6828;6836;6837;7170;9878;10637;10817;12042;21434;34783;35330;35501;39822;40104;42104;45442;51760;52848;56489;60722;62274;69599;69658	14633.8	14337.3	14496.6	30281.4	30859.5	29843.7	14489.2	30328.2	2.0932	1.35652e-14	7.76067e-11	up	14633.8	14337.3	14496.6	39085	40805.6	39508.2	14489.2	39799.6	2.7468	6.77037e-15	9.68333e-12	up	30281.4	30859.5	29843.7	39085	40805.6	39508.2	30328.2	39799.6	1.3123
3119	tr|A0A0G2JSK1|A0A0G2JSK1_RAT	RCG20603 OS=Rattus norvegicus OX=10116 GN=Serpina3c PE=3 SV=1	Serpina3c	5.1	tr|A0A0G2JSK1|A0A0G2JSK1_RAT;sp|P05545|SPA3K_RAT	tr|A0A0G2JSK1|A0A0G2JSK1_RAT;sp|P05545|SPA3K_RAT	2	5	15.9	46.477	416	0	60.19	3400;6312;6421;9758;16414	6278;11591;11592;11803;18075;30407	6278;11592;11803;18075;30407	40415.1	39617	40086	58221.4	55992	56207	40039.4	56806.8	1.4188	2.41624e-11	1.25666e-08	up	40415.1	39617	40086	79173.6	78133.4	78715	40039.4	78674	1.9649	5.42408e-16	1.89367e-12	up	58221.4	55992	56207	79173.6	78133.4	78715	56806.8	78674	1.3849
3143	tr|A0A0G2JTH1|A0A0G2JTH1_RAT	Uncharacterized protein OS=Rattus norvegicus OX=10116 GN=Nkrfl PE=4 SV=1	Nkrfl	8.9	tr|A0A0G2JTH1|A0A0G2JTH1_RAT	tr|A0A0G2JTH1|A0A0G2JTH1_RAT	1	1	1.6	64.357	573	0.001687	2.0956	14877	27214	27214	12595.1	12478.4	13192.2	14201.8	13509.7	14270.7	12755.3	13994	1.0971	6.60507e-05	0.00051552	no	12595.1	12478.4	13192.2	16700.2	18500.6	16492.8	12755.3	17231.2	1.3509	4.0735e-07	9.87478e-06	up	14201.8	13509.7	14270.7	16700.2	18500.6	16492.8	13994	17231.2	1.2313
3210	tr|A0A0G2JVY2|A0A0G2JVY2_RAT	CD163 molecule OS=Rattus norvegicus OX=10116 GN=Cd163 PE=1 SV=1	Cd163	6.1	tr|A0A0G2JVY2|A0A0G2JVY2_RAT;tr|D3Z9U2|D3Z9U2_RAT	tr|A0A0G2JVY2|A0A0G2JVY2_RAT;tr|D3Z9U2|D3Z9U2_RAT	2	1	1	119.61	1111	0	3.0999	21928	40256	40256	1077.11	1184.38	1402.39	1535.95	1087.18	1215.35	1221.29	1279.49	1.0477	0.529414	0.627336	no	1077.11	1184.38	1402.39	1481.38	1727.04	1503.86	1221.29	1570.76	1.2861	0.00051617	0.00238146	up	1535.95	1087.18	1215.35	1481.38	1727.04	1503.86	1279.49	1570.76	1.2276
3232	tr|A0A0G2JWR5|A0A0G2JWR5_RAT	TATA-binding protein-associated factor 2N-like OS=Rattus norvegicus OX=10116 GN=LOC103694865 PE=3 SV=1	LOC103694865	8.4	tr|A0A0G2JWR5|A0A0G2JWR5_RAT;tr|A0A0G2JZ19|A0A0G2JZ19_RAT;tr|B2RYG5|B2RYG5_RAT	tr|A0A0G2JWR5|A0A0G2JWR5_RAT;tr|A0A0G2JZ19|A0A0G2JZ19_RAT;tr|B2RYG5|B2RYG5_RAT	3	3	11.1	58.475	560	0	16.536	185;12600;28104;29808;29814	411;412;413;414;415;23153;23154;23155;23156;51722;51723;54620;54630	411;23154;51722;54620;54630	7664.39	7980.75	6344.74	6726.95	6872.61	7521.33	7329.96	7040.3	0.9605	0.378165	0.482489	no	7664.39	7980.75	6344.74	11257.3	11338.1	10612.6	7329.96	11069.3	1.5101	3.38024e-06	5.01574e-05	up	6726.95	6872.61	7521.33	11257.3	11338.1	10612.6	7040.3	11069.3	1.5723
3286	tr|A0A0G2JZ48|A0A0G2JZ48_RAT	RCG56136, isoform CRA_a OS=Rattus norvegicus OX=10116 GN=Tmf1 PE=1 SV=1	Tmf1	4.5	tr|A0A0G2JZ48|A0A0G2JZ48_RAT;tr|Q9QYA5|Q9QYA5_RAT;tr|A0A0G2K8G1|A0A0G2K8G1_RAT;tr|A0A0G2JYB3|A0A0G2JYB3_RAT	tr|A0A0G2JZ48|A0A0G2JZ48_RAT;tr|Q9QYA5|Q9QYA5_RAT;tr|A0A0G2K8G1|A0A0G2K8G1_RAT;tr|A0A0G2JYB3|A0A0G2JYB3_RAT	4	3	2.7	121.9	1093	0	3.8528	2435;8757;32811	4605;16320;59865	4605;16320;59865	12548.3	11394.6	12415.9	12274.2	11666.8	13268.1	12119.6	12403.1	1.0234	0.375419	0.479628	no	12548.3	11394.6	12415.9	13754.8	15736.3	15978.7	12119.6	15156.6	1.2506	4.96279e-05	0.000392156	up	12274.2	11666.8	13268.1	13754.8	15736.3	15978.7	12403.1	15156.6	1.222
3311	tr|A0A0G2JZL4|A0A0G2JZL4_RAT	NHS-like 1 OS=Rattus norvegicus OX=10116 GN=Nhsl1 PE=3 SV=1	Nhsl1	8.2	tr|A0A0G2JZL4|A0A0G2JZL4_RAT	tr|A0A0G2JZL4|A0A0G2JZL4_RAT	1	3	1.7	167.88	1575	0	7.6958	28307;31349;33848	52141;57161;57162;61748	52141;57161;61748	33166.8	30022.1	30362	34169.7	35656.4	36715.2	31183.6	35513.7	1.1389	0.000122755	0.000845106	no	33166.8	30022.1	30362	40670.4	44296.3	45325.6	31183.6	43430.8	1.3927	4.93735e-07	1.13898e-05	up	34169.7	35656.4	36715.2	40670.4	44296.3	45325.6	35513.7	43430.8	1.2229
3322	tr|D4A205|D4A205_RAT	APC regulator of WNT-signaling pathway 2 OS=Rattus norvegicus OX=10116 GN=Apc2 PE=3 SV=1	Apc2	8.8	tr|D4A205|D4A205_RAT;tr|A0A0G2JZW4|A0A0G2JZW4_RAT	tr|D4A205|D4A205_RAT;tr|A0A0G2JZW4|A0A0G2JZW4_RAT	2	3	1.4	243.93	2281	0	3.2935	1180;4798;14361	2285;8804;26282	2285;8804;26282	6290.95	6682.07	6497.53	4776.51	5259.39	4955.08	6490.18	4996.99	0.7699	2.50142e-07	7.86297e-06	down	6290.95	6682.07	6497.53	7921.58	7884.2	7850.92	6490.18	7885.57	1.215	1.83465e-08	9.54186e-07	up	4776.51	5259.39	4955.08	7921.58	7884.2	7850.92	4996.99	7885.57	1.5781
3354	tr|A0A0G2K0R4|A0A0G2K0R4_RAT	MYC-associated zinc finger protein OS=Rattus norvegicus OX=10116 GN=Maz PE=4 SV=1	Maz	9.8	tr|A0A0G2K0R4|A0A0G2K0R4_RAT;tr|A0A0G2KAJ3|A0A0G2KAJ3_RAT;tr|A8QJL8|A8QJL8_RAT	tr|A0A0G2K0R4|A0A0G2K0R4_RAT;tr|A0A0G2KAJ3|A0A0G2KAJ3_RAT;tr|A8QJL8|A8QJL8_RAT	3	1	1.9	48.33	473	0.0069296	1.4653	14984	27449	27449	1663.58	2025.47	2040.05	3179.82	2363.65	2273.74	1909.7	2605.74	1.3645	0.00127543	0.00508678	up	1663.58	2025.47	2040.05	2010.57	1996.73	1900.39	1909.7	1969.23	1.0312	0.344672	0.445319	no	3179.82	2363.65	2273.74	2010.57	1996.73	1900.39	2605.74	1969.23	0.7557
3368	tr|A0A0G2K1A6|A0A0G2K1A6_RAT	CREB-regulated transcription coactivator 3 OS=Rattus norvegicus OX=10116 GN=Crtc3 PE=1 SV=1	Crtc3	9.6	tr|A0A0G2K1A6|A0A0G2K1A6_RAT;tr|F1LVL6|F1LVL6_RAT	tr|A0A0G2K1A6|A0A0G2K1A6_RAT;tr|F1LVL6|F1LVL6_RAT	2	1	1.7	56.477	524	0.0070897	1.4396	25597	47262	47262	2033.27	2116.7	1862.94	2135.64	2473.24	2125.12	2004.3	2244.67	1.1199	0.00705874	0.0194805	no	2033.27	2116.7	1862.94	2531.91	2978.23	2598.74	2004.3	2702.96	1.3486	1.2699e-05	0.000138382	up	2135.64	2473.24	2125.12	2531.91	2978.23	2598.74	2244.67	2702.96	1.2042
3369	tr|D3ZT82|D3ZT82_RAT	RCG20569, isoform CRA_a OS=Rattus norvegicus OX=10116 GN=Rbfa PE=1 SV=2	Rbfa	4.9	tr|D3ZT82|D3ZT82_RAT;tr|A0A0G2K1B0|A0A0G2K1B0_RAT	tr|D3ZT82|D3ZT82_RAT;tr|A0A0G2K1B0|A0A0G2K1B0_RAT	2	2	7.1	26.718	238	0.00057154	2.3014	15640;32684	28900;59607	28900;59607	3772.53	2898.64	2703.03	2946.92	3067.94	3256.73	3124.73	3090.53	0.9891	0.981086	0.986951	no	3772.53	2898.64	2703.03	4528.29	4195.07	4096.52	3124.73	4273.29	1.3676	0.000291579	0.0015205	up	2946.92	3067.94	3256.73	4528.29	4195.07	4096.52	3090.53	4273.29	1.3827
3383	tr|Q5M7V4|Q5M7V4_RAT	Triobp protein (Fragment) OS=Rattus norvegicus OX=10116 GN=Triobp PE=2 SV=2	Triobp	8.1	tr|Q5M7V4|Q5M7V4_RAT;tr|A2TIS8|A2TIS8_RAT;tr|A2TIS7|A2TIS7_RAT;tr|A0A0G2K6B2|A0A0G2K6B2_RAT;tr|B5DFF5|B5DFF5_RAT;tr|A0A0G2K1P8|A0A0G2K1P8_RAT	tr|Q5M7V4|Q5M7V4_RAT;tr|A2TIS8|A2TIS8_RAT;tr|A2TIS7|A2TIS7_RAT;tr|A0A0G2K6B2|A0A0G2K6B2_RAT;tr|B5DFF5|B5DFF5_RAT;tr|A0A0G2K1P8|A0A0G2K1P8_RAT	6	1	2.2	44.837	402	0.0096171	1.3199	12595	23145	23145	2328.48	2382.19	2368.08	2056.8	1956.1	2137.21	2359.58	2050.04	0.8688	5.32961e-06	7.51002e-05	no	2328.48	2382.19	2368.08	2635.19	2506.33	2700.29	2359.58	2613.94	1.1078	2.05713e-05	0.000198128	no	2056.8	1956.1	2137.21	2635.19	2506.33	2700.29	2050.04	2613.94	1.2751
3394	tr|D3ZCY3|D3ZCY3_RAT	FCH and double SH3 domains 2 OS=Rattus norvegicus OX=10116 GN=Fchsd2 PE=1 SV=2	Fchsd2	4.8	tr|D3ZCY3|D3ZCY3_RAT;tr|A0A0G2K219|A0A0G2K219_RAT	tr|D3ZCY3|D3ZCY3_RAT;tr|A0A0G2K219|A0A0G2K219_RAT	2	2	3.1	65.357	580	0	6.7186	302;24934	641;46047	641;46047	3437.54	3264.19	3165.15	4057.73	3671.54	3593.28	3288.96	3774.18	1.1475	0.000275724	0.001547	no	3437.54	3264.19	3165.15	5093.82	5828.19	5527.34	3288.96	5483.12	1.6671	1.8012e-08	9.54134e-07	up	4057.73	3671.54	3593.28	5093.82	5828.19	5527.34	3774.18	5483.12	1.4528
3415	tr|A0A0G2K327|A0A0G2K327_RAT	Oxysterol-binding protein OS=Rattus norvegicus OX=10116 GN=Osbpl1a PE=1 SV=1	Osbpl1a	6.5	tr|A0A0G2K327|A0A0G2K327_RAT	tr|A0A0G2K327|A0A0G2K327_RAT	1	1	3.2	107.54	949	0	12.443	22631;25903;26045;26560;34929;37505	41402;47804;48036;48901;63854;68518	41402;47804;48036;48901;63854;68518	1327.26	1394.02	927.21	1212.73	1174.05	1318.07	1216.16	1234.95	1.0154	0.664787	0.748893	no	1327.26	1394.02	927.21	790.9	948.09	1186.09	1216.16	975.027	0.8017	0.0359088	0.0726429	no	1212.73	1174.05	1318.07	790.9	948.09	1186.09	1234.95	975.027	0.7895
3517	tr|M0R4A5|M0R4A5_RAT	Carboxylic ester hydrolase OS=Rattus norvegicus OX=10116 GN=Ache PE=3 SV=2	Ache	6	tr|M0R4A5|M0R4A5_RAT;tr|Q505J2|Q505J2_RAT;tr|A0A0G2K6V0|A0A0G2K6V0_RAT;tr|A0A0G2K2I2|A0A0G2K2I2_RAT;sp|P37136|ACES_RAT	tr|M0R4A5|M0R4A5_RAT;tr|Q505J2|Q505J2_RAT;tr|A0A0G2K6V0|A0A0G2K6V0_RAT;tr|A0A0G2K2I2|A0A0G2K2I2_RAT;sp|P37136|ACES_RAT	5	3	5.4	67.847	613	0	22.388	4144;5757;21269	7605;10650;39189	7605;10650;39189	68973.6	78990.4	70050.4	98011.4	87593.4	91812.5	72671.5	92472.4	1.2725	1.88289e-05	0.000195854	up	68973.6	78990.4	70050.4	72654.5	72504	78630.9	72671.5	74596.5	1.0265	0.311236	0.410745	no	98011.4	87593.4	91812.5	72654.5	72504	78630.9	92472.4	74596.5	0.8067
3547	tr|Q712J1|Q712J1_RAT	Kinesin-like protein OS=Rattus norvegicus OX=10116 PE=2 SV=1		6.1	tr|Q712J1|Q712J1_RAT;tr|A0A0G2K857|A0A0G2K857_RAT	tr|Q712J1|Q712J1_RAT;tr|A0A0G2K857|A0A0G2K857_RAT	2	1	1.1	85.616	791	0.0018699	2.0554	1351	2587	2587	8594	8502.91	8936.71	7010.35	6789.83	7264.5	8677.87	7021.56	0.8091	1.35088e-07	5.11815e-06	down	8594	8502.91	8936.71	8145.26	8952.59	8308.02	8677.87	8468.62	0.9759	0.16243	0.246298	no	7010.35	6789.83	7264.5	8145.26	8952.59	8308.02	7021.56	8468.62	1.2061
3561	tr|Q499Q2|Q499Q2_RAT	TPD52-like 1 OS=Rattus norvegicus OX=10116 GN=Tpd52l1 PE=2 SV=1	Tpd52l1	6.4	tr|Q499Q2|Q499Q2_RAT;tr|A0A0G2K8M7|A0A0G2K8M7_RAT	tr|Q499Q2|Q499Q2_RAT;tr|A0A0G2K8M7|A0A0G2K8M7_RAT	2	4	39.3	18.348	163	0	152.8	908;4699;20383;23453	1766;1767;8629;8630;37592;43015	1767;8630;37592;43015	78778.2	77865.4	77369.5	61532.3	62681.9	64883	78004.4	63032.4	0.8081	5.14525e-09	5.60104e-07	down	78778.2	77865.4	77369.5	81500.9	78928.1	78281.2	78004.4	79570.1	1.0201	0.0184447	0.0425664	no	61532.3	62681.9	64883	81500.9	78928.1	78281.2	63032.4	79570.1	1.2624
3611	tr|A9UMW2|A9UMW2_RAT	Complex I-B9 (Fragment) OS=Rattus norvegicus OX=10116 GN=Ndufa3 PE=2 SV=1	Ndufa3	8.9	tr|A9UMW2|A9UMW2_RAT;tr|A0A0G2KAA3|A0A0G2KAA3_RAT	tr|A9UMW2|A9UMW2_RAT;tr|A0A0G2KAA3|A0A0G2KAA3_RAT	2	1	28.9	9.2547	83	0	60.224	5774	10680;10681;10682	10680	30336.7	27568.7	31370.7	22581.5	21244.2	22137.8	29758.7	21987.8	0.7389	6.12639e-07	1.54597e-05	down	30336.7	27568.7	31370.7	27784.4	27229.8	26633.8	29758.7	27216	0.9146	0.00249358	0.0084313	no	22581.5	21244.2	22137.8	27784.4	27229.8	26633.8	21987.8	27216	1.2378
3717	tr|A4D0F6|A4D0F6_RAT	ESCRT-II complex subunit VPS25 OS=Rattus norvegicus OX=10116 PE=2 SV=1		6.2	tr|A4D0F6|A4D0F6_RAT;tr|A0A0G2K231|A0A0G2K231_RAT;sp|Q7TPK6|WNK4_RAT;tr|A0A096MKH1|A0A096MKH1_RAT	tr|A4D0F6|A4D0F6_RAT;tr|A0A0G2K231|A0A0G2K231_RAT;sp|Q7TPK6|WNK4_RAT	4	3	2.4	173.19	1552	0.00075514	2.1873	7046;11799;16452;28783;31650	13067;21727;30467;30468;52878;57630	13067;21727;30468;52878;57630	48646	42150.6	42754.2	62553.5	53816.6	57117.2	44516.9	57829.1	1.299	3.3837e-05	0.000307761	up	48646	42150.6	42754.2	37583.1	48603.5	42608.7	44516.9	42931.8	0.9644	0.389219	0.490751	no	62553.5	53816.6	57117.2	37583.1	48603.5	42608.7	57829.1	42931.8	0.7424
3736	tr|F1M086|F1M086_RAT	Elongator complex protein 4 OS=Rattus norvegicus OX=10116 PE=1 SV=3		8.3	tr|F1M086|F1M086_RAT;tr|F1M7K9|F1M7K9_RAT;tr|B0BN35|B0BN35_RAT	tr|F1M086|F1M086_RAT;tr|F1M7K9|F1M7K9_RAT;tr|B0BN35|B0BN35_RAT	3	1	2.6	42.13	383	0.0023945	1.8838	2836	5226	5226	2935.2	3273.81	2947.29	2663.94	2477.44	2773.44	3052.1	2638.27	0.8644	0.000330785	0.00176039	no	2935.2	3273.81	2947.29	3850.11	3249.51	3850.24	3052.1	3649.95	1.1959	0.000733068	0.00316519	no	2663.94	2477.44	2773.44	3850.11	3249.51	3850.24	2638.27	3649.95	1.3835
3782	tr|B1H227|B1H227_RAT	LOC682908 protein OS=Rattus norvegicus OX=10116 GN=Rcc1 PE=1 SV=1	Rcc1	8	tr|B1H227|B1H227_RAT	tr|B1H227|B1H227_RAT	1	1	2.4	45.111	421	0	4.3555	20369	37573;37574	37573	25253.3	24256.1	24022.9	21284	20092.1	19517.4	24510.8	20297.8	0.8281	1.37018e-06	2.64824e-05	down	25253.3	24256.1	24022.9	24309.4	25145.5	26027	24510.8	25160.7	1.0265	0.0706624	0.125624	no	21284	20092.1	19517.4	24309.4	25145.5	26027	20297.8	25160.7	1.2396
3810	tr|B1WC21|B1WC21_RAT	Fibulin-1 OS=Rattus norvegicus OX=10116 GN=Fbln1 PE=1 SV=1	Fbln1	4.9	tr|B1WC21|B1WC21_RAT	tr|B1WC21|B1WC21_RAT	1	1	1.6	75.38	685	0	6.0233	14059;21658;25821	25817;39820;47659	25817;39820;47659	3859	3465.11	3535.11	3350.65	3059.76	3556.52	3619.74	3322.31	0.9178	0.0134726	0.0328686	no	3859	3465.11	3535.11	3954.3	4392.81	4191.5	3619.74	4179.54	1.1547	0.000206732	0.00116409	no	3350.65	3059.76	3556.52	3954.3	4392.81	4191.5	3322.31	4179.54	1.258
3825	tr|B2B9A9|B2B9A9_RAT	Ephrin B2 OS=Rattus norvegicus OX=10116 GN=Efnb2 PE=2 SV=1	Efnb2	9.1	tr|B2B9A9|B2B9A9_RAT	tr|B2B9A9|B2B9A9_RAT	1	2	8	37.281	336	0	35.375	11686;35309	21496;64577	21496;64577	20531	22926.6	21232.2	16835	18879.6	18658.3	21563.3	18124.3	0.8405	0.000100692	0.000726009	no	20531	22926.6	21232.2	25964.4	23097.8	25763.3	21563.3	24941.8	1.1567	0.00039696	0.0019367	no	16835	18879.6	18658.3	25964.4	23097.8	25763.3	18124.3	24941.8	1.3762
3833	tr|B2GUZ6|B2GUZ6_RAT	Reticulon 4-interacting protein 1 OS=Rattus norvegicus OX=10116 GN=Rtn4ip1 PE=1 SV=1	Rtn4ip1	9.7	tr|B2GUZ6|B2GUZ6_RAT	tr|B2GUZ6|B2GUZ6_RAT	1	2	8.1	43.605	396	0	8.1321	20237;32500	37307;59294;59295	37307;59295	36226.9	40297.8	40044.5	29063.6	30875.9	31607	38856.4	30515.5	0.7853	3.34712e-06	5.26067e-05	down	36226.9	40297.8	40044.5	38129.7	35194	37230.9	38856.4	36851.5	0.9484	0.0368953	0.0742448	no	29063.6	30875.9	31607	38129.7	35194	37230.9	30515.5	36851.5	1.2076
3851	tr|B2RYA6|B2RYA6_RAT	Papillary renal cell carcinoma (Translocation-associated) (Predicted) OS=Rattus norvegicus OX=10116 GN=Prcc PE=1 SV=1	Prcc	4.7	tr|B2RYA6|B2RYA6_RAT	tr|B2RYA6|B2RYA6_RAT	1	1	2	52.12	489	0.0025646	1.8046	18345	33920	33920	4332.66	4495.79	4220.93	3834.76	4526.45	4345	4349.79	4235.4	0.9737	0.310315	0.413248	no	4332.66	4495.79	4220.93	6715.82	7022.66	6984.83	4349.79	6907.77	1.5881	1.65572e-10	2.96013e-08	up	3834.76	4526.45	4345	6715.82	7022.66	6984.83	4235.4	6907.77	1.631
3881	tr|B2RYQ9|B2RYQ9_RAT	Smarca5 protein (Fragment) OS=Rattus norvegicus OX=10116 GN=Smarca5 PE=2 SV=1	Smarca5	8.3	tr|B2RYQ9|B2RYQ9_RAT;tr|F1M7H3|F1M7H3_RAT;tr|F1LNL2|F1LNL2_RAT;tr|D3ZIE5|D3ZIE5_RAT	tr|B2RYQ9|B2RYQ9_RAT;tr|F1M7H3|F1M7H3_RAT;tr|F1LNL2|F1LNL2_RAT;tr|D3ZIE5|D3ZIE5_RAT	4	4	5.5	68.437	584	0	7.5812	11327;20118;22867;23637	20885;37117;41809;43380	20885;37117;41809;43380	50086.5	46980.2	48193.2	80069.3	71862.3	78203.3	48420	76711.6	1.5843	8.63435e-09	7.84081e-07	up	50086.5	46980.2	48193.2	45404.7	47861.2	45733.3	48420	46333.1	0.9569	0.00767796	0.0209469	no	80069.3	71862.3	78203.3	45404.7	47861.2	45733.3	76711.6	46333.1	0.604
3895	tr|B2RYW5|B2RYW5_RAT	Lyplal1 protein (Fragment) OS=Rattus norvegicus OX=10116 GN=Lyplal1 PE=2 SV=1	Lyplal1	10.6	tr|B2RYW5|B2RYW5_RAT;tr|D3ZFS7|D3ZFS7_RAT	tr|B2RYW5|B2RYW5_RAT;tr|D3ZFS7|D3ZFS7_RAT	2	2	17.3	14.824	133	0	8.7789	12984;28352	23860;52241	23860;52241	14466.9	13685.6	14851.7	15981.4	15309.5	16814.4	14334.7	16035.1	1.1186	0.000267365	0.00151145	no	14466.9	13685.6	14851.7	19187.6	20334.5	20085	14334.7	19869.1	1.3861	2.01021e-08	1.00881e-06	up	15981.4	15309.5	16814.4	19187.6	20334.5	20085	16035.1	19869.1	1.2391
3922	tr|F1LQ14|F1LQ14_RAT	60S ribosomal protein L34 OS=Rattus norvegicus OX=10116 GN=Rpl34 PE=3 SV=1	Rpl34	12.2	tr|F1LQ14|F1LQ14_RAT;tr|D4A4W9|D4A4W9_RAT;tr|B2RZD4|B2RZD4_RAT;sp|P11250|RL34_RAT	tr|F1LQ14|F1LQ14_RAT;tr|D4A4W9|D4A4W9_RAT;tr|B2RZD4|B2RZD4_RAT;sp|P11250|RL34_RAT	4	3	22.4	13.369	116	0	6.1763	1105;22544;28998	2121;41262;53207;53208	2121;41262;53208	35458.8	36512.9	36201.5	38945.7	41545.1	40462	36057.8	40317.6	1.1181	4.84309e-06	6.97524e-05	no	35458.8	36512.9	36201.5	33227.3	32397.1	34503.4	36057.8	33375.9	0.9256	6.0164e-05	0.000453489	no	38945.7	41545.1	40462	33227.3	32397.1	34503.4	40317.6	33375.9	0.8278
3942	tr|B4F7C6|B4F7C6_RAT	Zmat4 protein OS=Rattus norvegicus OX=10116 GN=Zmat4 PE=2 SV=1	Zmat4	9.7	tr|B4F7C6|B4F7C6_RAT	tr|B4F7C6|B4F7C6_RAT	1	1	7.4	25.703	229	0	2.7555	34474	62976	62976	1225.23	1398.84	1571.89	1869.84	2123.71	1908.98	1398.65	1967.51	1.4067	3.06121e-05	0.00028247	up	1225.23	1398.84	1571.89	1465.17	1473.18	1278.16	1398.65	1405.5	1.0049	0.858166	0.896397	no	1869.84	2123.71	1908.98	1465.17	1473.18	1278.16	1967.51	1405.5	0.7144
3975	tr|B5DF62|B5DF62_RAT	Non-specific serine/threonine protein kinase OS=Rattus norvegicus OX=10116 GN=Pak4 PE=1 SV=1	Pak4	10.4	tr|B5DF62|B5DF62_RAT	tr|B5DF62|B5DF62_RAT	1	1	1.9	64.749	593	0	5.1503	8116;8954;36535	15022;16676;66838;66839	15022;16676;66839	6847	6590.33	6549.64	5419.56	5468.74	5372.03	6662.32	5420.11	0.8135	2.99846e-09	3.72917e-07	down	6847	6590.33	6549.64	7025.97	7129.85	7144.73	6662.32	7100.18	1.0657	2.60972e-05	0.000237742	no	5419.56	5468.74	5372.03	7025.97	7129.85	7144.73	5420.11	7100.18	1.31
4067	tr|D3ZAZ1|D3ZAZ1_RAT	Formin-like 1 OS=Rattus norvegicus OX=10116 GN=Fmnl1 PE=1 SV=1	Fmnl1	5.2	tr|D3ZAZ1|D3ZAZ1_RAT	tr|D3ZAZ1|D3ZAZ1_RAT	1	1	1.2	115.53	1034	0.0070998	1.4466	1342;4686;9536;13909;18053;22149;24419;30972;31997;34541;35884;36341	2570;8610;17715;25557;33462;40606;45147;45148;45149;56587;58318;63136;65692;66492	2570;8610;17715;25557;33462;40606;45148;56587;58318;63136;65692;66492	3538.86	2829.76	3134.2	2055.87	2376.34	2174.76	3167.61	2202.32	0.6953	1.39224e-05	0.000156483	down	3538.86	2829.76	3134.2	3200.93	2843.82	2802.71	3167.61	2949.15	0.931	0.111076	0.180889	no	2055.87	2376.34	2174.76	3200.93	2843.82	2802.71	2202.32	2949.15	1.3391
4076	tr|D3ZBM3|D3ZBM3_RAT	Ferrochelatase OS=Rattus norvegicus OX=10116 GN=Fech PE=1 SV=1	Fech	8.9	tr|D3ZBM3|D3ZBM3_RAT	tr|D3ZBM3|D3ZBM3_RAT	1	5	18	47.551	422	0	23.221	5484;12519;20882;32594;35305	10092;10093;10094;10095;23017;38506;38507;38508;59449;64572	10092;23017;38506;59449;64572	68032.6	95411.1	67273.5	97448.5	92865	101671	76905.7	97328.2	1.2656	0.00289614	0.00954424	up	68032.6	95411.1	67273.5	81865.3	68133.4	85673.4	76905.7	78557.4	1.0215	0.666615	0.738089	no	97448.5	92865	101671	81865.3	68133.4	85673.4	97328.2	78557.4	0.8071
4102	tr|D3ZCS3|D3ZCS3_RAT	Poly(rC)-binding protein 4 OS=Rattus norvegicus OX=10116 GN=Pcbp4 PE=4 SV=1	Pcbp4	8.3	tr|D3ZCS3|D3ZCS3_RAT	tr|D3ZCS3|D3ZCS3_RAT	1	1	2.7	41.452	403	0	2.8742	10416;16523	19248;30593	19248;30593	2222.28	2191.4	2570.02	1567.51	1341.55	1713.39	2327.9	1540.82	0.6619	1.28787e-05	0.000148846	down	2222.28	2191.4	2570.02	2148.48	2117.28	2001.55	2327.9	2089.1	0.8974	0.00500336	0.0148543	no	1567.51	1341.55	1713.39	2148.48	2117.28	2001.55	1540.82	2089.1	1.3558
4123	tr|D3ZTR6|D3ZTR6_RAT	Neuronal tyrosine-phosphorylated phosphoinositide-3-kinase adapter 1-like OS=Rattus norvegicus OX=10116 GN=LOC100910838 PE=4 SV=3	LOC100910838	9.8	tr|D3ZTR6|D3ZTR6_RAT;tr|D3ZDP7|D3ZDP7_RAT	tr|D3ZTR6|D3ZTR6_RAT;tr|D3ZDP7|D3ZDP7_RAT	2	1	1.5	78.636	757	0	2.4798	1336	2563	2563	10295	9203.23	9443.43	8055.25	8416.35	7473.76	9647.23	7981.79	0.8274	5.15154e-05	0.000426549	down	10295	9203.23	9443.43	10316.1	10460.2	10483.1	9647.23	10419.8	1.0801	0.00184907	0.00665316	no	8055.25	8416.35	7473.76	10316.1	10460.2	10483.1	7981.79	10419.8	1.3054
4165	tr|D3ZF99|D3ZF99_RAT	Mitochondrial ribosomal protein L55 OS=Rattus norvegicus OX=10116 GN=Mrpl55 PE=1 SV=2	Mrpl55	10.9	tr|D3ZF99|D3ZF99_RAT	tr|D3ZF99|D3ZF99_RAT	1	2	18.1	15.062	127	0	18.528	7150;23788	13272;43718;43719	13272;43718	11547.3	11471.8	11266.8	13048.1	13699	13149.2	11428.6	13298.8	1.1636	9.21932e-08	4.05721e-06	no	11547.3	11471.8	11266.8	15742.9	16848.8	16685	11428.6	16425.6	1.4372	9.18041e-10	1.01528e-07	up	13048.1	13699	13149.2	15742.9	16848.8	16685	13298.8	16425.6	1.2351
4169	tr|D3ZFK5|D3ZFK5_RAT	Microsomal signal peptidase 12 kDa subunit OS=Rattus norvegicus OX=10116 GN=Spcs1 PE=1 SV=3	Spcs1	10	tr|D3ZFK5|D3ZFK5_RAT	tr|D3ZFK5|D3ZFK5_RAT	1	1	7.4	18.1	162	0	3.2347	37392	68327	68327	4660.33	5313.21	5108.19	4983.24	4169.34	4224.69	5027.24	4459.09	0.887	0.00789306	0.0213605	no	4660.33	5313.21	5108.19	5945.64	5009.2	5139.23	5027.24	5364.69	1.0671	0.0901972	0.153076	no	4983.24	4169.34	4224.69	5945.64	5009.2	5139.23	4459.09	5364.69	1.2031
4196	tr|D3ZH12|D3ZH12_RAT	Nitric oxide synthase-interacting protein OS=Rattus norvegicus OX=10116 GN=Nosip PE=1 SV=1	Nosip	8.8	tr|D3ZH12|D3ZH12_RAT	tr|D3ZH12|D3ZH12_RAT	1	1	2.7	33.257	301	0.0016863	2.0885	48	100	100	3072.74	3474.13	3469.05	3878.01	3702.34	3511.6	3338.64	3697.32	1.1074	0.003283	0.0104909	no	3072.74	3474.13	3469.05	4459.94	5168.94	4876.33	3338.64	4835.07	1.4482	1.55005e-06	2.75106e-05	up	3878.01	3702.34	3511.6	4459.94	5168.94	4876.33	3697.32	4835.07	1.3077
4203	tr|D3ZH78|D3ZH78_RAT	G protein-regulated inducer of neurite outgrowth 2 OS=Rattus norvegicus OX=10116 GN=Gprin2 PE=1 SV=1	Gprin2	5.9	tr|D3ZH78|D3ZH78_RAT	tr|D3ZH78|D3ZH78_RAT	1	1	2.4	47.098	455	0	7.7785	2660	4950;4951	4950	6023.91	6144.28	5744.76	7017.28	5917.83	6615.88	5970.98	6517	1.0914	0.0130919	0.0321041	no	6023.91	6144.28	5744.76	7405.27	8456.45	8159.71	5970.98	8007.14	1.341	1.05464e-06	2.08775e-05	up	7017.28	5917.83	6615.88	7405.27	8456.45	8159.71	6517	8007.14	1.2287
4228	tr|D3ZIF0|D3ZIF0_RAT	Zinc finger protein 512 OS=Rattus norvegicus OX=10116 GN=Zfp512 PE=1 SV=1	Zfp512	10.2	tr|D3ZIF0|D3ZIF0_RAT	tr|D3ZIF0|D3ZIF0_RAT	1	1	2.7	63.958	562	0	4.3737	22219	40726	40726	3494.1	3602.87	3084.65	4334.71	4163.82	4287.69	3393.87	4262.07	1.2558	1.36043e-05	0.000154119	up	3494.1	3602.87	3084.65	3447.65	3627.38	3490.34	3393.87	3521.79	1.0377	0.156794	0.239588	no	4334.71	4163.82	4287.69	3447.65	3627.38	3490.34	4262.07	3521.79	0.8263
4236	tr|D3ZIQ9|D3ZIQ9_RAT	RCG51260, isoform CRA_a OS=Rattus norvegicus OX=10116 GN=Znrf1 PE=4 SV=1	Znrf1	6.7	tr|D3ZIQ9|D3ZIQ9_RAT	tr|D3ZIQ9|D3ZIQ9_RAT	1	1	8.8	23.872	227	0	3.7211	4074	7456	7456	2512.21	3023.86	2579.02	4358.41	3398.65	3810.2	2705.03	3855.75	1.4254	6.06844e-05	0.000484206	up	2512.21	3023.86	2579.02	5584.96	5469.12	5515.56	2705.03	5523.21	2.0418	7.87428e-09	5.17802e-07	up	4358.41	3398.65	3810.2	5584.96	5469.12	5515.56	3855.75	5523.21	1.4325
4301	tr|D3ZM07|D3ZM07_RAT	MAPK-regulated co-repressor-interacting protein 2 OS=Rattus norvegicus OX=10116 GN=Mcrip2 PE=1 SV=1	Mcrip2	7.2	tr|D3ZM07|D3ZM07_RAT	tr|D3ZM07|D3ZM07_RAT	1	1	6.9	17.918	160	0	4.3783	32546	59384	59384	3268.06	3447.86	3415.45	2599.69	2267.06	3035.88	3377.12	2634.21	0.78	0.000346041	0.00181108	down	3268.06	3447.86	3415.45	3602.68	3333.23	3710.05	3377.12	3548.65	1.0508	0.0264965	0.0569445	no	2599.69	2267.06	3035.88	3602.68	3333.23	3710.05	2634.21	3548.65	1.3471
4304	tr|D3ZM70|D3ZM70_RAT	V-set and transmembrane domain-containing 2A OS=Rattus norvegicus OX=10116 GN=Vstm2a PE=4 SV=3	Vstm2a	9.7	tr|D3ZM70|D3ZM70_RAT;tr|D3ZWD0|D3ZWD0_RAT	tr|D3ZM70|D3ZM70_RAT;tr|D3ZWD0|D3ZWD0_RAT	2	1	3.8	25.874	234	0.00057023	2.2748	36355	66513	66513	2277.62	2513.03	2367.78	2246.35	2335.21	2140.85	2386.14	2240.8	0.9391	0.0110078	0.0279891	no	2277.62	2513.03	2367.78	2904.67	2643.61	2971.3	2386.14	2839.86	1.1901	6.41085e-05	0.000475084	no	2246.35	2335.21	2140.85	2904.67	2643.61	2971.3	2240.8	2839.86	1.2673
4331	tr|D3ZP47|D3ZP47_RAT	14 kDa phosphohistidine phosphatase OS=Rattus norvegicus OX=10116 GN=Phpt1 PE=1 SV=1	Phpt1	5.2	tr|D3ZP47|D3ZP47_RAT	tr|D3ZP47|D3ZP47_RAT	1	5	51.6	14.01	124	0	14.509	91;2585;35383;37198;38152	200;4840;4841;64708;67931;67932;69718	200;4840;64708;67932;69718	27094.6	28536.2	31428	27814.8	31406.9	30346	29019.6	29855.9	1.0288	0.334797	0.439507	no	27094.6	28536.2	31428	39487.6	32217.9	36190.3	29019.6	35965.3	1.2393	0.000397429	0.0019367	up	27814.8	31406.9	30346	39487.6	32217.9	36190.3	29855.9	35965.3	1.2046
4379	tr|D3ZRD9|D3ZRD9_RAT	Allograft inflammatory factor 1-like OS=Rattus norvegicus OX=10116 GN=Aif1l PE=4 SV=1	Aif1l	7.4	tr|D3ZRD9|D3ZRD9_RAT	tr|D3ZRD9|D3ZRD9_RAT	1	1	4.7	17.024	150	0.0045175	1.6514	31572	57522	57522	3679.86	1224.88	1118.97	1823.49	1859	1442.89	2007.9	1708.46	0.8509	0.959551	0.971654	no	3679.86	1224.88	1118.97	1238.37	1445.07	1511.4	2007.9	1398.28	0.6964	0.31479	0.414575	no	1823.49	1859	1442.89	1238.37	1445.07	1511.4	1708.46	1398.28	0.8184
4394	tr|D3ZSB7|D3ZSB7_RAT	Ribosomal protein S6 kinase OS=Rattus norvegicus OX=10116 GN=Rps6ka4 PE=1 SV=2	Rps6ka4	8.5	tr|D3ZSB7|D3ZSB7_RAT	tr|D3ZSB7|D3ZSB7_RAT	1	1	1	85.508	773	0.002053	2.0444	28713	52782	52782	2310.68	1868.76	1832.97	2422.04	2521.74	2474.25	2004.14	2472.68	1.2338	0.000433438	0.00216947	up	2310.68	1868.76	1832.97	2861.69	3129.75	3212.85	2004.14	3068.1	1.5309	5.93842e-06	7.63454e-05	up	2422.04	2521.74	2474.25	2861.69	3129.75	3212.85	2472.68	3068.1	1.2408
4396	tr|D3ZSF3|D3ZSF3_RAT	Peptidyl-prolyl cis-trans isomerase OS=Rattus norvegicus OX=10116 PE=3 SV=1		4.8	tr|D3ZSF3|D3ZSF3_RAT	tr|D3ZSF3|D3ZSF3_RAT	1	1	17.8	16.475	152	0.00057339	2.3575	15651	28920;28921;28922;28923;28924;28925;28926;28927	28922	115707	144606	137015	143601	177407	150236	132443	157081	1.186	0.00626138	0.0176947	no	115707	144606	137015	146779	110481	130589	132443	129283	0.9761	0.632118	0.707285	no	143601	177407	150236	146779	110481	130589	157081	129283	0.823
4397	tr|D3ZSK9|D3ZSK9_RAT	Similar to ENSANGP00000021391 OS=Rattus norvegicus OX=10116 GN=RGD1309779 PE=4 SV=2	RGD1309779	9.9	tr|D3ZSK9|D3ZSK9_RAT	tr|D3ZSK9|D3ZSK9_RAT	1	1	4.5	17.931	156	0.0092966	1.3533	1385	2670	2670	1820.96	1383.6	1650.61	2466.43	1630.72	1826.32	1618.39	1974.49	1.22	0.0328911	0.0673479	no	1820.96	1383.6	1650.61	2643.35	2321.46	2370.72	1618.39	2445.18	1.5109	1.46723e-05	0.000153176	up	2466.43	1630.72	1826.32	2643.35	2321.46	2370.72	1974.49	2445.18	1.2384
4425	tr|D3ZTP8|D3ZTP8_RAT	GPI ethanolamine phosphate transferase 3 OS=Rattus norvegicus OX=10116 GN=Pigo PE=1 SV=1	Pigo	8.9	tr|D3ZTP8|D3ZTP8_RAT	tr|D3ZTP8|D3ZTP8_RAT	1	1	0.9	119.68	1100	0.0011265	2.1222	15140	27809	27809	2169.79	1878.38	1976.56	1238.7	1041.13	1571.36	2008.24	1283.73	0.6392	8.6485e-05	0.000640079	down	2169.79	1878.38	1976.56	1689.95	2286.52	2128.89	2008.24	2035.12	1.0134	0.892695	0.923011	no	1238.7	1041.13	1571.36	1689.95	2286.52	2128.89	1283.73	2035.12	1.5853
4543	tr|D3ZYR4|D3ZYR4_RAT	Semaphorin 4D OS=Rattus norvegicus OX=10116 GN=Sema4d PE=1 SV=3	Sema4d	8.7	tr|D3ZYR4|D3ZYR4_RAT	tr|D3ZYR4|D3ZYR4_RAT	1	2	2.4	95.583	862	0.0038244	1.7301	15118;24221;26057;33507;38099	27757;27758;44712;48049;48050;61077;69632	27758;44712;48050;61077;69632	10186.2	9422.6	9289.95	9422.45	8351.07	9328.39	9632.9	9033.97	0.9378	0.0272846	0.0579418	no	10186.2	9422.6	9289.95	9727.2	11820.1	11742	9632.9	11096.4	1.1519	0.00423687	0.01288	no	9422.45	8351.07	9328.39	9727.2	11820.1	11742	9033.97	11096.4	1.2283
4546	tr|D3ZYT2|D3ZYT2_RAT	Mitochondrial ribosomal protein S5 OS=Rattus norvegicus OX=10116 GN=Mrps5 PE=1 SV=1	Mrps5	10.7	tr|D3ZYT2|D3ZYT2_RAT	tr|D3ZYT2|D3ZYT2_RAT	1	1	1.9	48.136	432	0.0005684	2.2338	13527	24857	24857	1392.68	944.86	1096.12	1394.41	1337.36	1321.7	1144.55	1351.16	1.1805	0.0140516	0.0339626	no	1392.68	944.86	1096.12	916.03	1258.41	1084.93	1144.55	1086.46	0.9492	0.531836	0.620693	no	1394.41	1337.36	1321.7	916.03	1258.41	1084.93	1351.16	1086.46	0.8041
4572	tr|D3ZZV1|D3ZZV1_RAT	Presequence translocase-associated motor 16 OS=Rattus norvegicus OX=10116 GN=Pam16 PE=1 SV=1	Pam16	10.1	tr|D3ZZV1|D3ZZV1_RAT	tr|D3ZZV1|D3ZZV1_RAT	1	1	5.6	13.771	125	0.001686	2.0878	17392	32190	32190	8647.71	8666.63	8263.84	10528.7	9226.13	10456.1	8526.06	10070.3	1.1811	9.00408e-05	0.000662112	no	8647.71	8666.63	8263.84	13105.5	13095.8	13104.4	8526.06	13101.9	1.5367	1.24302e-11	3.83233e-09	up	10528.7	9226.13	10456.1	13105.5	13095.8	13104.4	10070.3	13101.9	1.301
4623	tr|D4A2A9|D4A2A9_RAT	Gamma-tubulin complex component OS=Rattus norvegicus OX=10116 GN=Tubgcp5 PE=3 SV=3	Tubgcp5	5.8	tr|D4A2A9|D4A2A9_RAT	tr|D4A2A9|D4A2A9_RAT	1	1	1.8	117.95	1024	0	11.237	36493	66757	66757	686.72	833.2	762.3	757	631.93	920.16	760.74	769.697	1.0118	0.961591	0.972837	no	686.72	833.2	762.3	957.85	1013.46	960.89	760.74	977.4	1.2848	2.5436e-05	0.000232831	up	757	631.93	920.16	957.85	1013.46	960.89	769.697	977.4	1.2699
4654	tr|D4A3Q0|D4A3Q0_RAT	Similar to contains transmembrane (TM) region (Predicted) OS=Rattus norvegicus OX=10116 GN=Vstm2b PE=4 SV=1	Vstm2b	7.2	tr|D4A3Q0|D4A3Q0_RAT	tr|D4A3Q0|D4A3Q0_RAT	1	1	3.1	30.351	286	0.0020511	2.0299	36356	66514	66514	2049.95	2082.31	2094.05	2532.95	2290.6	2809.12	2075.44	2544.22	1.2259	0.000143721	0.000948358	up	2049.95	2082.31	2094.05	2803.6	3680.32	3395.36	2075.44	3293.09	1.5867	3.50217e-06	5.13896e-05	up	2532.95	2290.6	2809.12	2803.6	3680.32	3395.36	2544.22	3293.09	1.2943
4666	tr|D4A3X0|D4A3X0_RAT	Centrosomal protein 192 OS=Rattus norvegicus OX=10116 GN=Cep192 PE=1 SV=3	Cep192	5.9	tr|D4A3X0|D4A3X0_RAT;tr|Q7TP06|Q7TP06_RAT	tr|D4A3X0|D4A3X0_RAT;tr|Q7TP06|Q7TP06_RAT	2	4	1.3	260.99	2376	0	7.9488	9160;10151;14137;32739	17021;18752;18753;18754;18755;18756;18757;18758;18759;18760;25937;59725	17021;18752;25937;59725	61863.7	67513.5	62562.3	74156.2	68516.3	71632.6	63979.8	71435	1.1165	0.000264625	0.00150041	no	61863.7	67513.5	62562.3	80888.9	81016.4	163826	63979.8	108577	1.6971	0.0040505	0.0124118	up	74156.2	68516.3	71632.6	80888.9	81016.4	163826	71435	108577	1.5199
4676	tr|D4A478|D4A478_RAT	Nucleoside-triphosphatase, cancer-related OS=Rattus norvegicus OX=10116 GN=Ntpcr PE=1 SV=1	Ntpcr	10.5	tr|D4A478|D4A478_RAT	tr|D4A478|D4A478_RAT	1	1	10.9	20.813	192	0	5.2365	1634	3184	3184	6271.62	6376.48	5827.33	7314.85	5934.82	6948.59	6158.48	6732.75	1.0932	0.0367745	0.0734334	no	6271.62	6376.48	5827.33	5523.56	5338.18	4860.77	6158.48	5240.84	0.851	0.000128716	0.000803033	no	7314.85	5934.82	6948.59	5523.56	5338.18	4860.77	6732.75	5240.84	0.7784
4681	tr|D4A4H5|D4A4H5_RAT	Stromal cell derived factor 2 (Predicted), isoform CRA_b OS=Rattus norvegicus OX=10116 GN=Sdf2 PE=1 SV=2	Sdf2	8	tr|D4A4H5|D4A4H5_RAT;tr|M0RAG8|M0RAG8_RAT	tr|D4A4H5|D4A4H5_RAT;tr|M0RAG8|M0RAG8_RAT	2	2	6.8	24.056	219	0.0013133	2.1145	1003;32048	1937;1938;1939;58418	1938;58418	7069.89	7575.1	6557.95	7083.29	7124.22	6974.25	7067.65	7060.59	0.999	0.974264	0.982691	no	7069.89	7575.1	6557.95	8048.92	8674.88	9126.38	7067.65	8616.73	1.2192	9.49349e-05	0.000647345	up	7083.29	7124.22	6974.25	8048.92	8674.88	9126.38	7060.59	8616.73	1.2204
4707	tr|D4A531|D4A531_RAT	DNA-directed RNA polymerase subunit OS=Rattus norvegicus OX=10116 GN=Polr2i PE=1 SV=1	Polr2i	4.8	tr|D4A531|D4A531_RAT	tr|D4A531|D4A531_RAT	1	1	18.4	14.523	125	0	4.9898	17732	32844;32845	32845	4865.51	4382.8	4308.35	13626.5	13493.3	14271.7	4518.89	13797.2	3.0532	1.64764e-11	1.04735e-08	up	4865.51	4382.8	4308.35	5153.11	5852.63	5543.38	4518.89	5516.37	1.2207	6.69141e-05	0.000492051	up	13626.5	13493.3	14271.7	5153.11	5852.63	5543.38	13797.2	5516.37	0.3998
4730	tr|D4A629|D4A629_RAT	Protein-L-isoaspartate (D-aspartate) O-methyltransferase domain-containing 1 OS=Rattus norvegicus OX=10116 GN=Pcmtd1 PE=1 SV=1	Pcmtd1	5.3	tr|D4A629|D4A629_RAT	tr|D4A629|D4A629_RAT	1	1	2.5	40.653	357	0	2.6016	32644	59534	59534	16631.7	16667.3	17549.5	13188.8	13821.8	14277.6	16949.5	13762.7	0.812	5.29069e-07	1.4013e-05	down	16631.7	16667.3	17549.5	16601.6	17737.5	17096.6	16949.5	17145.2	1.0115	0.404055	0.503836	no	13188.8	13821.8	14277.6	16601.6	17737.5	17096.6	13762.7	17145.2	1.2458
4741	tr|D4A6N8|D4A6N8_RAT	T-box brain transcription factor 1 OS=Rattus norvegicus OX=10116 GN=Tbr1 PE=1 SV=3	Tbr1	8.3	tr|D4A6N8|D4A6N8_RAT	tr|D4A6N8|D4A6N8_RAT	1	2	3.7	73.631	680	0	3.8011	11254;22726	20765;41590	20765;41590	10963.4	10542.4	10128.6	12653.9	10984.3	11753.5	10544.8	11797.2	1.1188	0.00145397	0.00562039	no	10963.4	10542.4	10128.6	8004.03	8189.13	8356.81	10544.8	8183.32	0.7761	5.07116e-08	2.01901e-06	down	12653.9	10984.3	11753.5	8004.03	8189.13	8356.81	11797.2	8183.32	0.6937
4764	tr|D4A7J8|D4A7J8_RAT	PRP4 pre-mRNA processing factor 4 homolog (Yeast) OS=Rattus norvegicus OX=10116 GN=Prpf4 PE=1 SV=1	Prpf4	7.3	tr|D4A7J8|D4A7J8_RAT	tr|D4A7J8|D4A7J8_RAT	1	2	3.8	58.342	521	0.0018671	2.0478	24884;32943	45966;60141	45966;60141	6555.14	6701.22	6630.34	5923.95	6425.97	5914.49	6628.9	6088.14	0.9184	0.000288148	0.00160008	no	6555.14	6701.22	6630.34	7418.76	7479.32	7403.67	6628.9	7433.92	1.1214	8.99517e-10	1.01528e-07	no	5923.95	6425.97	5914.49	7418.76	7479.32	7403.67	6088.14	7433.92	1.221
4774	tr|D4A7Y4|D4A7Y4_RAT	Family with sequence similarity 171, member A1 OS=Rattus norvegicus OX=10116 GN=Fam171a1 PE=1 SV=3	Fam171a1	7.6	tr|D4A7Y4|D4A7Y4_RAT	tr|D4A7Y4|D4A7Y4_RAT	1	4	5.9	95.201	862	0	8.0383	2359;12602;31592;31613	4479;23165;57549;57583	4479;23165;57549;57583	11679.5	10017.9	9417.33	12980.9	10811.4	10551.4	10371.6	11447.9	1.1038	0.0634145	0.114194	no	11679.5	10017.9	9417.33	12911.2	13265	16515	10371.6	14230.4	1.3721	0.000250673	0.00135676	up	12980.9	10811.4	10551.4	12911.2	13265	16515	11447.9	14230.4	1.2431
4779	tr|D4A832|D4A832_RAT	Solute carrier family 43, member 3 OS=Rattus norvegicus OX=10116 GN=Slc43a3 PE=1 SV=1	Slc43a3	8.2	tr|D4A832|D4A832_RAT	tr|D4A832|D4A832_RAT	1	1	2.4	56.008	499	0	3.074	18199	33701	33701	1231.94	1679.47	1755.34	1517.74	1980.56	1653.92	1555.58	1717.41	1.104	0.162957	0.248013	no	1231.94	1679.47	1755.34	2318.7	1951.5	2385.02	1555.58	2218.41	1.4261	0.000464925	0.00219052	up	1517.74	1980.56	1653.92	2318.7	1951.5	2385.02	1717.41	2218.41	1.2917
4825	tr|D4A9V7|D4A9V7_RAT	Methionine--tRNA ligase OS=Rattus norvegicus OX=10116 GN=LOC100911305 PE=1 SV=1	LOC100911305	8.3	tr|D4A9V7|D4A9V7_RAT	tr|D4A9V7|D4A9V7_RAT	1	1	1.4	65.752	586	0.0048474	1.5928	20457	37726	37726	11670.4	10947.5	10266	9918.57	10970	10109.1	10961.3	10332.6	0.9426	0.0410436	0.0801948	no	11670.4	10947.5	10266	13174	13764.9	14128.5	10961.3	13689.1	1.2489	5.63967e-06	7.31622e-05	up	9918.57	10970	10109.1	13174	13764.9	14128.5	10332.6	13689.1	1.3249
4853	tr|D4ABB2|D4ABB2_RAT	Megalencephalic leukoencephalopathy with subcortical cysts 1 homolog (Human) (Predicted) OS=Rattus norvegicus OX=10116 GN=Mlc1 PE=1 SV=1	Mlc1	8.1	tr|D4ABB2|D4ABB2_RAT	tr|D4ABB2|D4ABB2_RAT	1	6	13.3	44.305	406	0	105.02	3531;7651;14282;18367;26717;31139	6527;14198;26161;26162;33955;49201;56829	6527;14198;26161;33955;49201;56829	35114.9	34656.1	35282.8	39618.2	39905.9	39119.3	35018	39547.8	1.1294	1.3691e-09	2.17573e-07	no	35114.9	34656.1	35282.8	47157.2	47838.5	48087.9	35018	47694.5	1.362	8.27725e-13	6.76488e-10	up	39618.2	39905.9	39119.3	47157.2	47838.5	48087.9	39547.8	47694.5	1.206
4857	tr|D4ABK1|D4ABK1_RAT	Synaptogyrin 3 OS=Rattus norvegicus OX=10116 GN=Syngr3 PE=1 SV=1	Syngr3	9.2	tr|D4ABK1|D4ABK1_RAT	tr|D4ABK1|D4ABK1_RAT	1	3	19.1	21.369	199	0	51.504	1176;23497;31990	2279;2280;43101;43102;58305;58306;58307;58308	2280;43102;58305	18507.6	18031.9	18401.9	16201.8	15916.3	15614.3	18313.8	15910.8	0.8688	2.56425e-08	1.63001e-06	no	18507.6	18031.9	18401.9	20187.2	19023.2	18914	18313.8	19374.8	1.0579	0.00101831	0.00409398	no	16201.8	15916.3	15614.3	20187.2	19023.2	18914	15910.8	19374.8	1.2177
4935	tr|D4AEG3|D4AEG3_RAT	Peptidyl-prolyl cis-trans isomerase OS=Rattus norvegicus OX=10116 GN=Ppil4 PE=1 SV=3	Ppil4	5.9	tr|D4AEG3|D4AEG3_RAT	tr|D4AEG3|D4AEG3_RAT	1	1	3.3	57.26	492	0	2.9559	21579	39689	39689	2630.52	2565.47	2527.69	2725.3	2846.72	2785.43	2574.56	2785.82	1.0821	1.57706e-05	0.000172511	no	2630.52	2565.47	2527.69	2224.78	2215.76	2356.81	2574.56	2265.78	0.8801	3.88883e-06	5.49333e-05	no	2725.3	2846.72	2785.43	2224.78	2215.76	2356.81	2785.82	2265.78	0.8133
4940	tr|D4AEJ5|D4AEJ5_RAT	Similar to BH3-only member B protein (Predicted) OS=Rattus norvegicus OX=10116 GN=Wwc2 PE=4 SV=1	Wwc2	5.5	tr|D4AEJ5|D4AEJ5_RAT;tr|F1M6U0|F1M6U0_RAT	tr|D4AEJ5|D4AEJ5_RAT	2	4	2.6	133.05	1194	0	3.0611	31767;31998;33929;37689	57820;58319;61912;68864	57820;58319;61912;68864	22320.5	13321.6	12557.4	32725.3	23961.9	26307.2	16066.5	27664.8	1.7219	0.000530623	0.00254672	up	22320.5	13321.6	12557.4	13617.9	16597.4	15137.2	16066.5	15117.5	0.9409	0.768541	0.825695	no	32725.3	23961.9	26307.2	13617.9	16597.4	15137.2	27664.8	15117.5	0.5465
4961	tr|Q9JKZ8|Q9JKZ8_RAT	Coilin (Fragment) OS=Rattus norvegicus OX=10116 PE=2 SV=1		10.1	tr|Q9JKZ8|Q9JKZ8_RAT;tr|Q923T0|Q923T0_RAT;tr|E9PTJ1|E9PTJ1_RAT	tr|Q9JKZ8|Q9JKZ8_RAT;tr|Q923T0|Q923T0_RAT;tr|E9PTJ1|E9PTJ1_RAT	3	1	2.3	48.16	441	0.0057133	1.5139	28882	53041	53041	1286.06	975.09	1090.88	1159.65	1221.43	1101.93	1117.34	1161	1.0391	0.335214	0.439853	no	1286.06	975.09	1090.88	1495.77	1526.92	1269.86	1117.34	1430.85	1.2806	0.000995563	0.00402517	up	1159.65	1221.43	1101.93	1495.77	1526.92	1269.86	1161	1430.85	1.2324
4998	tr|F1LNF3|F1LNF3_RAT	Nuclear transcription factor, X-box-binding-like 1 OS=Rattus norvegicus OX=10116 GN=Nfxl1 PE=1 SV=1	Nfxl1	8.4	tr|F1LNF3|F1LNF3_RAT;tr|Q5HZX2|Q5HZX2_RAT	tr|F1LNF3|F1LNF3_RAT;tr|Q5HZX2|Q5HZX2_RAT	2	2	1.8	101.92	919	0.0018709	2.06	400;9026	829;16789	829;16789	6836.22	6287.15	7268.3	6547.96	6643.1	6182.13	6797.22	6457.73	0.9501	0.068218	0.121128	no	6836.22	6287.15	7268.3	8744.11	7661.72	7453.62	6797.22	7953.15	1.1701	0.00130875	0.0050116	no	6547.96	6643.1	6182.13	8744.11	7661.72	7453.62	6457.73	7953.15	1.2316
5003	tr|F1LNQ9|F1LNQ9_RAT	Cytoplasmic linker-associated protein 1 OS=Rattus norvegicus OX=10116 GN=Clasp1 PE=1 SV=3	Clasp1	9.7	tr|F1LNQ9|F1LNQ9_RAT;tr|F1LNR0|F1LNR0_RAT;tr|A0A0G2JUI5|A0A0G2JUI5_RAT;tr|A0A1B0GWM1|A0A1B0GWM1_RAT;tr|A0A1B0GWX9|A0A1B0GWX9_RAT;tr|A0A1B0GWR6|A0A1B0GWR6_RAT	tr|F1LNQ9|F1LNQ9_RAT;tr|F1LNR0|F1LNR0_RAT;tr|A0A0G2JUI5|A0A0G2JUI5_RAT	6	1	0.7	169.39	1535	0.0023985	1.9118	2590;4225;5288;6652;7449;8085;9649;12225;13260;13978;16813;20889;22193;23572;23617;24677;25840;25891;28099;29010;29099;30580;31319;31320;32505;35930	4848;7741;9774;12186;13831;14936;14937;14938;14939;17900;17901;22544;22545;24356;25669;31137;38519;40691;40692;43265;43345;43346;45611;45612;47710;47791;51715;51716;51717;53232;53369;53370;55928;55929;57116;57117;59303;59304;59305;65779	4848;7741;9774;12186;13831;14936;17901;22544;24356;25669;31137;38519;40692;43265;43346;45611;47710;47791;51716;53232;53369;55929;57116;57117;59305;65779	6916.58	7716.86	7727.06	7471.6	7812.14	8010.52	7453.5	7764.75	1.0418	0.0815698	0.140054	no	6916.58	7716.86	7727.06	11084.2	10179.1	9979.71	7453.5	10414.3	1.3972	7.72434e-07	1.61281e-05	up	7471.6	7812.14	8010.52	11084.2	10179.1	9979.71	7764.75	10414.3	1.3412
5041	tr|Q4G037|Q4G037_RAT	Cdc23 protein (Fragment) OS=Rattus norvegicus OX=10116 GN=Cdc23 PE=2 SV=1	Cdc23	8.4	tr|Q4G037|Q4G037_RAT;tr|F1LRQ6|F1LRQ6_RAT	tr|Q4G037|Q4G037_RAT;tr|F1LRQ6|F1LRQ6_RAT	2	1	2.8	29.037	250	0.009163	1.3833	14906	27278	27278	8500.2	7184.68	7681.67	8252.46	6927.45	7571.85	7788.85	7583.92	0.9737	0.467532	0.568854	no	8500.2	7184.68	7681.67	8291.62	9611.64	10073.4	7788.85	9325.56	1.1973	0.00155737	0.00577804	no	8252.46	6927.45	7571.85	8291.62	9611.64	10073.4	7583.92	9325.56	1.2296
5042	tr|F1LRV4|F1LRV4_RAT	Heat shock 70 kDa protein 4 OS=Rattus norvegicus OX=10116 GN=Hspa4 PE=1 SV=1	Hspa4	4.9	tr|F1LRV4|F1LRV4_RAT	tr|F1LRV4|F1LRV4_RAT	1	2	1.1	94.025	840	0	2.7812	1135;1244;3957;7372;7442;7918;9133;9154;9264;10064;10917;11399;14893;18163;18294;18676;18780;20111;21447;24415;24726;24942;25723;26682;26683;28068;30054;30634;31076;31490;31682;32204;33043;33796;35002;35638;36785;36855;37434	2181;2182;2422;2423;7270;13683;13684;13685;13822;14620;14621;14622;14623;16976;16977;17013;17014;17214;17215;17216;18596;18597;20204;20999;21000;27243;33650;33840;33841;33842;33843;33844;33845;33846;34494;34653;37106;39472;39473;45139;45140;45141;45142;45697;45698;46056;46057;46058;47467;49132;49133;49134;51667;51668;51669;51670;55020;55021;56062;56063;56064;56745;56746;57391;57392;57680;57681;57…	2181;2423;7270;13684;13822;14621;16977;17014;17216;18596;20204;20999;27243;33650;33841;34494;34653;37106;39473;45140;45698;46056;47467;49132;49133;51667;55020;56064;56746;57392;57682;58785;60292;61667;63989;65239;67242;67353;68391	31154.6	31929	30725.9	17662.7	17225	17043.4	31269.8	17310.4	0.5536	9.23459e-13	1.99375e-09	down	31154.6	31929	30725.9	22549.8	23224.5	21620.3	31269.8	22464.9	0.7184	2.8417e-09	2.42648e-07	down	17662.7	17225	17043.4	22549.8	23224.5	21620.3	17310.4	22464.9	1.2978
5046	tr|F1LSC3|F1LSC3_RAT	Splicing factor 1 OS=Rattus norvegicus OX=10116 GN=Sf1 PE=1 SV=2	Sf1	9.4	tr|F1LSC3|F1LSC3_RAT;tr|F1LM37|F1LM37_RAT;tr|O88629|O88629_RAT	tr|F1LSC3|F1LSC3_RAT;tr|F1LM37|F1LM37_RAT	3	5	9.5	68.346	639	0	12.484	3086;3600;11742;26069;36024	5640;6737;21635;48066;48067;65942	5640;6737;21635;48066;65942	22642.9	18324.6	21299.5	19438.2	19887.5	20503.2	20755.7	19943	0.9608	0.294872	0.396466	no	22642.9	18324.6	21299.5	21062	24972.3	26729.5	20755.7	24254.6	1.1686	0.0114045	0.0288824	no	19438.2	19887.5	20503.2	21062	24972.3	26729.5	19943	24254.6	1.2162
5077	tr|F1LUZ4|F1LUZ4_RAT	Sortilin-related VPS10 domain-containing receptor 1 OS=Rattus norvegicus OX=10116 GN=Sorcs1 PE=3 SV=2	Sorcs1	7.3	tr|F1LUZ4|F1LUZ4_RAT	tr|F1LUZ4|F1LUZ4_RAT	1	1	1	129.97	1168	0	2.6097	4743	8708	8708	1112.41	1242.63	1279.37	956.71	1069.48	893.05	1211.47	973.08	0.8032	0.000186188	0.00115031	down	1112.41	1242.63	1279.37	1551.84	1679.93	1431.69	1211.47	1554.49	1.2831	4.66061e-05	0.000372914	up	956.71	1069.48	893.05	1551.84	1679.93	1431.69	973.08	1554.49	1.5975
5108	tr|F1LX68|F1LX68_RAT	Spermatogenesis-associated, serine-rich 2 OS=Rattus norvegicus OX=10116 GN=Spats2 PE=1 SV=2	Spats2	9.4	tr|F1LX68|F1LX68_RAT	tr|F1LX68|F1LX68_RAT	1	2	4.9	59.422	550	0	2.5471	7160;33840	13290;61737	13290;61737	1597.66	1471.43	1698.87	1828.87	1775.4	1832.61	1589.32	1812.29	1.1403	0.000260033	0.00147877	no	1597.66	1471.43	1698.87	2403.97	2271.67	2164.06	1589.32	2279.9	1.4345	6.46089e-07	1.4162e-05	up	1828.87	1775.4	1832.61	2403.97	2271.67	2164.06	1812.29	2279.9	1.258
5133	tr|F1M065|F1M065_RAT	Junctional adhesion molecule 2 OS=Rattus norvegicus OX=10116 GN=Jam2 PE=1 SV=3	Jam2	8.6	tr|F1M065|F1M065_RAT;tr|Q3MHC0|Q3MHC0_RAT	tr|F1M065|F1M065_RAT;tr|Q3MHC0|Q3MHC0_RAT	2	3	11.3	28.405	257	0	7.6194	4837;8107;14952	8866;8867;15006;15007;27380	8866;15006;27380	60962.4	64532.8	58473.1	49733.1	50135.1	50953.4	61322.8	50273.8	0.8198	8.98381e-07	1.95424e-05	down	60962.4	64532.8	58473.1	65811.4	62421.8	64005.8	61322.8	64079.7	1.045	0.0250844	0.0547113	no	49733.1	50135.1	50953.4	65811.4	62421.8	64005.8	50273.8	64079.7	1.2746
5134	tr|F1M0A0|F1M0A0_RAT	Anoctamin OS=Rattus norvegicus OX=10116 GN=Ano3 PE=3 SV=3	Ano3	8.9	tr|F1M0A0|F1M0A0_RAT	tr|F1M0A0|F1M0A0_RAT	1	2	2.2	113.59	972	0	8.3399	15531;29494	28701;54054	28701;54054	11084.4	10312.8	10471.7	14516.3	13040	14186.2	10623	13914.2	1.3098	7.74678e-07	1.79372e-05	up	11084.4	10312.8	10471.7	10577.8	12020	11001	10623	11199.6	1.0543	0.0449322	0.0867557	no	14516.3	13040	14186.2	10577.8	12020	11001	13914.2	11199.6	0.8049
5137	tr|F1M0H0|F1M0H0_RAT	Zinc finger protein 318 OS=Rattus norvegicus OX=10116 GN=Zfp318 PE=1 SV=3	Zfp318	7	tr|F1M0H0|F1M0H0_RAT	tr|F1M0H0|F1M0H0_RAT	1	1	0.5	244.39	2216	1	-2	22903	41880	41880	2962.56	2137.86	2816.95	2114.64	1898.39	2324.06	2639.12	2112.36	0.8004	0.00610344	0.0172946	down	2962.56	2137.86	2816.95	2240.79	3043.45	2485.12	2639.12	2589.79	0.9813	0.806788	0.855811	no	2114.64	1898.39	2324.06	2240.79	3043.45	2485.12	2112.36	2589.79	1.226
5141	tr|F1M0U5|F1M0U5_RAT	NBAS subunit of NRZ tethering complex OS=Rattus norvegicus OX=10116 GN=Nbas PE=1 SV=2	Nbas	5.7	tr|F1M0U5|F1M0U5_RAT	tr|F1M0U5|F1M0U5_RAT	1	9	5.1	265.8	2357	0	37.495	2496;3420;5920;7287;17112;20395;20818;29431;36204	4705;6308;10969;10970;13521;31657;37612;38409;53946;66262	4705;6308;10970;13521;31657;37612;38409;53946;66262	61574.8	58351.7	57550.4	62269	59216.2	72854.3	59159	64779.8	1.095	0.0290736	0.0608153	no	61574.8	58351.7	57550.4	69464.5	94434.9	85391.3	59159	83096.9	1.4046	9.5631e-05	0.000650541	up	62269	59216.2	72854.3	69464.5	94434.9	85391.3	64779.8	83096.9	1.2828
5147	tr|F1M1C9|F1M1C9_RAT	Phosphorylase b kinase regulatory subunit OS=Rattus norvegicus OX=10116 PE=1 SV=3		7.2	tr|F1M1C9|F1M1C9_RAT	tr|F1M1C9|F1M1C9_RAT	1	1	3.5	57.383	511	0	7.2511	211	485	485	1933.57	1037.7	1331.98	1423.69	965.7	1341.16	1434.42	1243.52	0.8669	0.287968	0.389195	no	1933.57	1037.7	1331.98	1530.5	2259.5	1652.46	1434.42	1814.15	1.2647	0.0474588	0.0907459	no	1423.69	965.7	1341.16	1530.5	2259.5	1652.46	1243.52	1814.15	1.4589
5152	tr|F1M1I3|F1M1I3_RAT	Similar to MIC2L1 OS=Rattus norvegicus OX=10116 GN=RGD1559441 PE=3 SV=3	RGD1559441	4.4	tr|F1M1I3|F1M1I3_RAT	tr|F1M1I3|F1M1I3_RAT	1	3	16.1	23.244	218	0	9.3834	2451;2452;5278;13440;24516	4633;4634;9749;9750;9751;24718;45336	4633;4634;9749;24718;45336	21513.7	22272.9	21213.4	24261.8	25566.4	25282.1	21666.7	25036.7	1.1555	9.07351e-07	1.96627e-05	no	21513.7	22272.9	21213.4	20584.9	18698.5	20207.7	21666.7	19830.4	0.9152	0.000618796	0.00276141	no	24261.8	25566.4	25282.1	20584.9	18698.5	20207.7	25036.7	19830.4	0.7921
5194	tr|F1M6A8|F1M6A8_RAT	Non-specific serine/threonine protein kinase OS=Rattus norvegicus OX=10116 GN=Akt3 PE=3 SV=3	Akt3	6.4	tr|F1M6A8|F1M6A8_RAT;tr|A0A0G2JXD7|A0A0G2JXD7_RAT;sp|Q63484|AKT3_RAT	tr|F1M6A8|F1M6A8_RAT;tr|A0A0G2JXD7|A0A0G2JXD7_RAT;sp|Q63484|AKT3_RAT	3	5	11.1	52.555	452	0	14.023	4517;7770;8064;20324;29403	8263;14388;14900;14901;37489;53907	8263;14388;14900;37489;53907	32317.4	31028.7	33166.5	25445.4	26029.9	25735.2	32170.9	25736.8	0.8	2.09497e-08	1.42682e-06	down	32317.4	31028.7	33166.5	33154.8	31189.6	32280.2	32170.9	32208.2	1.0012	0.928813	0.9499	no	25445.4	26029.9	25735.2	33154.8	31189.6	32280.2	25736.8	32208.2	1.2514
5215	tr|F1M7Z1|F1M7Z1_RAT	Enhancer of mRNA-decapping protein 3 OS=Rattus norvegicus OX=10116 GN=Edc3 PE=1 SV=3	Edc3	7	tr|F1M7Z1|F1M7Z1_RAT	tr|F1M7Z1|F1M7Z1_RAT	1	5	8.3	55.893	506	0	9.1294	1204;12272;15134;15470;33556	2329;22615;27801;28515;28516;61178	2329;22615;27801;28516;61178	24429.3	21558	22061.9	20900.2	19515	19968.5	22683.1	20127.9	0.8874	0.000601459	0.00280436	no	24429.3	21558	22061.9	23574.6	25584.9	24115	22683.1	24424.8	1.0768	0.0110148	0.0281068	no	20900.2	19515	19968.5	23574.6	25584.9	24115	20127.9	24424.8	1.2135
5236	tr|F1M8Y4|F1M8Y4_RAT	DEP domain-containing MTOR-interacting protein OS=Rattus norvegicus OX=10116 GN=Deptor PE=1 SV=2	Deptor	8.2	tr|F1M8Y4|F1M8Y4_RAT	tr|F1M8Y4|F1M8Y4_RAT	1	2	4.6	46.226	409	0.00056958	2.2562	8892;18147	16581;33621	16581;33621	3422.18	3414.78	3877.67	3310.81	3239.84	3450.27	3571.54	3333.64	0.9334	0.0187066	0.0425697	no	3422.18	3414.78	3877.67	4045	4509.01	3980.87	3571.54	4178.29	1.1699	0.000591344	0.00265703	no	3310.81	3239.84	3450.27	4045	4509.01	3980.87	3333.64	4178.29	1.2534
5275	tr|F7ENH8|F7ENH8_RAT	Histone deacetylase 2 OS=Rattus norvegicus OX=10116 GN=Hdac2 PE=1 SV=1	Hdac2	5.7	tr|F7ENH8|F7ENH8_RAT;tr|B1WBY8|B1WBY8_RAT;tr|Q99PA1|Q99PA1_RAT	tr|F7ENH8|F7ENH8_RAT;tr|B1WBY8|B1WBY8_RAT	3	3	5.7	55.345	488	0	3.4319	3623;4753;29571	6779;8721;54192	6779;8721;54192	11495.4	11794.7	11969.9	13299.5	15025.1	14112.4	11753.3	14145.7	1.2035	9.03767e-06	0.000113636	up	11495.4	11794.7	11969.9	18784	17145.7	18651.2	11753.3	18193.6	1.548	3.19488e-09	2.61113e-07	up	13299.5	15025.1	14112.4	18784	17145.7	18651.2	14145.7	18193.6	1.2862
5313	tr|G3V6P4|G3V6P4_RAT	Phosphatase, orphan 1 (Predicted) OS=Rattus norvegicus OX=10116 GN=Phospho1 PE=3 SV=1	Phospho1	8.3	tr|G3V6P4|G3V6P4_RAT;tr|B5DFB9|B5DFB9_RAT	tr|G3V6P4|G3V6P4_RAT;tr|B5DFB9|B5DFB9_RAT	2	2	5.2	32.42	289	0.0091873	1.3962	4841;27141	8877;50047	8877;50047	13850.5	13292.6	14200	18099.3	16552.8	16287.6	13781	16979.9	1.2321	4.32446e-06	6.42604e-05	up	13850.5	13292.6	14200	30141.9	33908.3	33104.3	13781	32384.9	2.35	1.16324e-10	2.33179e-08	up	18099.3	16552.8	16287.6	30141.9	33908.3	33104.3	16979.9	32384.9	1.9072
5333	tr|Q3B7U0|Q3B7U0_RAT	Ripk2 protein (Fragment) OS=Rattus norvegicus OX=10116 GN=Ripk2 PE=2 SV=1	Ripk2	7.2	tr|Q3B7U0|Q3B7U0_RAT;tr|G3V783|G3V783_RAT	tr|Q3B7U0|Q3B7U0_RAT;tr|G3V783|G3V783_RAT	2	1	5.6	44.165	394	0	18.789	7039	13045	13045	2211.8	2066.47	1747.73	3139.27	2790.75	2604.58	2008.67	2844.87	1.4163	4.82687e-05	0.000408499	up	2211.8	2066.47	1747.73	2420.58	1717.44	2028.31	2008.67	2055.44	1.0233	0.773896	0.829598	no	3139.27	2790.75	2604.58	2420.58	1717.44	2028.31	2844.87	2055.44	0.7225
5336	tr|G3V798|G3V798_RAT	Serine and arginine-rich-splicing factor 4 OS=Rattus norvegicus OX=10116 GN=Srsf4 PE=1 SV=1	Srsf4	11.9	tr|G3V798|G3V798_RAT;tr|B1H240|B1H240_RAT	tr|G3V798|G3V798_RAT	2	6	11.3	55.674	488	0	11.776	4827;19395;20759;22889;26477;30153;35574	8856;35808;38329;41854;48764;48765;48766;48767;48768;55231;65127	8856;35808;38329;41854;48768;55231;65127	20933.9	20676.8	20590.4	22088	21745.6	22417	20733.7	22083.5	1.0651	1.57175e-06	2.92899e-05	no	20933.9	20676.8	20590.4	24048.7	28522.4	27815.5	20733.7	26795.5	1.2924	1.24141e-05	0.000135796	up	22088	21745.6	22417	24048.7	28522.4	27815.5	22083.5	26795.5	1.2134
5405	tr|Q80WM6|Q80WM6_RAT	2',5'-oligoisoadenylate synthetase-dependent ribonuclease L OS=Rattus norvegicus OX=10116 GN=Rnasel PE=2 SV=1	Rnasel	6.4	tr|Q80WM6|Q80WM6_RAT;tr|G3V915|G3V915_RAT	tr|Q80WM6|Q80WM6_RAT;tr|G3V915|G3V915_RAT	2	3	3.5	83.209	738	0.0023915	1.8691	6568;12247;24856	12057;22578;45915	12057;22578;45915	14336.7	14036.5	14527.3	14080.7	14559.5	14355.2	14300.2	14331.8	1.0022	0.75871	0.823796	no	14336.7	14036.5	14527.3	17000.2	17834.5	18529.5	14300.2	17788.1	1.2439	2.10244e-07	5.86735e-06	up	14080.7	14559.5	14355.2	17000.2	17834.5	18529.5	14331.8	17788.1	1.2412
5440	tr|M0R4J7|M0R4J7_RAT	Dishevelled-binding antagonist of beta-catenin 3 OS=Rattus norvegicus OX=10116 GN=Dact3 PE=1 SV=1	Dact3	10.9	tr|M0R4J7|M0R4J7_RAT	tr|M0R4J7|M0R4J7_RAT	1	3	4.8	63.358	610	0	5.8779	1374;13872;31044	2654;2655;25486;56696	2654;25486;56696	16837.2	15044.1	16187.7	16151.1	14956.5	14777.9	16023	15295.1	0.9546	0.0647356	0.115916	no	16837.2	15044.1	16187.7	17546.8	19834.7	18711.1	16023	18697.5	1.1669	0.000215041	0.00120142	no	16151.1	14956.5	14777.9	17546.8	19834.7	18711.1	15295.1	18697.5	1.2224
5451	tr|M0R920|M0R920_RAT	RAN-binding protein 3 OS=Rattus norvegicus OX=10116 GN=Ranbp3 PE=1 SV=2	Ranbp3	4.6	tr|M0R920|M0R920_RAT;tr|M0R5Q3|M0R5Q3_RAT;tr|M0RD63|M0RD63_RAT	tr|M0R920|M0R920_RAT;tr|M0R5Q3|M0R5Q3_RAT;tr|M0RD63|M0RD63_RAT	3	2	5.7	46.696	437	0	10.01	21498;21503	39546;39552;39553	39546;39553	11270.6	11011.6	10835.6	10847.4	10901.5	10510.1	11039.3	10753	0.9741	0.011754	0.0295063	no	11270.6	11011.6	10835.6	13833.3	12800.9	12420.3	11039.3	13018.2	1.1793	1.12504e-05	0.0001267	no	10847.4	10901.5	10510.1	13833.3	12800.9	12420.3	10753	13018.2	1.2107
5454	tr|M0R5Y9|M0R5Y9_RAT	Protein archease OS=Rattus norvegicus OX=10116 GN=Zbtb8os PE=1 SV=1	Zbtb8os	4.2	tr|M0R5Y9|M0R5Y9_RAT	tr|M0R5Y9|M0R5Y9_RAT	1	1	4.8	19.591	167	0.002391	1.8669	15478	28527	28527	6566.73	6566.57	6247.13	7595.34	6755.96	6739.43	6460.14	7030.24	1.0882	0.00462829	0.0138631	no	6566.73	6566.57	6247.13	8794.34	9575.12	8495.94	6460.14	8955.13	1.3862	1.75564e-07	5.20416e-06	up	7595.34	6755.96	6739.43	8794.34	9575.12	8495.94	7030.24	8955.13	1.2738
5505	tr|M0RBK9|M0RBK9_RAT	PNKD metallo-beta-lactamase domain-containing OS=Rattus norvegicus OX=10116 GN=Pnkd PE=1 SV=1	Pnkd	11	tr|M0RBK9|M0RBK9_RAT	tr|M0RBK9|M0RBK9_RAT	1	1	7.7	15.598	142	0	10.786	437;7699;36582	899;14275;66909;66910	899;14275;66909	11947.1	13058	11971.9	16560.8	15457.9	14661.9	12325.7	15560.2	1.2624	7.60004e-06	9.94948e-05	up	11947.1	13058	11971.9	12303.2	10449.3	12644.4	12325.7	11799	0.9573	0.200544	0.292159	no	16560.8	15457.9	14661.9	12303.2	10449.3	12644.4	15560.2	11799	0.7583
5523	tr|O54857|O54857_RAT	Phosphatidylinositol 3,4,5-trisphosphate 3-phosphatase and dual-specificity protein phosphatase PTEN OS=Rattus norvegicus OX=10116 GN=Pten PE=1 SV=1	Pten	6.3	tr|O54857|O54857_RAT;tr|Q812B9|Q812B9_RAT	tr|O54857|O54857_RAT;tr|Q812B9|Q812B9_RAT	2	2	7.7	47.118	403	0	10.428	641;21478	1284;39519	1284;39519	12268.6	13664.5	13144.8	12473.9	13270.2	14058.4	13026	13267.5	1.0185	0.459494	0.561582	no	12268.6	13664.5	13144.8	11699.2	10428.5	10924.6	13026	11017.5	0.8458	8.38528e-05	0.000586162	no	12473.9	13270.2	14058.4	11699.2	10428.5	10924.6	13267.5	11017.5	0.8304
5580	tr|Q499S6|Q499S6_RAT	Cathepsin F OS=Rattus norvegicus OX=10116 GN=Ctsf PE=1 SV=1	Ctsf	6.1	tr|Q499S6|Q499S6_RAT	tr|Q499S6|Q499S6_RAT	1	2	5.2	51.829	462	0	4.6322	12327;14250	22705;26107	22705;26107	8906.21	9177.06	8500.59	8690.02	9251.41	9094.85	8861.29	9012.09	1.017	0.275586	0.377094	no	8906.21	9177.06	8500.59	11610.6	10944.2	11082.1	8861.29	11212.3	1.2653	1.88031e-07	5.48839e-06	up	8690.02	9251.41	9094.85	11610.6	10944.2	11082.1	9012.09	11212.3	1.2441
5647	tr|Q5EB90|Q5EB90_RAT	Polymerase (RNA) II (DNA directed) polypeptide C, 33kDa OS=Rattus norvegicus OX=10116 GN=Polr2c PE=1 SV=1	Polr2c	4.5	tr|Q5EB90|Q5EB90_RAT	tr|Q5EB90|Q5EB90_RAT	1	1	5.1	31.443	275	0	7.5647	20373	37579	37579	5979.45	7312.41	7003.96	4841.18	6179.37	5621.68	6765.27	5547.41	0.82	0.00275534	0.00919143	down	5979.45	7312.41	7003.96	7402.76	6633.31	6197.97	6765.27	6744.68	0.997	0.960018	0.972735	no	4841.18	6179.37	5621.68	7402.76	6633.31	6197.97	5547.41	6744.68	1.2158
5655	tr|Q5M7T5|Q5M7T5_RAT	Antithrombin-III OS=Rattus norvegicus OX=10116 GN=Serpinc1 PE=1 SV=1	Serpinc1	6.5	tr|Q5M7T5|Q5M7T5_RAT;tr|Q7TPI9|Q7TPI9_RAT	tr|Q5M7T5|Q5M7T5_RAT;tr|Q7TPI9|Q7TPI9_RAT	2	2	5.4	52.233	465	0	9.0033	9733;31244	18034;57014	18034;57014	12189.2	11977.1	12849.1	13225	13408.4	13004.7	12338.5	13212.7	1.0709	0.000318555	0.00171606	no	12189.2	11977.1	12849.1	17310.2	17356.5	16826.1	12338.5	17164.3	1.3911	2.60927e-09	2.26176e-07	up	13225	13408.4	13004.7	17310.2	17356.5	16826.1	13212.7	17164.3	1.2991
5660	tr|Q5M8A0|Q5M8A0_RAT	Kng2 protein OS=Rattus norvegicus OX=10116 GN=Kng2l1 PE=2 SV=1	Kng2l1	6.3	tr|Q5M8A0|Q5M8A0_RAT	tr|Q5M8A0|Q5M8A0_RAT	1	1	2.1	47.891	433	0.0027437	1.78	1184	2290	2290	1861.95	1884.9	1760.98	1753.23	1930.93	2206.51	1835.94	1963.56	1.0695	0.108306	0.177186	no	1861.95	1884.9	1760.98	3922.79	3647.86	3584.35	1835.94	3718.33	2.0253	1.45687e-10	2.68862e-08	up	1753.23	1930.93	2206.51	3922.79	3647.86	3584.35	1963.56	3718.33	1.8937
5684	tr|Q5RKI2|Q5RKI2_RAT	BTB (POZ) domain containing 1 OS=Rattus norvegicus OX=10116 GN=Btbd1 PE=2 SV=1	Btbd1	6	tr|Q5RKI2|Q5RKI2_RAT	tr|Q5RKI2|Q5RKI2_RAT	1	1	2	53.244	488	0	2.6212	12101	22321	22321	1498.98	1302.99	1090.29	1414.69	1454.11	1386.48	1297.42	1418.43	1.0933	0.0698725	0.123453	no	1498.98	1302.99	1090.29	1762.43	1608.67	1738.07	1297.42	1703.06	1.3126	0.000403804	0.00195942	up	1414.69	1454.11	1386.48	1762.43	1608.67	1738.07	1418.43	1703.06	1.2007
5689	tr|Q5U214|Q5U214_RAT	U1 small nuclear ribonucleoprotein A OS=Rattus norvegicus OX=10116 GN=Snrpa PE=1 SV=1	Snrpa	10.5	tr|Q5U214|Q5U214_RAT	tr|Q5U214|Q5U214_RAT	1	2	5.7	31.176	281	0.0022272	1.9787	30952;32210	56553;58803	56553;58803	16626.7	16822.7	14926.8	24432.5	25277.8	25549.4	16125.4	25086.6	1.5557	1.95301e-08	1.3967e-06	up	16626.7	16822.7	14926.8	45971.4	45078.2	45540.1	16125.4	45529.9	2.8235	1.52639e-11	4.15832e-09	up	24432.5	25277.8	25549.4	45971.4	45078.2	45540.1	25086.6	45529.9	1.8149
5703	tr|Q5UAJ6|Q5UAJ6_RAT	Cytochrome c oxidase subunit 2 OS=Rattus norvegicus OX=10116 GN=COX2 PE=3 SV=1	COX2	4.4	tr|Q5UAJ6|Q5UAJ6_RAT	tr|Q5UAJ6|Q5UAJ6_RAT	1	1	8.8	25.942	227	0	11.545	17150;21016;21582;23849;32107;36983;37815	31710;31711;31712;31713;31714;31715;31716;31717;31718;31719;38731;39693;39694;43848;43849;43850;43851;43852;43853;43854;58582;67570;69073;69074;69075;69076;69077;69078;69079;69080	31715;38731;39693;43853;58582;67570;69073	30409	44014.4	36628.8	19928.6	27258.8	22510.3	37017.4	23232.6	0.6276	0.000170392	0.00107833	down	30409	44014.4	36628.8	16207	12701.9	16046.4	37017.4	14985.1	0.4048	8.68253e-07	1.77741e-05	down	19928.6	27258.8	22510.3	16207	12701.9	16046.4	23232.6	14985.1	0.645
5732	tr|Q63011|Q63011_RAT	Zero beta-globin (Fragment) OS=Rattus norvegicus OX=10116 PE=3 SV=1		7.3	tr|Q63011|Q63011_RAT;tr|Q6PDU6|Q6PDU6_RAT;tr|Q62670|Q62670_RAT;tr|Q62669|Q62669_RAT;tr|Q63223|Q63223_RAT	tr|Q63011|Q63011_RAT;tr|Q6PDU6|Q6PDU6_RAT;tr|Q62670|Q62670_RAT;tr|Q62669|Q62669_RAT	5	4	35.6	15.906	146	0	117.1	7932;11163;14450;20565;35390;35516	14644;14645;20626;20627;20628;26423;37945;37946;37947;37948;37949;37950;37951;64723;64724;64725;64726;64727;64728;64729;65013;65014;65015;65016;65017;65018;65019;65020	14645;20628;26423;37945;64729;65020	75487.3	77390.2	76666.3	118510	122388	119737	76514.6	120212	1.5711	1.04549e-12	1.99375e-09	up	75487.3	77390.2	76666.3	216519	202356	213672	76514.6	210849	2.7557	2.10684e-13	2.00887e-10	up	118510	122388	119737	216519	202356	213672	120212	210849	1.754
5747	tr|Q66HI5|Q66HI5_RAT	Ferritin OS=Rattus norvegicus OX=10116 GN=Fth1 PE=1 SV=2	Fth1	5.9	tr|Q66HI5|Q66HI5_RAT;sp|P19132|FRIH_RAT;tr|A0JPM7|A0JPM7_RAT;tr|Q6AYV6|Q6AYV6_RAT;tr|Q2TA66|Q2TA66_RAT;tr|Q5FVS1|Q5FVS1_RAT;tr|Q6P9V2|Q6P9V2_RAT;tr|Q6LDW6|Q6LDW6_RAT	tr|Q66HI5|Q66HI5_RAT;sp|P19132|FRIH_RAT;tr|A0JPM7|A0JPM7_RAT;tr|Q6AYV6|Q6AYV6_RAT;tr|Q2TA66|Q2TA66_RAT;tr|Q5FVS1|Q5FVS1_RAT;tr|Q6P9V2|Q6P9V2_RAT	8	8	56	21.099	182	0	63.765	4392;8836;16394;23622;24530;27741;31697;33826	8059;16471;16472;30367;43352;43353;45367;51156;57705	8059;16471;30367;43352;45367;51156;57705	69359.1	70070.2	71133.3	65772.4	68164.3	67771.8	70187.5	67236.2	0.958	0.000192717	0.00118552	no	69359.1	70070.2	71133.3	85630.2	79342.8	79329.5	70187.5	81434.2	1.1602	3.68999e-06	5.33092e-05	no	65772.4	68164.3	67771.8	85630.2	79342.8	79329.5	67236.2	81434.2	1.2112
5793	tr|Q6MGB4|Q6MGB4_RAT	H2-K region expressed gene 4, rat orthologue OS=Rattus norvegicus OX=10116 GN=Slc39a7 PE=1 SV=1	Slc39a7	7	tr|Q6MGB4|Q6MGB4_RAT	tr|Q6MGB4|Q6MGB4_RAT	1	1	2.8	49.499	468	0	13.26	4793	8789	8789	47464.9	47971.7	48141.8	35084.3	33555.7	36152	47859.5	34930.7	0.7299	2.42621e-09	3.22799e-07	down	47464.9	47971.7	48141.8	46643.8	45796.7	47335.3	47859.5	46591.9	0.9735	0.000875584	0.00364572	no	35084.3	33555.7	36152	46643.8	45796.7	47335.3	34930.7	46591.9	1.3338
5813	tr|Q6PDW1|Q6PDW1_RAT	40S ribosomal protein S12 OS=Rattus norvegicus OX=10116 GN=Rps12 PE=1 SV=1	Rps12	7.2	tr|Q6PDW1|Q6PDW1_RAT;tr|D3ZHB3|D3ZHB3_RAT;sp|P63324|RS12_RAT;tr|D3ZG05|D3ZG05_RAT;tr|D3ZV36|D3ZV36_RAT;tr|D3ZEB8|D3ZEB8_RAT	tr|Q6PDW1|Q6PDW1_RAT;tr|D3ZHB3|D3ZHB3_RAT;sp|P63324|RS12_RAT;tr|D3ZG05|D3ZG05_RAT	6	6	53	14.515	132	0	59.572	6576;20306;22880;26489;31963;36934	12065;12066;37438;37439;41842;41843;48795;58254;58255;67484;67485	12065;37438;41843;48795;58254;67484	216633	212322	200959	158417	160350	164901	209971	161223	0.7678	3.02054e-08	1.85812e-06	down	216633	212322	200959	199507	195091	191411	209971	195336	0.9303	0.000480268	0.00224478	no	158417	160350	164901	199507	195091	191411	161223	195336	1.2116
5839	tr|Q8K5B5|Q8K5B5_RAT	Amino acid transporter OS=Rattus norvegicus OX=10116 GN=Slc1a2 PE=2 SV=1	Slc1a2	6.6	tr|Q8K5B5|Q8K5B5_RAT;tr|Q8R4I5|Q8R4I5_RAT	tr|Q8K5B5|Q8K5B5_RAT;tr|Q8R4I5|Q8R4I5_RAT	2	1	1.6	60.916	562	0	4.7705	2987;3803;18553;18905;23690;24480;25019;29506;33606;33802;35953	5463;5464;5465;5466;5467;5468;5469;7048;7049;7050;7051;7052;7053;34284;34285;34286;34287;34288;34289;34290;34291;34292;34850;34851;43519;43520;43521;43522;43523;43524;43525;43526;43527;43528;43529;43530;43531;43532;43533;43534;43535;45256;45257;45258;45259;45260;45261;45262;45263;45264;45265;45266;46238;46239;46240;46241;46242;46243;46244;46245;46246;46247;46248;54068;54069;54070;54071;54072;5407…	5465;7050;34287;34850;43526;45263;46246;54070;61284;61676;65819	84324.5	58389.8	59965.4	61208.5	40594.5	48009.6	67559.9	49937.5	0.7392	0.00701092	0.0193769	down	84324.5	58389.8	59965.4	9670.83	16348	13416.4	67559.9	13145.1	0.1946	1.44943e-07	4.41074e-06	down	61208.5	40594.5	48009.6	9670.83	16348	13416.4	49937.5	13145.1	0.2632
5853	tr|Q9ESH1|Q9ESH1_RAT	26S proteasome non-ATPase regulatory subunit 4 OS=Rattus norvegicus OX=10116 GN=Psmd4 PE=1 SV=1	Psmd4	4.4	tr|Q9ESH1|Q9ESH1_RAT	tr|Q9ESH1|Q9ESH1_RAT	1	10	40.1	40.73	377	0	191.07	9;16655;20563;21859;24175;24374;30650;35724;36153;36572	10;11;30841;37942;40158;44589;44590;45060;56089;56090;65398;66180;66181;66182;66896	10;30841;37942;40158;44590;45060;56089;65398;66180;66896	132787	134038	119373	175013	123913	159426	128733	152784	1.1868	0.0181052	0.0414486	no	132787	134038	119373	118381	128316	126734	128733	124477	0.9669	0.180483	0.268178	no	175013	123913	159426	118381	128316	126734	152784	124477	0.8147
[truncated: 3 more columns]

## Sheet: table 3
Proteins that were notably up-regulated in the MCAO/R vs sham group and markedly down-regulated in the EA vs MCAO/R group
Accession	Gene Symbol
sp|D4A2H2|SPTC1_RAT	Sptlc1
sp|O88278|CELR3_RAT	Celsr3
sp|P04177|TY3H_RAT	Th
sp|P43278|H10_RAT	H1-0
sp|Q4KLK9|SSU72_RAT	Ssu72
sp|Q568Y2|DPH2_RAT	Dph2
sp|Q5XIJ5|AB17A_RAT	Abhd17a
tr|F1LSW7|F1LSW7_RAT	Rpl14
sp|Q66HG6|CAH5B_RAT	Ca5b
sp|Q68A21|PURB_RAT	Purb
sp|Q6AXS4|RENR_RAT	Atp6ap2
sp|Q6P6T5|OCLN_RAT	Ocln
sp|Q9Z250|LIN7A_RAT	Lin7a
tr|A0A096MJA7|A0A096MJA7_RAT	Rttn
tr|A0A0G2K0R4|A0A0G2K0R4_RAT	Maz
tr|M0R4A5|M0R4A5_RAT	Ache
tr|A4D0F6|A4D0F6_RAT	N/A
tr|B2RYQ9|B2RYQ9_RAT	Smarca5
tr|B4F7C6|B4F7C6_RAT	Zmat4
tr|D3ZBM3|D3ZBM3_RAT	Fech
tr|D3ZIF0|D3ZIF0_RAT	Zfp512
tr|D4A531|D4A531_RAT	Polr2i
tr|D4AEJ5|D4AEJ5_RAT	Wwc2
tr|F1M0A0|F1M0A0_RAT	Ano3
tr|Q3B7U0|Q3B7U0_RAT	Ripk2
tr|M0RBK9|M0RBK9_RAT	Pnkd
Proteins that were notably down-regulated in the MCAO/R vs sham group and markedly up-regulated in the EA vs MCAO/R group
Accession	Gene Symbol
sp|B4F7A1|LYRM7_RAT	Lyrm7
tr|B1H271|B1H271_RAT	Slc25a42
sp|P47820|ACE_RAT	Ace
sp|P53987|MOT1_RAT	Slc16a1
tr|D3ZCR3|D3ZCR3_RAT	LOC108349189
sp|Q498C8|RER1_RAT	Rer1
tr|A0A0G2K617|A0A0G2K617_RAT	Rwdd4
sp|Q5U204|LTOR3_RAT	Lamtor3
sp|Q6AXT8|SF3A2_RAT	Sf3a2
sp|Q6PDW6|RM17_RAT	Mrpl17
tr|F1M9X4|F1M9X4_RAT	Clic6
sp|Q9JJW3|ATPMD_RAT	Atp5md
tr|G3V878|G3V878_RAT	Sec11c
sp|Q9WUC4|ATOX1_RAT	Atox1
sp|Q9Z118|PTBP3_RAT	Ptbp3
tr|D4A205|D4A205_RAT	Apc2
tr|Q712J1|Q712J1_RAT	N/A
tr|Q499Q2|Q499Q2_RAT	Tpd52l1
tr|A9UMW2|A9UMW2_RAT	Ndufa3
tr|B1H227|B1H227_RAT	Rcc1
tr|B2GUZ6|B2GUZ6_RAT	Rtn4ip1
tr|B5DF62|B5DF62_RAT	Pak4
tr|D3ZAZ1|D3ZAZ1_RAT	Fmnl1
tr|D3ZCS3|D3ZCS3_RAT	Pcbp4
tr|D3ZTR6|D3ZTR6_RAT	LOC100910838
tr|D3ZM07|D3ZM07_RAT	Mcrip2
tr|D3ZTP8|D3ZTP8_RAT	Pigo
tr|D4A629|D4A629_RAT	Pcmtd1
tr|F1LRV4|F1LRV4_RAT	Hspa4
tr|F1LUZ4|F1LUZ4_RAT	Sorcs1
tr|F1M065|F1M065_RAT	Jam2
tr|F1M0H0|F1M0H0_RAT	Zfp318
tr|F1M6A8|F1M6A8_RAT	Akt3
tr|Q5EB90|Q5EB90_RAT	Polr2c
tr|Q6MGB4|Q6MGB4_RAT	Slc39a7
tr|Q6PDW1|Q6PDW1_RAT	Rps12

## Sheet: table 4
GO biological process enrichment analysis of differentially expressed proteins in the MCAO/R vs sham group.
GO ID	GO Name	Count1	Count2	Count3	Count4	P-value	Up Number	Down Number	Up Proteins	Down Proteins
GO:0015671	oxygen transport	5	183	7	5288	9.33e-07	5	0	tr|B1H216|B1H216_RAT(0.53);tr|Q63011|Q63011_RAT(0.65);tr|A0A1K0FUB2|A0A1K0FUB2_RAT(0.33);sp|P02091|HBB1_RAT(0.75);tr|A0A1K0FUA6|A0A1K0FUA6_RAT(0.48)
GO:0010999	regulation of eIF2 alpha phosphorylation by heme	4	183	4	5288	1.38e-06	4	0	tr|D3ZBM3|D3ZBM3_RAT(0.34);tr|Q63011|Q63011_RAT(0.65);sp|P02091|HBB1_RAT(0.75);tr|A0A1K0FUA6|A0A1K0FUA6_RAT(0.48)
GO:0006954	inflammatory response	19	183	165	5288	3.17e-06	14	5	tr|A1L114|A1L114_RAT(0.42);sp|P04639|APOA1_RAT(0.69);sp|P50116|S10A9_RAT(0.53);tr|D3ZSB7|D3ZSB7_RAT(0.30);tr|A0A0G2JSK1|A0A0G2JSK1_RAT(0.51);tr|M0RBJ7|M0RBJ7_RAT(0.44);tr|A0A0G2JY31|A0A0G2JY31_RAT(0.47);tr|D4A3F5|D4A3F5_RAT(0.27);tr|Q3B7U0|Q3B7U0_RAT(0.50);sp|P21744|IBP4_RAT(0.35);tr|A0A0G2KAY3|A0A0G2KAY3_RAT(0.54);tr|D4AA52|D4AA52_RAT(0.61);tr|A0A0H2UHM3|A0A0H2UHM3_RAT(0.46);tr|Q66HL0|Q66HL0_RAT…	sp|P47820|ACE_RAT(-0.32);tr|Q5RKK3|Q5RKK3_RAT(-0.66);tr|F1M6A8|F1M6A8_RAT(-0.32);tr|D3ZCR3|D3ZCR3_RAT(-0.40);tr|Q5UAJ6|Q5UAJ6_RAT(-0.67)
GO:0015669	gas transport	5	183	11	5288	1.83e-05	5	0	tr|A0A1K0FUA6|A0A1K0FUA6_RAT(0.48);tr|A0A1K0FUB2|A0A1K0FUB2_RAT(0.33);sp|P02091|HBB1_RAT(0.75);tr|B1H216|B1H216_RAT(0.53);tr|Q63011|Q63011_RAT(0.65)
GO:0070293	renal absorption	4	183	7	5288	4.47e-05	4	0	tr|A4D0F6|A4D0F6_RAT(0.38);sp|P02091|HBB1_RAT(0.75);tr|A0A1K0FUA6|A0A1K0FUA6_RAT(0.48);tr|Q63011|Q63011_RAT(0.65)
GO:0006953	acute-phase response	6	183	21	5288	5.56e-05	5	1	tr|A1L114|A1L114_RAT(0.42);tr|A0A0G2JY31|A0A0G2JY31_RAT(0.47);tr|D4AA52|D4AA52_RAT(0.61);tr|A0A0H2UHM3|A0A0H2UHM3_RAT(0.46);tr|A0A0G2KAY3|A0A0G2KAY3_RAT(0.54)	tr|Q5UAJ6|Q5UAJ6_RAT(-0.67)
GO:0042744	hydrogen peroxide catabolic process	5	183	14	5288	7.29e-05	5	0	tr|A0A1K0FUA6|A0A1K0FUA6_RAT(0.48);sp|P02091|HBB1_RAT(0.75);tr|Q63011|Q63011_RAT(0.65);tr|B1H216|B1H216_RAT(0.53);tr|A0A0H2UHM3|A0A0H2UHM3_RAT(0.46)
GO:0048821	erythrocyte development	5	183	16	5288	0.00015	4	1	sp|P02091|HBB1_RAT(0.75);tr|A0A1K0FUA6|A0A1K0FUA6_RAT(0.48);tr|Q63011|Q63011_RAT(0.65);tr|B1H216|B1H216_RAT(0.53)	sp|Q9Z118|PTBP3_RAT(-0.46)
GO:0010998	regulation of translational initiation by eIF2 alpha phosphorylation	4	183	9	5288	0.00015	4	0	tr|A0A1K0FUA6|A0A1K0FUA6_RAT(0.48);sp|P02091|HBB1_RAT(0.75);tr|Q63011|Q63011_RAT(0.65);tr|D3ZBM3|D3ZBM3_RAT(0.34)
GO:0070541	response to platinum ion	3	183	4	5288	0.00015	3	0	tr|A0A0G2JSH5|A0A0G2JSH5_RAT(1.07);sp|P02770|ALBU_RAT(0.57);tr|D3ZBM3|D3ZBM3_RAT(0.34)
GO:0002526	acute inflammatory response	7	183	37	5288	0.00022	6	1	tr|A1L114|A1L114_RAT(0.42);tr|M0RBJ7|M0RBJ7_RAT(0.44);tr|A0A0G2JY31|A0A0G2JY31_RAT(0.47);tr|A0A0H2UHM3|A0A0H2UHM3_RAT(0.46);tr|D4AA52|D4AA52_RAT(0.61);tr|A0A0G2KAY3|A0A0G2KAY3_RAT(0.54)	tr|Q5UAJ6|Q5UAJ6_RAT(-0.67)
GO:0072376	protein activation cascade	4	183	10	5288	0.00024	4	0	tr|A1L114|A1L114_RAT(0.42);sp|Q63041|A1M_RAT(0.28);sp|P14480|FIBB_RAT(0.29);tr|A0A0G2KAY3|A0A0G2KAY3_RAT(0.54)
GO:0010942	positive regulation of cell death	19	183	231	5288	0.00034	14	5	tr|A0A0G2JXK5|A0A0G2JXK5_RAT(0.32);tr|Q63011|Q63011_RAT(0.65);tr|B1H216|B1H216_RAT(0.53);sp|P50116|S10A9_RAT(0.53);sp|P02091|HBB1_RAT(0.75);tr|Q3B7U0|Q3B7U0_RAT(0.50);tr|A0A0G2JSK1|A0A0G2JSK1_RAT(0.51);sp|Q4V8K2|CTBL1_RAT(0.39);tr|A0A0H2UHM3|A0A0H2UHM3_RAT(0.46);tr|A0A0G2K9Y5|A0A0G2K9Y5_RAT(0.50);tr|A0A1K0FUA6|A0A1K0FUA6_RAT(0.48);tr|D3ZWS0|D3ZWS0_RAT(0.28);sp|Q5PQT7|PHLA3_RAT(0.27);tr|G3V7U9|G3V…	sp|P47820|ACE_RAT(-0.32);tr|G3V8P4|G3V8P4_RAT(-0.27);tr|D3ZCR3|D3ZCR3_RAT(-0.40);tr|Q499Q2|Q499Q2_RAT(-0.31);sp|P51647|AL1A1_RAT(-0.38)
GO:0030218	erythrocyte differentiation	8	183	52	5288	0.00036	7	1	sp|P02091|HBB1_RAT(0.75);tr|A0A1K0FUA6|A0A1K0FUA6_RAT(0.48);tr|Q63011|Q63011_RAT(0.65);tr|B1H216|B1H216_RAT(0.53);tr|A0A1K0FUB2|A0A1K0FUB2_RAT(0.33);tr|D3ZBM3|D3ZBM3_RAT(0.34);tr|Q68FX4|Q68FX4_RAT(0.28)	sp|Q9Z118|PTBP3_RAT(-0.46)
GO:0051240	positive regulation of multicellular organismal process	26	183	378	5288	0.0005	18	8	tr|B6DYQ5|B6DYQ5_RAT(0.28);tr|M0RBJ7|M0RBJ7_RAT(0.44);tr|D4A3F5|D4A3F5_RAT(0.27);tr|F7ENH8|F7ENH8_RAT(0.27);tr|Q3B7U0|Q3B7U0_RAT(0.50);tr|Q68FX4|Q68FX4_RAT(0.28);tr|E9PSV8|E9PSV8_RAT(1.11);tr|A1L114|A1L114_RAT(0.42);sp|P50116|S10A9_RAT(0.53);sp|P02770|ALBU_RAT(0.57);tr|M0R4A5|M0R4A5_RAT(0.35);tr|A0A0G2JSH5|A0A0G2JSH5_RAT(1.07);tr|G3V7U9|G3V7U9_RAT(0.35);sp|Q6AXS4|RENR_RAT(0.28);sp|P14480|FIBB_RAT…	tr|F1LRV4|F1LRV4_RAT(-0.85);sp|P47820|ACE_RAT(-0.32);tr|G3V8P4|G3V8P4_RAT(-0.27);tr|D4A205|D4A205_RAT(-0.38);tr|D3ZV19|D3ZV19_RAT(-0.37);tr|Q5UAJ6|Q5UAJ6_RAT(-0.67);tr|D3ZCR3|D3ZCR3_RAT(-0.40);sp|P02454|CO1A1_RAT(-0.28)
GO:0002262	myeloid cell homeostasis	9	183	69	5288	0.00055	7	2	tr|Q68FX4|Q68FX4_RAT(0.28);tr|D3ZBM3|D3ZBM3_RAT(0.34);tr|A0A1K0FUB2|A0A1K0FUB2_RAT(0.33);tr|B1H216|B1H216_RAT(0.53);tr|Q63011|Q63011_RAT(0.65);tr|A0A1K0FUA6|A0A1K0FUA6_RAT(0.48);sp|P02091|HBB1_RAT(0.75)	sp|Q9Z118|PTBP3_RAT(-0.46);tr|D3ZCR3|D3ZCR3_RAT(-0.40)
GO:0051239	regulation of multicellular organismal process	43	183	772	5288	0.00075	32	11	tr|D4AEJ5|D4AEJ5_RAT(0.78);tr|A4D0F6|A4D0F6_RAT(0.38);tr|A0A0G2JSH5|A0A0G2JSH5_RAT(1.07);tr|G3V7U9|G3V7U9_RAT(0.35);sp|P14480|FIBB_RAT(0.29);tr|A0A0G2K9Y5|A0A0G2K9Y5_RAT(0.50);tr|Q9QZD1|Q9QZD1_RAT(0.32);tr|B6DYQ5|B6DYQ5_RAT(0.28);tr|A0A0G2JSK1|A0A0G2JSK1_RAT(0.51);tr|F7ENH8|F7ENH8_RAT(0.27);sp|P02091|HBB1_RAT(0.75);sp|P02770|ALBU_RAT(0.57);sp|P04639|APOA1_RAT(0.69);sp|P50116|S10A9_RAT(0.53);sp|P0…	sp|P02454|CO1A1_RAT(-0.28);sp|P62804|H4_RAT(-0.29);tr|D4A205|D4A205_RAT(-0.38);tr|G3V8P4|G3V8P4_RAT(-0.27);tr|Q5UAJ6|Q5UAJ6_RAT(-0.67);tr|D3ZV19|D3ZV19_RAT(-0.37);tr|D3ZCR3|D3ZCR3_RAT(-0.40);tr|F1M6A8|F1M6A8_RAT(-0.32);tr|F1M614|F1M614_RAT(-0.32);tr|F1LRV4|F1LRV4_RAT(-0.85);sp|P47820|ACE_RAT(-0.32)
GO:0031639	plasminogen activation	3	183	6	5288	0.00075	3	0	tr|A1L114|A1L114_RAT(0.42);sp|P14480|FIBB_RAT(0.29);tr|A0A0G2K9Y5|A0A0G2K9Y5_RAT(0.50)
GO:0042730	fibrinolysis	3	183	6	5288	0.00075	3	0	tr|A0A0G2K9Y5|A0A0G2K9Y5_RAT(0.50);sp|P14480|FIBB_RAT(0.29);tr|A1L114|A1L114_RAT(0.42)
GO:0010951	negative regulation of endopeptidase activity	9	183	72	5288	0.00075	8	1	tr|A0A0G2JXK5|A0A0G2JXK5_RAT(0.32);tr|A0A0G2K9Y5|A0A0G2K9Y5_RAT(0.50);tr|A0A0G2KAY3|A0A0G2KAY3_RAT(0.54);tr|D4AA52|D4AA52_RAT(0.61);tr|A0A0G2JSK1|A0A0G2JSK1_RAT(0.51);tr|A0A0G2JY31|A0A0G2JY31_RAT(0.47);tr|M0RBJ7|M0RBJ7_RAT(0.44);sp|Q63041|A1M_RAT(0.28)	tr|F1M6A8|F1M6A8_RAT(-0.32)
GO:0034101	erythrocyte homeostasis	8	183	58	5288	0.00076	7	1	tr|A0A1K0FUA6|A0A1K0FUA6_RAT(0.48);sp|P02091|HBB1_RAT(0.75);tr|B1H216|B1H216_RAT(0.53);tr|Q63011|Q63011_RAT(0.65);tr|A0A1K0FUB2|A0A1K0FUB2_RAT(0.33);tr|Q68FX4|Q68FX4_RAT(0.28);tr|D3ZBM3|D3ZBM3_RAT(0.34)	sp|Q9Z118|PTBP3_RAT(-0.46)
GO:0010466	negative regulation of peptidase activity	9	183	73	5288	0.00083	8	1	tr|A0A0G2JXK5|A0A0G2JXK5_RAT(0.32);tr|D4AA52|D4AA52_RAT(0.61);tr|A0A0G2K9Y5|A0A0G2K9Y5_RAT(0.50);tr|A0A0G2KAY3|A0A0G2KAY3_RAT(0.54);sp|Q63041|A1M_RAT(0.28);tr|A0A0G2JSK1|A0A0G2JSK1_RAT(0.51);tr|M0RBJ7|M0RBJ7_RAT(0.44);tr|A0A0G2JY31|A0A0G2JY31_RAT(0.47)	tr|F1M6A8|F1M6A8_RAT(-0.32)
GO:0001935	endothelial cell proliferation	7	183	46	5288	0.0009	5	2	tr|A0A0G2JXK5|A0A0G2JXK5_RAT(0.32);tr|Q9QZD1|Q9QZD1_RAT(0.32);tr|A0A0G2KAY3|A0A0G2KAY3_RAT(0.54);tr|A0A0G2JSK1|A0A0G2JSK1_RAT(0.51);sp|P04639|APOA1_RAT(0.69)	tr|D3ZCR3|D3ZCR3_RAT(-0.40);tr|F1M6A8|F1M6A8_RAT(-0.32)
GO:0006352	DNA-templated transcription, initiation	7	183	47	5288	0.00103	4	3	tr|G3V7U9|G3V7U9_RAT(0.35);tr|D4A531|D4A531_RAT(1.61);tr|A0A0G2K0R4|A0A0G2K0R4_RAT(0.45);tr|B2RYQ9|B2RYQ9_RAT(0.66)	sp|P62804|H4_RAT(-0.29);tr|Q5EB90|Q5EB90_RAT(-0.29);tr|D3ZCR3|D3ZCR3_RAT(-0.40)
GO:0006952	defense response	28	183	442	5288	0.00112	20	8	tr|D3ZSB7|D3ZSB7_RAT(0.30);sp|P50116|S10A9_RAT(0.53);sp|P04639|APOA1_RAT(0.69);tr|A1L114|A1L114_RAT(0.42);tr|D4A3F5|D4A3F5_RAT(0.27);tr|Q3B7U0|Q3B7U0_RAT(0.50);tr|M0RBJ7|M0RBJ7_RAT(0.44);tr|A0A0G2JY31|A0A0G2JY31_RAT(0.47);tr|A0A0G2JSK1|A0A0G2JSK1_RAT(0.51);tr|D3ZY44|D3ZY44_RAT(0.38);tr|D4AA52|D4AA52_RAT(0.61);tr|A0A0G2K9Y5|A0A0G2K9Y5_RAT(0.50);tr|A0A0G2KAY3|A0A0G2KAY3_RAT(0.54);tr|A0A0H2UHM3|A0A0…	sp|P47820|ACE_RAT(-0.32);sp|Q63175|SERC5_RAT(-0.30);tr|Q9ERK1|Q9ERK1_RAT(-0.27);tr|F1M6A8|F1M6A8_RAT(-0.32);tr|Q5RKK3|Q5RKK3_RAT(-0.66);tr|D3ZCR3|D3ZCR3_RAT(-0.40);sp|P34926|MAP1A_RAT(-0.53);tr|Q5UAJ6|Q5UAJ6_RAT(-0.67)
GO:0042743	hydrogen peroxide metabolic process	5	183	24	5288	0.00116	5	0	tr|A0A0H2UHM3|A0A0H2UHM3_RAT(0.46);tr|B1H216|B1H216_RAT(0.53);tr|Q63011|Q63011_RAT(0.65);sp|P02091|HBB1_RAT(0.75);tr|A0A1K0FUA6|A0A1K0FUA6_RAT(0.48)
GO:0001897	cytolysis by symbiont of host cells	2	183	2	5288	0.00119	2	0	tr|A0A0G2JSH5|A0A0G2JSH5_RAT(1.07);sp|P02770|ALBU_RAT(0.57)
GO:0010896	regulation of triglyceride catabolic process	2	183	2	5288	0.00119	1	1	sp|P04639|APOA1_RAT(0.69)	tr|D4A205|D4A205_RAT(-0.38)
GO:0010898	positive regulation of triglyceride catabolic process	2	183	2	5288	0.00119	1	1	sp|P04639|APOA1_RAT(0.69)	tr|D4A205|D4A205_RAT(-0.38)
GO:0010901	regulation of very-low-density lipoprotein particle remodeling	2	183	2	5288	0.00119	1	1	sp|P04639|APOA1_RAT(0.69)	tr|D4A205|D4A205_RAT(-0.38)
GO:0019836	hemolysis by symbiont of host erythrocytes	2	183	2	5288	0.00119	2	0	tr|A0A0G2JSH5|A0A0G2JSH5_RAT(1.07);sp|P02770|ALBU_RAT(0.57)
GO:0043152	induction of bacterial agglutination	2	183	2	5288	0.00119	2	0	sp|P14480|FIBB_RAT(0.29);tr|A1L114|A1L114_RAT(0.42)
GO:0044179	hemolysis in other organism	2	183	2	5288	0.00119	2	0	tr|A0A0G2JSH5|A0A0G2JSH5_RAT(1.07);sp|P02770|ALBU_RAT(0.57)
GO:0046010	positive regulation of circadian sleep/wake cycle, non-REM sleep	2	183	2	5288	0.00119	2	0	sp|P02770|ALBU_RAT(0.57);tr|A0A0G2JSH5|A0A0G2JSH5_RAT(1.07)
GO:0051006	positive regulation of lipoprotein lipase activity	2	183	2	5288	0.00119	1	1	sp|P04639|APOA1_RAT(0.69)	tr|D4A205|D4A205_RAT(-0.38)
GO:0051659	maintenance of mitochondrion location	2	183	2	5288	0.00119	2	0	sp|P02770|ALBU_RAT(0.57);tr|A0A0G2JSH5|A0A0G2JSH5_RAT(1.07)
GO:0051715	cytolysis in other organism	2	183	2	5288	0.00119	2	0	tr|A0A0G2JSH5|A0A0G2JSH5_RAT(1.07);sp|P02770|ALBU_RAT(0.57)
GO:0051801	cytolysis in other organism involved in symbiotic interaction	2	183	2	5288	0.00119	2	0	sp|P02770|ALBU_RAT(0.57);tr|A0A0G2JSH5|A0A0G2JSH5_RAT(1.07)
GO:0052331	hemolysis in other organism involved in symbiotic interaction	2	183	2	5288	0.00119	2	0	tr|A0A0G2JSH5|A0A0G2JSH5_RAT(1.07);sp|P02770|ALBU_RAT(0.57)
GO:0061365	positive regulation of triglyceride lipase activity	2	183	2	5288	0.00119	1	1	sp|P04639|APOA1_RAT(0.69)	tr|D4A205|D4A205_RAT(-0.38)
GO:0072378	blood coagulation, fibrin clot formation	3	183	7	5288	0.00128	3	0	sp|Q63041|A1M_RAT(0.28);sp|P14480|FIBB_RAT(0.29);tr|A1L114|A1L114_RAT(0.42)
GO:0030193	regulation of blood coagulation	5	183	25	5288	0.00142	5	0	sp|P14480|FIBB_RAT(0.29);tr|A0A0G2K9Y5|A0A0G2K9Y5_RAT(0.50);tr|A0A0G2KAY3|A0A0G2KAY3_RAT(0.54);sp|P50116|S10A9_RAT(0.53);tr|A1L114|A1L114_RAT(0.42)
GO:1900046	regulation of hemostasis	5	183	25	5288	0.00142	5	0	sp|P50116|S10A9_RAT(0.53);tr|A1L114|A1L114_RAT(0.42);tr|A0A0G2KAY3|A0A0G2KAY3_RAT(0.54);tr|A0A0G2K9Y5|A0A0G2K9Y5_RAT(0.50);sp|P14480|FIBB_RAT(0.29)
GO:0030099	myeloid cell differentiation	12	183	128	5288	0.00145	8	4	tr|A0A1K0FUA6|A0A1K0FUA6_RAT(0.48);sp|Q68A21|PURB_RAT(1.47);sp|P02091|HBB1_RAT(0.75);tr|Q63011|Q63011_RAT(0.65);tr|B1H216|B1H216_RAT(0.53);tr|A0A1K0FUB2|A0A1K0FUB2_RAT(0.33);tr|Q68FX4|Q68FX4_RAT(0.28);tr|D3ZBM3|D3ZBM3_RAT(0.34)	tr|D3ZCR3|D3ZCR3_RAT(-0.40);tr|D3ZV19|D3ZV19_RAT(-0.37);sp|Q9Z118|PTBP3_RAT(-0.46);sp|P62804|H4_RAT(-0.29)
GO:0050729	positive regulation of inflammatory response	5	183	26	5288	0.0017	3	2	sp|P50116|S10A9_RAT(0.53);tr|M0RBJ7|M0RBJ7_RAT(0.44);tr|D4A3F5|D4A3F5_RAT(0.27)	tr|Q5UAJ6|Q5UAJ6_RAT(-0.67);sp|P47820|ACE_RAT(-0.32)
GO:0050818	regulation of coagulation	5	183	26	5288	0.0017	5	0	sp|P50116|S10A9_RAT(0.53);tr|A1L114|A1L114_RAT(0.42);tr|A0A0G2K9Y5|A0A0G2K9Y5_RAT(0.50);tr|A0A0G2KAY3|A0A0G2KAY3_RAT(0.54);sp|P14480|FIBB_RAT(0.29)
GO:0030195	negative regulation of blood coagulation	4	183	16	5288	0.00182	4	0	tr|A1L114|A1L114_RAT(0.42);sp|P14480|FIBB_RAT(0.29);tr|A0A0G2KAY3|A0A0G2KAY3_RAT(0.54);tr|A0A0G2K9Y5|A0A0G2K9Y5_RAT(0.50)
GO:0043558	regulation of translational initiation in response to stress	4	183	16	5288	0.00182	4	0	tr|Q63011|Q63011_RAT(0.65);tr|D3ZBM3|D3ZBM3_RAT(0.34);tr|A0A1K0FUA6|A0A1K0FUA6_RAT(0.48);sp|P02091|HBB1_RAT(0.75)
GO:1900047	negative regulation of hemostasis	4	183	16	5288	0.00182	4	0	tr|A1L114|A1L114_RAT(0.42);sp|P14480|FIBB_RAT(0.29);tr|A0A0G2KAY3|A0A0G2KAY3_RAT(0.54);tr|A0A0G2K9Y5|A0A0G2K9Y5_RAT(0.50)
GO:0008015	blood circulation	16	183	206	5288	0.00189	12	4	tr|B1H216|B1H216_RAT(0.53);tr|A1L114|A1L114_RAT(0.42);sp|P02770|ALBU_RAT(0.57);sp|P04177|TY3H_RAT(0.28);tr|B6DYQ5|B6DYQ5_RAT(0.28);tr|Q9QZD1|Q9QZD1_RAT(0.32);tr|A0A0G2KAY3|A0A0G2KAY3_RAT(0.54);sp|Q6AXS4|RENR_RAT(0.28);sp|P14480|FIBB_RAT(0.29);tr|G3V7U9|G3V7U9_RAT(0.35);tr|A0A0G2JSH5|A0A0G2JSH5_RAT(1.07);sp|P59649|FXYD7_RAT(0.38)	sp|P47820|ACE_RAT(-0.32);tr|Q5RKK3|Q5RKK3_RAT(-0.66);tr|A0A0G2K5E8|A0A0G2K5E8_RAT(-0.40);tr|Q5UAJ6|Q5UAJ6_RAT(-0.67)
GO:0050727	regulation of inflammatory response	9	183	82	5288	0.00193	6	3	tr|M0RBJ7|M0RBJ7_RAT(0.44);tr|D4A3F5|D4A3F5_RAT(0.27);tr|Q66HL0|Q66HL0_RAT(0.33);sp|P04639|APOA1_RAT(0.69);sp|P50116|S10A9_RAT(0.53);tr|A0A0G2KAY3|A0A0G2KAY3_RAT(0.54)	tr|Q5UAJ6|Q5UAJ6_RAT(-0.67);tr|D3ZCR3|D3ZCR3_RAT(-0.40);sp|P47820|ACE_RAT(-0.32)
GO:0034114	regulation of heterotypic cell-cell adhesion	3	183	8	5288	0.002	3	0	sp|P14480|FIBB_RAT(0.29);sp|P04639|APOA1_RAT(0.69);tr|A1L114|A1L114_RAT(0.42)
GO:0007596	blood coagulation	13	183	151	5288	0.00203	11	2	tr|M0RBJ7|M0RBJ7_RAT(0.44);tr|F7ENH8|F7ENH8_RAT(0.27);sp|P14480|FIBB_RAT(0.29);sp|Q63041|A1M_RAT(0.28);tr|A1L114|A1L114_RAT(0.42);tr|A0A1K0FUA6|A0A1K0FUA6_RAT(0.48);sp|P50116|S10A9_RAT(0.53);sp|P02091|HBB1_RAT(0.75);tr|Q63011|Q63011_RAT(0.65);tr|A0A0G2KAY3|A0A0G2KAY3_RAT(0.54);tr|A0A0G2K9Y5|A0A0G2K9Y5_RAT(0.50)	tr|A0A0G2K5E8|A0A0G2K5E8_RAT(-0.40);sp|P02454|CO1A1_RAT(-0.28)
GO:0003013	circulatory system process	16	183	208	5288	0.00209	12	4	tr|B6DYQ5|B6DYQ5_RAT(0.28);tr|B1H216|B1H216_RAT(0.53);tr|A1L114|A1L114_RAT(0.42);sp|P02770|ALBU_RAT(0.57);sp|P04177|TY3H_RAT(0.28);sp|Q6AXS4|RENR_RAT(0.28);sp|P14480|FIBB_RAT(0.29);sp|P59649|FXYD7_RAT(0.38);tr|A0A0G2JSH5|A0A0G2JSH5_RAT(1.07);tr|G3V7U9|G3V7U9_RAT(0.35);tr|Q9QZD1|Q9QZD1_RAT(0.32);tr|A0A0G2KAY3|A0A0G2KAY3_RAT(0.54)	tr|Q5RKK3|Q5RKK3_RAT(-0.66);sp|P47820|ACE_RAT(-0.32);tr|Q5UAJ6|Q5UAJ6_RAT(-0.67);tr|A0A0G2K5E8|A0A0G2K5E8_RAT(-0.40)
GO:0050817	coagulation	13	183	152	5288	0.00216	11	2	tr|M0RBJ7|M0RBJ7_RAT(0.44);tr|F7ENH8|F7ENH8_RAT(0.27);sp|P14480|FIBB_RAT(0.29);sp|Q63041|A1M_RAT(0.28);tr|A1L114|A1L114_RAT(0.42);tr|A0A1K0FUA6|A0A1K0FUA6_RAT(0.48);sp|P50116|S10A9_RAT(0.53);sp|P02091|HBB1_RAT(0.75);tr|Q63011|Q63011_RAT(0.65);tr|A0A0G2KAY3|A0A0G2KAY3_RAT(0.54);tr|A0A0G2K9Y5|A0A0G2K9Y5_RAT(0.50)	tr|A0A0G2K5E8|A0A0G2K5E8_RAT(-0.40);sp|P02454|CO1A1_RAT(-0.28)
GO:0045597	positive regulation of cell differentiation	19	183	269	5288	0.0022	11	8	sp|P02091|HBB1_RAT(0.75);sp|P04639|APOA1_RAT(0.69);tr|A1L114|A1L114_RAT(0.42);tr|M0R4A5|M0R4A5_RAT(0.35);tr|Q3B7U0|Q3B7U0_RAT(0.50);tr|Q68FX4|Q68FX4_RAT(0.28);tr|F7ENH8|F7ENH8_RAT(0.27);tr|Q9QZD1|Q9QZD1_RAT(0.32);tr|G3V7U9|G3V7U9_RAT(0.35);sp|P14480|FIBB_RAT(0.29);sp|Q8K1M7|BRNP3_RAT(0.36)	tr|D4A205|D4A205_RAT(-0.38);tr|G3V8P4|G3V8P4_RAT(-0.27);sp|P47820|ACE_RAT(-0.32);tr|F1M6A8|F1M6A8_RAT(-0.32);sp|P02454|CO1A1_RAT(-0.28);tr|D3ZCR3|D3ZCR3_RAT(-0.40);tr|D3ZV19|D3ZV19_RAT(-0.37);tr|Q5UAJ6|Q5UAJ6_RAT(-0.67)
GO:0007599	hemostasis	13	183	153	5288	0.00229	11	2	sp|P50116|S10A9_RAT(0.53);sp|P02091|HBB1_RAT(0.75);tr|A1L114|A1L114_RAT(0.42);tr|A0A1K0FUA6|A0A1K0FUA6_RAT(0.48);tr|A0A0G2KAY3|A0A0G2KAY3_RAT(0.54);tr|A0A0G2K9Y5|A0A0G2K9Y5_RAT(0.50);tr|Q63011|Q63011_RAT(0.65);tr|M0RBJ7|M0RBJ7_RAT(0.44);sp|P14480|FIBB_RAT(0.29);sp|Q63041|A1M_RAT(0.28);tr|F7ENH8|F7ENH8_RAT(0.27)	sp|P02454|CO1A1_RAT(-0.28);tr|A0A0G2K5E8|A0A0G2K5E8_RAT(-0.40)
GO:0043555	regulation of translation in response to stress	4	183	17	5288	0.00231	4	0	tr|A0A1K0FUA6|A0A1K0FUA6_RAT(0.48);sp|P02091|HBB1_RAT(0.75);tr|Q63011|Q63011_RAT(0.65);tr|D3ZBM3|D3ZBM3_RAT(0.34)
GO:0050819	negative regulation of coagulation	4	183	17	5288	0.00231	4	0	tr|A1L114|A1L114_RAT(0.42);sp|P14480|FIBB_RAT(0.29);tr|A0A0G2K9Y5|A0A0G2K9Y5_RAT(0.50);tr|A0A0G2KAY3|A0A0G2KAY3_RAT(0.54)
GO:0010035	response to inorganic substance	21	183	317	5288	0.00285	19	2	tr|Q63011|Q63011_RAT(0.65);tr|B1H216|B1H216_RAT(0.53);tr|A1L114|A1L114_RAT(0.42);sp|P02770|ALBU_RAT(0.57);sp|P50116|S10A9_RAT(0.53);sp|P04177|TY3H_RAT(0.28);sp|P02091|HBB1_RAT(0.75);tr|F7ENH8|F7ENH8_RAT(0.27);tr|A0A1K0FUB2|A0A1K0FUB2_RAT(0.33);tr|M0RBJ7|M0RBJ7_RAT(0.44);tr|A0A0G2JY31|A0A0G2JY31_RAT(0.47);tr|A0A0H2UHM3|A0A0H2UHM3_RAT(0.46);tr|A0A0G2K9Y5|A0A0G2K9Y5_RAT(0.50);tr|A0A1K0FUA6|A0A1K0FUA…	tr|D4A205|D4A205_RAT(-0.38);sp|P02454|CO1A1_RAT(-0.28)
GO:0001819	positive regulation of cytokine production	8	183	71	5288	0.0029	6	2	tr|M0RBJ7|M0RBJ7_RAT(0.44);sp|Q6AXS4|RENR_RAT(0.28);tr|Q3B7U0|Q3B7U0_RAT(0.50);tr|D4A3F5|D4A3F5_RAT(0.27);tr|F7ENH8|F7ENH8_RAT(0.27);tr|E9PTB6|E9PTB6_RAT(0.41)	tr|Q5UAJ6|Q5UAJ6_RAT(-0.67);tr|D3ZCR3|D3ZCR3_RAT(-0.40)
GO:0090207	regulation of triglyceride metabolic process	3	183	9	5288	0.00293	2	1	sp|P04639|APOA1_RAT(0.69);tr|M0RBJ7|M0RBJ7_RAT(0.44)	tr|D4A205|D4A205_RAT(-0.38)
GO:0031497	chromatin assembly	6	183	42	5288	0.00294	4	2	tr|Q3T1I0|Q3T1I0_RAT(0.28);sp|P43278|H10_RAT(0.29);tr|A0A0G2K654|A0A0G2K654_RAT(0.26);tr|B2RYQ9|B2RYQ9_RAT(0.66)	sp|P62804|H4_RAT(-0.29);tr|D3ZCR3|D3ZCR3_RAT(-0.40)
GO:0061041	regulation of wound healing	6	183	42	5288	0.00294	5	1	sp|P50116|S10A9_RAT(0.53);tr|A1L114|A1L114_RAT(0.42);tr|A0A0G2K9Y5|A0A0G2K9Y5_RAT(0.50);tr|A0A0G2KAY3|A0A0G2KAY3_RAT(0.54);sp|P14480|FIBB_RAT(0.29)	tr|D3ZCR3|D3ZCR3_RAT(-0.40)
GO:0003018	vascular process in circulatory system	7	183	57	5288	0.00324	6	1	sp|P14480|FIBB_RAT(0.29);tr|A0A0G2KAY3|A0A0G2KAY3_RAT(0.54);sp|P02770|ALBU_RAT(0.57);tr|A1L114|A1L114_RAT(0.42);tr|A0A0G2JSH5|A0A0G2JSH5_RAT(1.07);tr|G3V7U9|G3V7U9_RAT(0.35)	sp|P47820|ACE_RAT(-0.32)
GO:0052548	regulation of endopeptidase activity	12	183	141	5288	0.00331	10	2	tr|Q3B7U0|Q3B7U0_RAT(0.50);sp|Q63041|A1M_RAT(0.28);tr|A0A0G2JSK1|A0A0G2JSK1_RAT(0.51);tr|M0RBJ7|M0RBJ7_RAT(0.44);tr|A0A0G2JY31|A0A0G2JY31_RAT(0.47);tr|A0A0G2JXK5|A0A0G2JXK5_RAT(0.32);tr|A0A0G2K9Y5|A0A0G2K9Y5_RAT(0.50);tr|D4AA52|D4AA52_RAT(0.61);tr|A0A0G2KAY3|A0A0G2KAY3_RAT(0.54);sp|P50116|S10A9_RAT(0.53)	tr|F1M6A8|F1M6A8_RAT(-0.32);tr|D3ZCR3|D3ZCR3_RAT(-0.40)
GO:0098869	cellular oxidant detoxification	6	183	43	5288	0.00332	5	1	tr|A0A0H2UHM3|A0A0H2UHM3_RAT(0.46);tr|A0A0G2JSH5|A0A0G2JSH5_RAT(1.07);tr|B6DYQ5|B6DYQ5_RAT(0.28);sp|P50116|S10A9_RAT(0.53);sp|P02770|ALBU_RAT(0.57)	tr|Q5UAJ6|Q5UAJ6_RAT(-0.67)
GO:0001907	killing by symbiont of host cells	2	183	3	5288	0.00349	2	0	sp|P02770|ALBU_RAT(0.57);tr|A0A0G2JSH5|A0A0G2JSH5_RAT(1.07)
GO:0002418	immune response to tumor cell	2	183	3	5288	0.00349	1	1	tr|A0A0G2K9Y5|A0A0G2K9Y5_RAT(0.50)	tr|D3ZCR3|D3ZCR3_RAT(-0.40)
GO:0002834	regulation of response to tumor cell	2	183	3	5288	0.00349	1	1	tr|A0A0G2K9Y5|A0A0G2K9Y5_RAT(0.50)	tr|D3ZCR3|D3ZCR3_RAT(-0.40)
GO:0002837	regulation of immune response to tumor cell	2	183	3	5288	0.00349	1	1	tr|A0A0G2K9Y5|A0A0G2K9Y5_RAT(0.50)	tr|D3ZCR3|D3ZCR3_RAT(-0.40)
GO:0034370	triglyceride-rich lipoprotein particle remodeling	2	183	3	5288	0.00349	1	1	sp|P04639|APOA1_RAT(0.69)	tr|D4A205|D4A205_RAT(-0.38)
GO:0034372	very-low-density lipoprotein particle remodeling	2	183	3	5288	0.00349	1	1	sp|P04639|APOA1_RAT(0.69)	tr|D4A205|D4A205_RAT(-0.38)
GO:0043370	regulation of CD4-positive, alpha-beta T cell differentiation	2	183	3	5288	0.00349	1	1	tr|Q3B7U0|Q3B7U0_RAT(0.50)	tr|D3ZCR3|D3ZCR3_RAT(-0.40)
GO:0043589	skin morphogenesis	2	183	3	5288	0.00349	0	2		tr|A0A0G2K5E8|A0A0G2K5E8_RAT(-0.40);sp|P02454|CO1A1_RAT(-0.28)
GO:0045938	positive regulation of circadian sleep/wake cycle, sleep	2	183	3	5288	0.00349	2	0	tr|A0A0G2JSH5|A0A0G2JSH5_RAT(1.07);sp|P02770|ALBU_RAT(0.57)
GO:0051004	regulation of lipoprotein lipase activity	2	183	3	5288	0.00349	1	1	sp|P04639|APOA1_RAT(0.69)	tr|D4A205|D4A205_RAT(-0.38)
GO:0051883	killing of cells in other organism involved in symbiotic interaction	2	183	3	5288	0.00349	2	0	tr|A0A0G2JSH5|A0A0G2JSH5_RAT(1.07);sp|P02770|ALBU_RAT(0.57)
GO:0070673	response to interleukin-18	2	183	3	5288	0.00349	2	0	sp|Q6P6T5|OCLN_RAT(0.28);tr|Q3B7U0|Q3B7U0_RAT(0.50)
GO:0090026	positive regulation of monocyte chemotaxis	2	183	3	5288	0.00349	1	1	tr|Q9QZD1|Q9QZD1_RAT(0.32)	tr|D3ZCR3|D3ZCR3_RAT(-0.40)
GO:0030198	extracellular matrix organization	10	183	107	5288	0.00368	4	6	tr|A1L114|A1L114_RAT(0.42);tr|E9PSV8|E9PSV8_RAT(1.11);sp|P14480|FIBB_RAT(0.29);sp|Q63041|A1M_RAT(0.28)	tr|D3ZPU3|D3ZPU3_RAT(-0.27);sp|P02454|CO1A1_RAT(-0.28);tr|F1M614|F1M614_RAT(-0.32);sp|Q8R4A1|ERO1A_RAT(-0.27);tr|F1M065|F1M065_RAT(-0.29);tr|A0A0G2K5E8|A0A0G2K5E8_RAT(-0.40)
GO:0043062	extracellular structure organization	10	183	107	5288	0.00368	4	6	sp|Q63041|A1M_RAT(0.28);sp|P14480|FIBB_RAT(0.29);tr|E9PSV8|E9PSV8_RAT(1.11);tr|A1L114|A1L114_RAT(0.42)	tr|F1M065|F1M065_RAT(-0.29);sp|Q8R4A1|ERO1A_RAT(-0.27);tr|A0A0G2K5E8|A0A0G2K5E8_RAT(-0.40);tr|F1M614|F1M614_RAT(-0.32);sp|P02454|CO1A1_RAT(-0.28);tr|D3ZPU3|D3ZPU3_RAT(-0.27)
GO:0043534	blood vessel endothelial cell migration	5	183	31	5288	0.00383	2	3	tr|A0A0G2K9Y5|A0A0G2K9Y5_RAT(0.50);sp|P04639|APOA1_RAT(0.69)	tr|D3ZCR3|D3ZCR3_RAT(-0.40);tr|F1M6A8|F1M6A8_RAT(-0.32);tr|Q5UAJ6|Q5UAJ6_RAT(-0.67)
GO:2000026	regulation of multicellular organismal development	24	183	392	5288	0.00405	15	9	tr|G3V7U9|G3V7U9_RAT(0.35);tr|A0A0G2K9Y5|A0A0G2K9Y5_RAT(0.50);tr|G3V6P4|G3V6P4_RAT(0.30);tr|Q9QZD1|Q9QZD1_RAT(0.32);tr|Q3B7U0|Q3B7U0_RAT(0.50);tr|Q68FX4|Q68FX4_RAT(0.28);tr|F7ENH8|F7ENH8_RAT(0.27);tr|M0RBJ7|M0RBJ7_RAT(0.44);tr|A0A0G2JSK1|A0A0G2JSK1_RAT(0.51);tr|M0R4A5|M0R4A5_RAT(0.35);tr|A0A0G2JXK5|A0A0G2JXK5_RAT(0.32);sp|P02091|HBB1_RAT(0.75);tr|F1LMC7|F1LMC7_RAT(0.30);tr|E9PSV8|E9PSV8_RAT(1.11)…	tr|D3ZV19|D3ZV19_RAT(-0.37);tr|D3ZCR3|D3ZCR3_RAT(-0.40);tr|F1M614|F1M614_RAT(-0.32);tr|F1M6A8|F1M6A8_RAT(-0.32);sp|P62804|H4_RAT(-0.29);tr|D4A205|D4A205_RAT(-0.38);tr|G3V8P4|G3V8P4_RAT(-0.27);sp|P47820|ACE_RAT(-0.32);tr|F1LRV4|F1LRV4_RAT(-0.85)
GO:0006862	nucleotide transport	3	183	10	5288	0.00408	0	3		tr|B1H271|B1H271_RAT(-0.62);tr|D4A205|D4A205_RAT(-0.38);tr|D4ACN9|D4ACN9_RAT(-0.29)
GO:0051291	protein heterooligomerization	8	183	75	5288	0.0041	5	3	sp|P02091|HBB1_RAT(0.75);tr|A0A1K0FUA6|A0A1K0FUA6_RAT(0.48);tr|F1LMC7|F1LMC7_RAT(0.30);tr|B1H216|B1H216_RAT(0.53);tr|Q63011|Q63011_RAT(0.65)	sp|P62804|H4_RAT(-0.29);tr|A0A0G2K5E8|A0A0G2K5E8_RAT(-0.40);sp|P02454|CO1A1_RAT(-0.28)
GO:0035150	regulation of tube size	6	183	45	5288	0.00419	5	1	tr|A0A0G2KAY3|A0A0G2KAY3_RAT(0.54);sp|P14480|FIBB_RAT(0.29);tr|A0A0G2JSH5|A0A0G2JSH5_RAT(1.07);tr|A1L114|A1L114_RAT(0.42);sp|P02770|ALBU_RAT(0.57)	sp|P47820|ACE_RAT(-0.32)
GO:0035296	regulation of tube diameter	6	183	45	5288	0.00419	5	1	sp|P14480|FIBB_RAT(0.29);tr|A0A0G2KAY3|A0A0G2KAY3_RAT(0.54);sp|P02770|ALBU_RAT(0.57);tr|A1L114|A1L114_RAT(0.42);tr|A0A0G2JSH5|A0A0G2JSH5_RAT(1.07)	sp|P47820|ACE_RAT(-0.32)
GO:0097746	blood vessel diameter maintenance	6	183	45	5288	0.00419	5	1	tr|A0A0G2KAY3|A0A0G2KAY3_RAT(0.54);sp|P14480|FIBB_RAT(0.29);tr|A0A0G2JSH5|A0A0G2JSH5_RAT(1.07);tr|A1L114|A1L114_RAT(0.42);sp|P02770|ALBU_RAT(0.57)	sp|P47820|ACE_RAT(-0.32)
GO:0032496	response to lipopolysaccharide	10	183	109	5288	0.0042	7	3	sp|P04177|TY3H_RAT(0.28);sp|P50116|S10A9_RAT(0.53);tr|A0A0H2UHM3|A0A0H2UHM3_RAT(0.46);tr|A0A0G2JSK1|A0A0G2JSK1_RAT(0.51);tr|A0A0G2JY31|A0A0G2JY31_RAT(0.47);tr|F7ENH8|F7ENH8_RAT(0.27);tr|Q3B7U0|Q3B7U0_RAT(0.50)	tr|D3ZCR3|D3ZCR3_RAT(-0.40);sp|P47820|ACE_RAT(-0.32);tr|F1M6A8|F1M6A8_RAT(-0.32)
GO:0009611	response to wounding	19	183	285	5288	0.00422	14	5	tr|Q63011|Q63011_RAT(0.65);tr|M0R4A5|M0R4A5_RAT(0.35);tr|A1L114|A1L114_RAT(0.42);sp|P50116|S10A9_RAT(0.53);sp|P04639|APOA1_RAT(0.69);sp|P02091|HBB1_RAT(0.75);tr|F7ENH8|F7ENH8_RAT(0.27);tr|M0RBJ7|M0RBJ7_RAT(0.44);tr|A0A0G2K9Y5|A0A0G2K9Y5_RAT(0.50);tr|A0A0G2KAY3|A0A0G2KAY3_RAT(0.54);tr|D3ZWS0|D3ZWS0_RAT(0.28);tr|A0A1K0FUA6|A0A1K0FUA6_RAT(0.48);sp|P14480|FIBB_RAT(0.29);sp|Q63041|A1M_RAT(0.28)	tr|G3V8P4|G3V8P4_RAT(-0.27);tr|D3ZCR3|D3ZCR3_RAT(-0.40);tr|Q8K5B5|Q8K5B5_RAT(-0.44);sp|P02454|CO1A1_RAT(-0.28);tr|A0A0G2K5E8|A0A0G2K5E8_RAT(-0.40)
GO:0015711	organic anion transport	11	183	127	5288	0.00425	5	6	tr|G3V7U9|G3V7U9_RAT(0.35);tr|A0A0G2JSH5|A0A0G2JSH5_RAT(1.07);sp|B0BNN3|CAH1_RAT(0.75);sp|Q66HG6|CAH5B_RAT(0.65);sp|P02770|ALBU_RAT(0.57)	sp|P14141|CAH3_RAT(-0.46);sp|P53987|MOT1_RAT(-0.30);tr|B1H271|B1H271_RAT(-0.62);sp|Q63175|SERC5_RAT(-0.30);sp|P47820|ACE_RAT(-0.32);tr|Q8K5B5|Q8K5B5_RAT(-0.44)
GO:0052547	regulation of peptidase activity	12	183	147	5288	0.00465	10	2	sp|P50116|S10A9_RAT(0.53);tr|A0A0G2KAY3|A0A0G2KAY3_RAT(0.54);tr|D4AA52|D4AA52_RAT(0.61);tr|A0A0G2K9Y5|A0A0G2K9Y5_RAT(0.50);tr|A0A0G2JXK5|A0A0G2JXK5_RAT(0.32);tr|M0RBJ7|M0RBJ7_RAT(0.44);tr|A0A0G2JY31|A0A0G2JY31_RAT(0.47);tr|A0A0G2JSK1|A0A0G2JSK1_RAT(0.51);sp|Q63041|A1M_RAT(0.28);tr|Q3B7U0|Q3B7U0_RAT(0.50)	tr|D3ZCR3|D3ZCR3_RAT(-0.40);tr|F1M6A8|F1M6A8_RAT(-0.32)
GO:1903034	regulation of response to wounding	7	183	61	5288	0.00476	5	2	sp|P50116|S10A9_RAT(0.53);tr|A1L114|A1L114_RAT(0.42);tr|A0A0G2KAY3|A0A0G2KAY3_RAT(0.54);tr|A0A0G2K9Y5|A0A0G2K9Y5_RAT(0.50);sp|P14480|FIBB_RAT(0.29)	tr|D3ZCR3|D3ZCR3_RAT(-0.40);tr|G3V8P4|G3V8P4_RAT(-0.27)
GO:0048872	homeostasis of number of cells	10	183	111	5288	0.00479	7	3	tr|A0A1K0FUA6|A0A1K0FUA6_RAT(0.48);sp|P02091|HBB1_RAT(0.75);tr|B1H216|B1H216_RAT(0.53);tr|Q63011|Q63011_RAT(0.65);tr|A0A1K0FUB2|A0A1K0FUB2_RAT(0.33);tr|Q68FX4|Q68FX4_RAT(0.28);tr|D3ZBM3|D3ZBM3_RAT(0.34)	tr|D3ZCR3|D3ZCR3_RAT(-0.40);sp|Q9Z118|PTBP3_RAT(-0.46);tr|F1M6A8|F1M6A8_RAT(-0.32)
GO:0031960	response to corticosteroid	9	183	94	5288	0.00492	6	3	tr|D3ZBM3|D3ZBM3_RAT(0.34);tr|M0RBJ7|M0RBJ7_RAT(0.44);tr|G3V7U9|G3V7U9_RAT(0.35);tr|A0A0G2JSK1|A0A0G2JSK1_RAT(0.51);tr|A0A0H2UHM3|A0A0H2UHM3_RAT(0.46);sp|P04177|TY3H_RAT(0.28)	sp|P02454|CO1A1_RAT(-0.28);sp|P47820|ACE_RAT(-0.32);tr|D3ZCR3|D3ZCR3_RAT(-0.40)
GO:0042060	wound healing	15	183	207	5288	0.00505	12	3	tr|F7ENH8|F7ENH8_RAT(0.27);sp|Q63041|A1M_RAT(0.28);sp|P14480|FIBB_RAT(0.29);tr|M0RBJ7|M0RBJ7_RAT(0.44);tr|Q63011|Q63011_RAT(0.65);tr|A0A0G2KAY3|A0A0G2KAY3_RAT(0.54);tr|A0A0G2K9Y5|A0A0G2K9Y5_RAT(0.50);tr|A0A1K0FUA6|A0A1K0FUA6_RAT(0.48);tr|A1L114|A1L114_RAT(0.42);tr|D3ZWS0|D3ZWS0_RAT(0.28);sp|P50116|S10A9_RAT(0.53);sp|P02091|HBB1_RAT(0.75)	tr|A0A0G2K5E8|A0A0G2K5E8_RAT(-0.40);tr|D3ZCR3|D3ZCR3_RAT(-0.40);sp|P02454|CO1A1_RAT(-0.28)
GO:0006334	nucleosome assembly	5	183	33	5288	0.00507	3	2	tr|B2RYQ9|B2RYQ9_RAT(0.66);sp|P43278|H10_RAT(0.29);tr|A0A0G2K654|A0A0G2K654_RAT(0.26)	tr|D3ZCR3|D3ZCR3_RAT(-0.40);sp|P62804|H4_RAT(-0.29)
GO:0061515	myeloid cell development	5	183	33	5288	0.00507	4	1	tr|Q63011|Q63011_RAT(0.65);tr|B1H216|B1H216_RAT(0.53);sp|P02091|HBB1_RAT(0.75);tr|A0A1K0FUA6|A0A1K0FUA6_RAT(0.48)	sp|Q9Z118|PTBP3_RAT(-0.46)
GO:0071300	cellular response to retinoic acid	4	183	21	5288	0.00523	2	2	sp|Q8K1M7|BRNP3_RAT(0.36);tr|F7ENH8|F7ENH8_RAT(0.27)	sp|P02454|CO1A1_RAT(-0.28);tr|A0A0G2K5E8|A0A0G2K5E8_RAT(-0.40)
GO:0000002	mitochondrial genome maintenance	3	183	11	5288	0.00547	0	3		tr|F1M6A8|F1M6A8_RAT(-0.32);sp|Q6PDW6|RM17_RAT(-0.43);tr|D4ACN9|D4ACN9_RAT(-0.29)
GO:0032026	response to magnesium ion	3	183	11	5288	0.00547	3	0	tr|A0A0H2UHM3|A0A0H2UHM3_RAT(0.46);tr|G3V7U9|G3V7U9_RAT(0.35);tr|M0RBJ7|M0RBJ7_RAT(0.44)
GO:0032728	positive regulation of interferon-beta production	3	183	11	5288	0.00547	2	1	tr|E9PTB6|E9PTB6_RAT(0.41);tr|Q3B7U0|Q3B7U0_RAT(0.50)	tr|D3ZCR3|D3ZCR3_RAT(-0.40)
GO:0042745	circadian sleep/wake cycle	3	183	11	5288	0.00547	3	0	tr|A0A0G2JSH5|A0A0G2JSH5_RAT(1.07);sp|P02770|ALBU_RAT(0.57);sp|P04177|TY3H_RAT(0.28)
GO:0045600	positive regulation of fat cell differentiation	3	183	11	5288	0.00547	0	3		tr|F1M6A8|F1M6A8_RAT(-0.32);tr|D3ZV19|D3ZV19_RAT(-0.37);tr|Q5UAJ6|Q5UAJ6_RAT(-0.67)
GO:0006367	transcription initiation from RNA polymerase II promoter	5	183	34	5288	0.00578	3	2	tr|G3V7U9|G3V7U9_RAT(0.35);tr|A0A0G2K0R4|A0A0G2K0R4_RAT(0.45);tr|D4A531|D4A531_RAT(1.61)	tr|Q5EB90|Q5EB90_RAT(-0.29);tr|D3ZCR3|D3ZCR3_RAT(-0.40)
GO:0002237	response to molecule of bacterial origin	10	183	114	5288	0.00579	7	3	tr|A0A0G2JSK1|A0A0G2JSK1_RAT(0.51);tr|A0A0G2JY31|A0A0G2JY31_RAT(0.47);tr|F7ENH8|F7ENH8_RAT(0.27);tr|Q3B7U0|Q3B7U0_RAT(0.50);sp|P04177|TY3H_RAT(0.28);sp|P50116|S10A9_RAT(0.53);tr|A0A0H2UHM3|A0A0H2UHM3_RAT(0.46)	tr|F1M6A8|F1M6A8_RAT(-0.32);sp|P47820|ACE_RAT(-0.32);tr|D3ZCR3|D3ZCR3_RAT(-0.40)
GO:0070374	positive regulation of ERK1 and ERK2 cascade	6	183	48	5288	0.00579	4	2	tr|A1L114|A1L114_RAT(0.42);tr|M0RBJ7|M0RBJ7_RAT(0.44);tr|Q3B7U0|Q3B7U0_RAT(0.50);sp|P14480|FIBB_RAT(0.29)	sp|P14056|ARAF_RAT(-0.34);tr|D3ZCR3|D3ZCR3_RAT(-0.40)
GO:1990748	cellular detoxification	6	183	48	5288	0.00579	5	1	tr|A0A0G2JSH5|A0A0G2JSH5_RAT(1.07);tr|B6DYQ5|B6DYQ5_RAT(0.28);sp|P02770|ALBU_RAT(0.57);sp|P50116|S10A9_RAT(0.53);tr|A0A0H2UHM3|A0A0H2UHM3_RAT(0.46)	tr|Q5UAJ6|Q5UAJ6_RAT(-0.67)
GO:0043535	regulation of blood vessel endothelial cell migration	4	183	22	5288	0.00622	1	3	tr|A0A0G2K9Y5|A0A0G2K9Y5_RAT(0.50)	tr|D3ZCR3|D3ZCR3_RAT(-0.40);tr|F1M6A8|F1M6A8_RAT(-0.32);tr|Q5UAJ6|Q5UAJ6_RAT(-0.67)
GO:0045639	positive regulation of myeloid cell differentiation	4	183	22	5288	0.00622	2	2	sp|P02091|HBB1_RAT(0.75);tr|Q68FX4|Q68FX4_RAT(0.28)	tr|D3ZV19|D3ZV19_RAT(-0.37);tr|D3ZCR3|D3ZCR3_RAT(-0.40)
GO:0042742	defense response to bacterium	6	183	49	5288	0.00641	5	1	tr|Q3B7U0|Q3B7U0_RAT(0.50);tr|A0A0H2UHM3|A0A0H2UHM3_RAT(0.46);sp|P14480|FIBB_RAT(0.29);tr|A1L114|A1L114_RAT(0.42);sp|P50116|S10A9_RAT(0.53)	tr|D3ZCR3|D3ZCR3_RAT(-0.40)
GO:0001991	regulation of systemic arterial blood pressure by circulatory renin-angiotensin	2	183	4	5288	0.00682	1	1	sp|Q6AXS4|RENR_RAT(0.28)	sp|P47820|ACE_RAT(-0.32)
GO:0002002	regulation of angiotensin levels in blood	2	183	4	5288	0.00682	1	1	sp|Q6AXS4|RENR_RAT(0.28)	sp|P47820|ACE_RAT(-0.32)
GO:0002003	angiotensin maturation	2	183	4	5288	0.00682	1	1	sp|Q6AXS4|RENR_RAT(0.28)	sp|P47820|ACE_RAT(-0.32)
GO:0002287	alpha-beta T cell activation involved in immune response	2	183	4	5288	0.00682	1	1	tr|Q3B7U0|Q3B7U0_RAT(0.50)	tr|D3ZCR3|D3ZCR3_RAT(-0.40)
GO:0002293	alpha-beta T cell differentiation involved in immune response	2	183	4	5288	0.00682	1	1	tr|Q3B7U0|Q3B7U0_RAT(0.50)	tr|D3ZCR3|D3ZCR3_RAT(-0.40)
GO:0002294	CD4-positive, alpha-beta T cell differentiation involved in immune response	2	183	4	5288	0.00682	1	1	tr|Q3B7U0|Q3B7U0_RAT(0.50)	tr|D3ZCR3|D3ZCR3_RAT(-0.40)
GO:0002347	response to tumor cell	2	183	4	5288	0.00682	1	1	tr|A0A0G2K9Y5|A0A0G2K9Y5_RAT(0.50)	tr|D3ZCR3|D3ZCR3_RAT(-0.40)
GO:0016584	nucleosome positioning	2	183	4	5288	0.00682	2	0	tr|B2RYQ9|B2RYQ9_RAT(0.66);tr|A0A0G2K654|A0A0G2K654_RAT(0.26)
GO:0032222	regulation of synaptic transmission, cholinergic	2	183	4	5288	0.00682	1	1	tr|M0R4A5|M0R4A5_RAT(0.35)	tr|F1M614|F1M614_RAT(-0.32)
GO:0032735	positive regulation of interleukin-12 production	2	183	4	5288	0.00682	1	1	tr|Q3B7U0|Q3B7U0_RAT(0.50)	tr|D3ZCR3|D3ZCR3_RAT(-0.40)
GO:0034116	positive regulation of heterotypic cell-cell adhesion	2	183	4	5288	0.00682	2	0	sp|P14480|FIBB_RAT(0.29);tr|A1L114|A1L114_RAT(0.42)
GO:0034134	toll-like receptor 2 signaling pathway	2	183	4	5288	0.00682	1	1	tr|Q3B7U0|Q3B7U0_RAT(0.50)	tr|D3ZCR3|D3ZCR3_RAT(-0.40)
GO:0042093	T-helper cell differentiation	2	183	4	5288	0.00682	1	1	tr|Q3B7U0|Q3B7U0_RAT(0.50)	tr|D3ZCR3|D3ZCR3_RAT(-0.40)
GO:0043252	sodium-independent organic anion transport	2	183	4	5288	0.00682	2	0	sp|P02770|ALBU_RAT(0.57);tr|A0A0G2JSH5|A0A0G2JSH5_RAT(1.07)
GO:0045063	T-helper 1 cell differentiation	2	183	4	5288	0.00682	1	1	tr|Q3B7U0|Q3B7U0_RAT(0.50)	tr|D3ZCR3|D3ZCR3_RAT(-0.40)
GO:0048596	embryonic camera-type eye morphogenesis	2	183	4	5288	0.00682	1	1	sp|P04177|TY3H_RAT(0.28)	sp|P51647|AL1A1_RAT(-0.38)
GO:0050930	induction of positive chemotaxis	2	183	4	5288	0.00682	1	1	tr|Q9QZD1|Q9QZD1_RAT(0.32)	tr|D3ZCR3|D3ZCR3_RAT(-0.40)
GO:0055090	acylglycerol homeostasis	2	183	4	5288	0.00682	1	1	sp|P04639|APOA1_RAT(0.69)	tr|D4A205|D4A205_RAT(-0.38)
GO:0070328	triglyceride homeostasis	2	183	4	5288	0.00682	1	1	sp|P04639|APOA1_RAT(0.69)	tr|D4A205|D4A205_RAT(-0.38)
GO:0090208	positive regulation of triglyceride metabolic process	2	183	4	5288	0.00682	1	1	sp|P04639|APOA1_RAT(0.69)	tr|D4A205|D4A205_RAT(-0.38)
GO:0120252	hydrocarbon metabolic process	2	183	4	5288	0.00682	1	1	sp|P04177|TY3H_RAT(0.28)	tr|Q5RKK3|Q5RKK3_RAT(-0.66)
GO:2000514	regulation of CD4-positive, alpha-beta T cell activation	2	183	4	5288	0.00682	1	1	tr|Q3B7U0|Q3B7U0_RAT(0.50)	tr|D3ZCR3|D3ZCR3_RAT(-0.40)
GO:0001895	retina homeostasis	4	183	23	5288	0.00733	3	1	sp|P02770|ALBU_RAT(0.57);tr|A0A0G2JSH5|A0A0G2JSH5_RAT(1.07);tr|D4A4U2|D4A4U2_RAT(0.28)	sp|P34926|MAP1A_RAT(-0.53)
GO:0061045	negative regulation of wound healing	4	183	23	5288	0.00733	4	0	sp|P14480|FIBB_RAT(0.29);tr|A0A0G2KAY3|A0A0G2KAY3_RAT(0.54);tr|A0A0G2K9Y5|A0A0G2K9Y5_RAT(0.50);tr|A1L114|A1L114_RAT(0.42)
GO:0042592	homeostatic process	36	183	698	5288	0.00797	22	14	tr|A4D0F6|A4D0F6_RAT(0.38);tr|A0A0G2JSH5|A0A0G2JSH5_RAT(1.07);tr|D3ZBM3|D3ZBM3_RAT(0.34);tr|Q5RKH9|Q5RKH9_RAT(0.29);tr|Q9QZD1|Q9QZD1_RAT(0.32);tr|A0A1K0FUB2|A0A1K0FUB2_RAT(0.33);tr|B6DYQ5|B6DYQ5_RAT(0.28);sp|P02091|HBB1_RAT(0.75);sp|P04177|TY3H_RAT(0.28);sp|P02770|ALBU_RAT(0.57);sp|P50116|S10A9_RAT(0.53);sp|P04639|APOA1_RAT(0.69);sp|Q5I0L4|NUBP1_RAT(0.29);tr|B1H216|B1H216_RAT(0.53);sp|Q5RK27|S12A…	sp|Q9Z118|PTBP3_RAT(-0.46);sp|Q9WUC4|ATOX1_RAT(-0.37);sp|P62804|H4_RAT(-0.29);tr|Q5RKK3|Q5RKK3_RAT(-0.66);sp|P53987|MOT1_RAT(-0.30);tr|D4A205|D4A205_RAT(-0.38);tr|Q6MGB4|Q6MGB4_RAT(-0.45);tr|D3ZV19|D3ZV19_RAT(-0.37);tr|Q5UAJ6|Q5UAJ6_RAT(-0.67);sp|P34926|MAP1A_RAT(-0.53);tr|D3ZCR3|D3ZCR3_RAT(-0.40);sp|Q8R4A1|ERO1A_RAT(-0.27);tr|F1M6A8|F1M6A8_RAT(-0.32);sp|P47820|ACE_RAT(-0.32)
GO:0042542	response to hydrogen peroxide	8	183	84	5288	0.00814	7	1	tr|A0A1K0FUB2|A0A1K0FUB2_RAT(0.33);tr|F7ENH8|F7ENH8_RAT(0.27);tr|A0A1K0FUA6|A0A1K0FUA6_RAT(0.48);sp|P02091|HBB1_RAT(0.75);tr|B1H216|B1H216_RAT(0.53);tr|Q63011|Q63011_RAT(0.65);tr|A0A0H2UHM3|A0A0H2UHM3_RAT(0.46)	sp|P02454|CO1A1_RAT(-0.28)
GO:0051384	response to glucocorticoid	8	183	84	5288	0.00814	6	2	tr|A0A0H2UHM3|A0A0H2UHM3_RAT(0.46);sp|P04177|TY3H_RAT(0.28);tr|D3ZBM3|D3ZBM3_RAT(0.34);tr|A0A0G2JSK1|A0A0G2JSK1_RAT(0.51);tr|G3V7U9|G3V7U9_RAT(0.35);tr|M0RBJ7|M0RBJ7_RAT(0.44)	tr|D3ZCR3|D3ZCR3_RAT(-0.40);sp|P47820|ACE_RAT(-0.32)
GO:0015748	organophosphate ester transport	5	183	37	5288	0.00833	2	3	sp|P04639|APOA1_RAT(0.69);tr|F1M0A0|F1M0A0_RAT(0.39)	tr|D4A205|D4A205_RAT(-0.38);tr|D4ACN9|D4ACN9_RAT(-0.29);tr|B1H271|B1H271_RAT(-0.62)
GO:0051346	negative regulation of hydrolase activity	11	183	139	5288	0.00834	9	2	tr|A0A0G2KAY3|A0A0G2KAY3_RAT(0.54);tr|D4AA52|D4AA52_RAT(0.61);tr|A0A0G2K9Y5|A0A0G2K9Y5_RAT(0.50);tr|A0A0G2JXK5|A0A0G2JXK5_RAT(0.32);sp|P04639|APOA1_RAT(0.69);sp|Q63041|A1M_RAT(0.28);tr|M0RBJ7|M0RBJ7_RAT(0.44);tr|A0A0G2JY31|A0A0G2JY31_RAT(0.47);tr|A0A0G2JSK1|A0A0G2JSK1_RAT(0.51)	sp|P37397|CNN3_RAT(-0.29);tr|F1M6A8|F1M6A8_RAT(-0.32)
GO:2000756	regulation of peptidyl-lysine acetylation	4	183	24	5288	0.00856	4	0	tr|Q3T1I0|Q3T1I0_RAT(0.28);tr|F1M388|F1M388_RAT(0.31);tr|F7ENH8|F7ENH8_RAT(0.27);tr|D3ZSB7|D3ZSB7_RAT(0.30)
GO:0006413	translational initiation	14	183	199	5288	0.00862	11	3	tr|D3ZZC7|D3ZZC7_RAT(0.30);sp|P02091|HBB1_RAT(0.75);tr|A0A0H2UH99|A0A0H2UH99_RAT(0.28);tr|A0A1K0FUA6|A0A1K0FUA6_RAT(0.48);tr|Q63011|Q63011_RAT(0.65);tr|D4A6W6|D4A6W6_RAT(0.30);tr|D3ZY44|D3ZY44_RAT(0.38);tr|D3ZE10|D3ZE10_RAT(0.27);tr|D3ZBM3|D3ZBM3_RAT(0.34);tr|F1LSW7|F1LSW7_RAT(0.62);tr|D3ZTR1|D3ZTR1_RAT(0.28)	tr|Q6PDW1|Q6PDW1_RAT(-0.38);sp|Q6PDW6|RM17_RAT(-0.43);tr|A0A0G2JXC3|A0A0G2JXC3_RAT(-0.30)
GO:0002673	regulation of acute inflammatory response	3	183	13	5288	0.00902	2	1	tr|M0RBJ7|M0RBJ7_RAT(0.44);tr|A0A0G2KAY3|A0A0G2KAY3_RAT(0.54)	tr|Q5UAJ6|Q5UAJ6_RAT(-0.67)
GO:0031638	zymogen activation	3	183	13	5288	0.00902	3	0	tr|A1L114|A1L114_RAT(0.42);tr|A0A0G2K9Y5|A0A0G2K9Y5_RAT(0.50);sp|P14480|FIBB_RAT(0.29)
GO:0032760	positive regulation of tumor necrosis factor production	3	183	13	5288	0.00902	2	1	tr|Q3B7U0|Q3B7U0_RAT(0.50);tr|F7ENH8|F7ENH8_RAT(0.27)	tr|D3ZCR3|D3ZCR3_RAT(-0.40)
GO:0046689	response to mercury ion	3	183	13	5288	0.00902	3	0	tr|G3V7U9|G3V7U9_RAT(0.35);tr|A0A0G2JSH5|A0A0G2JSH5_RAT(1.07);sp|P02770|ALBU_RAT(0.57)
GO:1903557	positive regulation of tumor necrosis factor superfamily cytokine production	3	183	13	5288	0.00902	2	1	tr|F7ENH8|F7ENH8_RAT(0.27);tr|Q3B7U0|Q3B7U0_RAT(0.50)	tr|D3ZCR3|D3ZCR3_RAT(-0.40)
GO:2000107	negative regulation of leukocyte apoptotic process	3	183	13	5288	0.00902	3	0	tr|Q3T1I0|Q3T1I0_RAT(0.28);tr|Q9QZD1|Q9QZD1_RAT(0.32);tr|Q68FX4|Q68FX4_RAT(0.28)
GO:0032526	response to retinoic acid	5	183	38	5288	0.00933	2	3	tr|F7ENH8|F7ENH8_RAT(0.27);sp|Q8K1M7|BRNP3_RAT(0.36)	sp|P51647|AL1A1_RAT(-0.38);tr|A0A0G2K5E8|A0A0G2K5E8_RAT(-0.40);sp|P02454|CO1A1_RAT(-0.28)
GO:0097237	cellular response to toxic substance	6	183	53	5288	0.0094	5	1	tr|A0A0H2UHM3|A0A0H2UHM3_RAT(0.46);tr|A0A0G2JSH5|A0A0G2JSH5_RAT(1.07);tr|B6DYQ5|B6DYQ5_RAT(0.28);sp|P02770|ALBU_RAT(0.57);sp|P50116|S10A9_RAT(0.53)	tr|Q5UAJ6|Q5UAJ6_RAT(-0.67)
GO:0045861	negative regulation of proteolysis	9	183	104	5288	0.00947	8	1	tr|A0A0G2KAY3|A0A0G2KAY3_RAT(0.54);tr|A0A0G2K9Y5|A0A0G2K9Y5_RAT(0.50);tr|D4AA52|D4AA52_RAT(0.61);tr|A0A0G2JXK5|A0A0G2JXK5_RAT(0.32);tr|M0RBJ7|M0RBJ7_RAT(0.44);tr|A0A0G2JY31|A0A0G2JY31_RAT(0.47);tr|A0A0G2JSK1|A0A0G2JSK1_RAT(0.51);sp|Q63041|A1M_RAT(0.28)	tr|F1M6A8|F1M6A8_RAT(-0.32)
GO:0001816	cytokine production	10	183	124	5288	0.01031	8	2	tr|M0RBJ7|M0RBJ7_RAT(0.44);sp|Q6AXS4|RENR_RAT(0.28);tr|Q3B7U0|Q3B7U0_RAT(0.50);tr|D4A3F5|D4A3F5_RAT(0.27);tr|F7ENH8|F7ENH8_RAT(0.27);tr|E9PTB6|E9PTB6_RAT(0.41);sp|P50116|S10A9_RAT(0.53);tr|D3ZSB7|D3ZSB7_RAT(0.30)	tr|Q5UAJ6|Q5UAJ6_RAT(-0.67);tr|D3ZCR3|D3ZCR3_RAT(-0.40)
GO:0002576	platelet degranulation	5	183	39	5288	0.01041	5	0	sp|P14480|FIBB_RAT(0.29);sp|Q63041|A1M_RAT(0.28);tr|A1L114|A1L114_RAT(0.42);tr|A0A0G2JSH5|A0A0G2JSH5_RAT(1.07);sp|P02770|ALBU_RAT(0.57)
GO:0009617	response to bacterium	12	183	163	5288	0.01042	9	3	tr|A0A0G2JY31|A0A0G2JY31_RAT(0.47);tr|A0A0G2JSK1|A0A0G2JSK1_RAT(0.51);sp|P14480|FIBB_RAT(0.29);tr|Q3B7U0|Q3B7U0_RAT(0.50);tr|F7ENH8|F7ENH8_RAT(0.27);sp|P50116|S10A9_RAT(0.53);sp|P04177|TY3H_RAT(0.28);tr|A1L114|A1L114_RAT(0.42);tr|A0A0H2UHM3|A0A0H2UHM3_RAT(0.46)	tr|F1M6A8|F1M6A8_RAT(-0.32);tr|D3ZCR3|D3ZCR3_RAT(-0.40);sp|P47820|ACE_RAT(-0.32)
GO:0002292	T cell differentiation involved in immune response	2	183	5	5288	0.01111	1	1	tr|Q3B7U0|Q3B7U0_RAT(0.50)	tr|D3ZCR3|D3ZCR3_RAT(-0.40)
GO:0010575	positive regulation of vascular endothelial growth factor production	2	183	5	5288	0.01111	1	1	tr|M0RBJ7|M0RBJ7_RAT(0.44)	tr|Q5UAJ6|Q5UAJ6_RAT(-0.67)
GO:0031076	embryonic camera-type eye development	2	183	5	5288	0.01111	1	1	sp|P04177|TY3H_RAT(0.28)	sp|P51647|AL1A1_RAT(-0.38)
GO:0032655	regulation of interleukin-12 production	2	183	5	5288	0.01111	1	1	tr|Q3B7U0|Q3B7U0_RAT(0.50)	tr|D3ZCR3|D3ZCR3_RAT(-0.40)
GO:0042748	circadian sleep/wake cycle, non-REM sleep	2	183	5	5288	0.01111	2	0	tr|A0A0G2JSH5|A0A0G2JSH5_RAT(1.07);sp|P02770|ALBU_RAT(0.57)
GO:0043367	CD4-positive, alpha-beta T cell differentiation	2	183	5	5288	0.01111	1	1	tr|Q3B7U0|Q3B7U0_RAT(0.50)	tr|D3ZCR3|D3ZCR3_RAT(-0.40)
GO:0045188	regulation of circadian sleep/wake cycle, non-REM sleep	2	183	5	5288	0.01111	2	0	tr|A0A0G2JSH5|A0A0G2JSH5_RAT(1.07);sp|P02770|ALBU_RAT(0.57)
GO:0045723	positive regulation of fatty acid biosynthetic process	2	183	5	5288	0.01111	1	1	sp|P04639|APOA1_RAT(0.69)	tr|D4A205|D4A205_RAT(-0.38)
GO:0051657	maintenance of organelle location	2	183	5	5288	0.01111	2	0	sp|P02770|ALBU_RAT(0.57);tr|A0A0G2JSH5|A0A0G2JSH5_RAT(1.07)
GO:0090025	regulation of monocyte chemotaxis	2	183	5	5288	0.01111	1	1	tr|Q9QZD1|Q9QZD1_RAT(0.32)	tr|D3ZCR3|D3ZCR3_RAT(-0.40)
GO:0050873	brown fat cell differentiation	3	183	14	5288	0.01119	1	2	tr|A0A1K0FUB2|A0A1K0FUB2_RAT(0.33)	tr|Q5UAJ6|Q5UAJ6_RAT(-0.67);sp|Q8R4A1|ERO1A_RAT(-0.27)
GO:0008217	regulation of blood pressure	6	183	55	5288	0.01122	2	4	tr|B1H216|B1H216_RAT(0.53);sp|Q6AXS4|RENR_RAT(0.28)	tr|Q5UAJ6|Q5UAJ6_RAT(-0.67);tr|A0A0G2K5E8|A0A0G2K5E8_RAT(-0.40);tr|Q5RKK3|Q5RKK3_RAT(-0.66);sp|P47820|ACE_RAT(-0.32)
GO:0010770	positive regulation of cell morphogenesis involved in differentiation	6	183	55	5288	0.01122	4	2	tr|M0R4A5|M0R4A5_RAT(0.35);sp|P14480|FIBB_RAT(0.29);sp|P04639|APOA1_RAT(0.69);tr|A1L114|A1L114_RAT(0.42)	tr|D4A205|D4A205_RAT(-0.38);tr|G3V8P4|G3V8P4_RAT(-0.27)
GO:0098754	detoxification	6	183	55	5288	0.01122	5	1	tr|A0A0H2UHM3|A0A0H2UHM3_RAT(0.46);tr|A0A0G2JSH5|A0A0G2JSH5_RAT(1.07);tr|B6DYQ5|B6DYQ5_RAT(0.28);sp|P50116|S10A9_RAT(0.53);sp|P02770|ALBU_RAT(0.57)	tr|Q5UAJ6|Q5UAJ6_RAT(-0.67)
GO:0043065	positive regulation of apoptotic process	14	183	207	5288	0.01198	9	5	tr|Q3B7U0|Q3B7U0_RAT(0.50);tr|A0A0G2JSK1|A0A0G2JSK1_RAT(0.51);tr|G3V7U9|G3V7U9_RAT(0.35);tr|A0A0G2JXK5|A0A0G2JXK5_RAT(0.32);sp|Q4V8K2|CTBL1_RAT(0.39);tr|A0A0G2K9Y5|A0A0G2K9Y5_RAT(0.50);tr|D3ZWS0|D3ZWS0_RAT(0.28);sp|P50116|S10A9_RAT(0.53);sp|Q5PQT7|PHLA3_RAT(0.27)	sp|P51647|AL1A1_RAT(-0.38);tr|G3V8P4|G3V8P4_RAT(-0.27);tr|D3ZCR3|D3ZCR3_RAT(-0.40);sp|P47820|ACE_RAT(-0.32);tr|Q499Q2|Q499Q2_RAT(-0.31)
GO:0009636	response to toxic substance	10	183	127	5288	0.01209	8	2	tr|B6DYQ5|B6DYQ5_RAT(0.28);tr|A0A0G2JSH5|A0A0G2JSH5_RAT(1.07);tr|D3ZBM3|D3ZBM3_RAT(0.34);sp|P02770|ALBU_RAT(0.57);sp|P04177|TY3H_RAT(0.28);sp|P50116|S10A9_RAT(0.53);tr|A1L114|A1L114_RAT(0.42);tr|A0A0H2UHM3|A0A0H2UHM3_RAT(0.46)	tr|Q5UAJ6|Q5UAJ6_RAT(-0.67);tr|Q5RKK3|Q5RKK3_RAT(-0.66)
GO:0006323	DNA packaging	6	183	56	5288	0.01221	4	2	tr|Q3T1I0|Q3T1I0_RAT(0.28);sp|P43278|H10_RAT(0.29);tr|A0A0G2K654|A0A0G2K654_RAT(0.26);tr|B2RYQ9|B2RYQ9_RAT(0.66)	sp|P62804|H4_RAT(-0.29);tr|D3ZCR3|D3ZCR3_RAT(-0.40)
GO:0006333	chromatin assembly or disassembly	6	183	56	5288	0.01221	4	2	tr|B2RYQ9|B2RYQ9_RAT(0.66);tr|A0A0G2K654|A0A0G2K654_RAT(0.26);sp|P43278|H10_RAT(0.29);tr|Q3T1I0|Q3T1I0_RAT(0.28)	tr|D3ZCR3|D3ZCR3_RAT(-0.40);sp|P62804|H4_RAT(-0.29)
GO:0001936	regulation of endothelial cell proliferation	5	183	41	5288	0.01282	4	1	tr|A0A0G2KAY3|A0A0G2KAY3_RAT(0.54);tr|Q9QZD1|Q9QZD1_RAT(0.32);tr|A0A0G2JXK5|A0A0G2JXK5_RAT(0.32);tr|A0A0G2JSK1|A0A0G2JSK1_RAT(0.51)	tr|F1M6A8|F1M6A8_RAT(-0.32)
GO:0070527	platelet aggregation	5	183	41	5288	0.01282	5	0	tr|A1L114|A1L114_RAT(0.42);tr|A0A1K0FUA6|A0A1K0FUA6_RAT(0.48);sp|P02091|HBB1_RAT(0.75);tr|Q63011|Q63011_RAT(0.65);sp|P14480|FIBB_RAT(0.29)
GO:0042445	hormone metabolic process	6	183	57	5288	0.01327	3	3	sp|Q6AXS4|RENR_RAT(0.28);tr|D3ZDM7|D3ZDM7_RAT(0.28);tr|G3V7U9|G3V7U9_RAT(0.35)	tr|D3ZPU3|D3ZPU3_RAT(-0.27);sp|P47820|ACE_RAT(-0.32);sp|P51647|AL1A1_RAT(-0.38)
GO:0045637	regulation of myeloid cell differentiation	6	183	57	5288	0.01327	3	3	sp|P02091|HBB1_RAT(0.75);sp|Q68A21|PURB_RAT(1.47);tr|Q68FX4|Q68FX4_RAT(0.28)	sp|P62804|H4_RAT(-0.29);tr|D3ZV19|D3ZV19_RAT(-0.37);tr|D3ZCR3|D3ZCR3_RAT(-0.40)
GO:0010038	response to metal ion	14	183	210	5288	0.01347	13	1	tr|D3ZBM3|D3ZBM3_RAT(0.34);sp|P14480|FIBB_RAT(0.29);tr|Q66HL0|Q66HL0_RAT(0.33);tr|A0A0G2JY31|A0A0G2JY31_RAT(0.47);tr|M0RBJ7|M0RBJ7_RAT(0.44);tr|G3V7U9|G3V7U9_RAT(0.35);tr|A0A0G2JSH5|A0A0G2JSH5_RAT(1.07);tr|A0A0G2K9Y5|A0A0G2K9Y5_RAT(0.50);tr|A0A0H2UHM3|A0A0H2UHM3_RAT(0.46);sp|P02770|ALBU_RAT(0.57);sp|P50116|S10A9_RAT(0.53);sp|P04177|TY3H_RAT(0.28);tr|A1L114|A1L114_RAT(0.42)	tr|D4A205|D4A205_RAT(-0.38)
GO:0043068	positive regulation of programmed cell death	14	183	210	5288	0.01347	9	5	tr|Q3B7U0|Q3B7U0_RAT(0.50);tr|G3V7U9|G3V7U9_RAT(0.35);tr|A0A0G2JSK1|A0A0G2JSK1_RAT(0.51);tr|A0A0G2K9Y5|A0A0G2K9Y5_RAT(0.50);tr|A0A0G2JXK5|A0A0G2JXK5_RAT(0.32);sp|Q4V8K2|CTBL1_RAT(0.39);sp|P50116|S10A9_RAT(0.53);sp|Q5PQT7|PHLA3_RAT(0.27);tr|D3ZWS0|D3ZWS0_RAT(0.28)	sp|P51647|AL1A1_RAT(-0.38);tr|D3ZCR3|D3ZCR3_RAT(-0.40);sp|P47820|ACE_RAT(-0.32);tr|G3V8P4|G3V8P4_RAT(-0.27);tr|Q499Q2|Q499Q2_RAT(-0.31)
GO:0042311	vasodilation	3	183	15	5288	0.01364	3	0	tr|A0A0G2JSH5|A0A0G2JSH5_RAT(1.07);sp|P02770|ALBU_RAT(0.57);tr|A0A0G2KAY3|A0A0G2KAY3_RAT(0.54)
GO:0050918	positive chemotaxis	3	183	15	5288	0.01364	2	1	tr|D3ZWS0|D3ZWS0_RAT(0.28);tr|Q9QZD1|Q9QZD1_RAT(0.32)	tr|D3ZCR3|D3ZCR3_RAT(-0.40)
GO:0071827	plasma lipoprotein particle organization	3	183	15	5288	0.01364	2	1	tr|D3ZBM3|D3ZBM3_RAT(0.34);sp|P04639|APOA1_RAT(0.69)	tr|D4A205|D4A205_RAT(-0.38)
GO:0090303	positive regulation of wound healing	3	183	15	5288	0.01364	2	1	sp|P50116|S10A9_RAT(0.53);tr|A0A0G2K9Y5|A0A0G2K9Y5_RAT(0.50)	tr|D3ZCR3|D3ZCR3_RAT(-0.40)
GO:0034728	nucleosome organization	5	183	42	5288	0.01415	3	2	tr|B2RYQ9|B2RYQ9_RAT(0.66);tr|A0A0G2K654|A0A0G2K654_RAT(0.26);sp|P43278|H10_RAT(0.29)	tr|D3ZCR3|D3ZCR3_RAT(-0.40);sp|P62804|H4_RAT(-0.29)
GO:0050878	regulation of body fluid levels	14	183	212	5288	0.01455	12	2	tr|F7ENH8|F7ENH8_RAT(0.27);sp|P14480|FIBB_RAT(0.29);sp|Q63041|A1M_RAT(0.28);tr|M0RBJ7|M0RBJ7_RAT(0.44);tr|A4D0F6|A4D0F6_RAT(0.38);tr|Q63011|Q63011_RAT(0.65);tr|A0A0G2KAY3|A0A0G2KAY3_RAT(0.54);tr|A0A0G2K9Y5|A0A0G2K9Y5_RAT(0.50);tr|A1L114|A1L114_RAT(0.42);tr|A0A1K0FUA6|A0A1K0FUA6_RAT(0.48);sp|P50116|S10A9_RAT(0.53);sp|P02091|HBB1_RAT(0.75)	tr|A0A0G2K5E8|A0A0G2K5E8_RAT(-0.40);sp|P02454|CO1A1_RAT(-0.28)
GO:0071887	leukocyte apoptotic process	4	183	28	5288	0.01483	3	1	tr|Q3T1I0|Q3T1I0_RAT(0.28);tr|Q68FX4|Q68FX4_RAT(0.28);tr|Q9QZD1|Q9QZD1_RAT(0.32)	tr|F1M6A8|F1M6A8_RAT(-0.32)
GO:1901983	regulation of protein acetylation	4	183	28	5288	0.01483	4	0	tr|F7ENH8|F7ENH8_RAT(0.27);tr|D3ZSB7|D3ZSB7_RAT(0.30);tr|Q3T1I0|Q3T1I0_RAT(0.28);tr|F1M388|F1M388_RAT(0.31)
GO:0001817	regulation of cytokine production	9	183	112	5288	0.01498	7	2	sp|Q6AXS4|RENR_RAT(0.28);tr|Q3B7U0|Q3B7U0_RAT(0.50);tr|F7ENH8|F7ENH8_RAT(0.27);tr|D4A3F5|D4A3F5_RAT(0.27);tr|M0RBJ7|M0RBJ7_RAT(0.44);tr|D3ZSB7|D3ZSB7_RAT(0.30);tr|E9PTB6|E9PTB6_RAT(0.41)	tr|Q5UAJ6|Q5UAJ6_RAT(-0.67);tr|D3ZCR3|D3ZCR3_RAT(-0.40)
GO:0000183	rDNA heterochromatin assembly	2	183	6	5288	0.01629	1	1	tr|B2RYQ9|B2RYQ9_RAT(0.66)	sp|P62804|H4_RAT(-0.29)
GO:0000466	maturation of 5.8S rRNA from tricistronic rRNA transcript (SSU-rRNA, 5.8S rRNA, LSU-rRNA)	2	183	6	5288	0.01629	0	2		tr|B2RZA2|B2RZA2_RAT(-0.27);tr|A0A0G2JXC3|A0A0G2JXC3_RAT(-0.30)
GO:0002507	tolerance induction	2	183	6	5288	0.01629	1	1	tr|M0RBJ7|M0RBJ7_RAT(0.44)	tr|D3ZCR3|D3ZCR3_RAT(-0.40)
GO:0015721	bile acid and bile salt transport	2	183	6	5288	0.01629	2	0	sp|P02770|ALBU_RAT(0.57);tr|A0A0G2JSH5|A0A0G2JSH5_RAT(1.07)
GO:0031125	rRNA 3'-end processing	2	183	6	5288	0.01629	0	2		tr|B2RZA2|B2RZA2_RAT(-0.27);tr|A0A0G2JXC3|A0A0G2JXC3_RAT(-0.30)
GO:0031640	killing of cells of other organism	2	183	6	5288	0.01629	2	0	sp|P02770|ALBU_RAT(0.57);tr|A0A0G2JSH5|A0A0G2JSH5_RAT(1.07)
GO:0032071	regulation of endodeoxyribonuclease activity	2	183	6	5288	0.01629	0	2		tr|D3ZCR3|D3ZCR3_RAT(-0.40);tr|F1M6A8|F1M6A8_RAT(-0.32)
GO:0042088	T-helper 1 type immune response	2	183	6	5288	0.01629	1	1	tr|Q3B7U0|Q3B7U0_RAT(0.50)	tr|D3ZCR3|D3ZCR3_RAT(-0.40)
GO:0042753	positive regulation of circadian rhythm	2	183	6	5288	0.01629	2	0	tr|A0A0G2JSH5|A0A0G2JSH5_RAT(1.07);sp|P02770|ALBU_RAT(0.57)
GO:0043691	reverse cholesterol transport	2	183	6	5288	0.01629	1	1	sp|P04639|APOA1_RAT(0.69)	tr|D4A205|D4A205_RAT(-0.38)
GO:0044058	regulation of digestive system process	2	183	6	5288	0.01629	2	0	tr|A4D0F6|A4D0F6_RAT(0.38);sp|P04639|APOA1_RAT(0.69)
GO:0048048	embryonic eye morphogenesis	2	183	6	5288	0.01629	1	1	sp|P04177|TY3H_RAT(0.28)	sp|P51647|AL1A1_RAT(-0.38)
GO:0050832	defense response to fungus	2	183	6	5288	0.01629	2	0	tr|A0A0G2K9Y5|A0A0G2K9Y5_RAT(0.50);sp|P50116|S10A9_RAT(0.53)
GO:0051503	adenine nucleotide transport	2	183	6	5288	0.01629	0	2		tr|B1H271|B1H271_RAT(-0.62);tr|D4A205|D4A205_RAT(-0.38)
GO:0070875	positive regulation of glycogen metabolic process	2	183	6	5288	0.01629	0	2		tr|F1M6A8|F1M6A8_RAT(-0.32);tr|D3ZCR3|D3ZCR3_RAT(-0.40)
GO:0071636	positive regulation of transforming growth factor beta production	2	183	6	5288	0.01629	1	1	sp|Q6AXS4|RENR_RAT(0.28)	tr|Q5UAJ6|Q5UAJ6_RAT(-0.67)
GO:0015701	bicarbonate transport	3	183	16	5288	0.01637	2	1	sp|B0BNN3|CAH1_RAT(0.75);sp|Q66HG6|CAH5B_RAT(0.65)	sp|P14141|CAH3_RAT(-0.46)
GO:0034405	response to fluid shear stress	3	183	16	5288	0.01637	0	3		tr|Q5UAJ6|Q5UAJ6_RAT(-0.67);sp|P47820|ACE_RAT(-0.32);tr|F1M6A8|F1M6A8_RAT(-0.32)
GO:0030168	platelet activation	8	183	95	5288	0.01647	6	2	tr|Q63011|Q63011_RAT(0.65);tr|A0A0G2K9Y5|A0A0G2K9Y5_RAT(0.50);tr|A0A1K0FUA6|A0A1K0FUA6_RAT(0.48);tr|A1L114|A1L114_RAT(0.42);sp|P02091|HBB1_RAT(0.75);sp|P14480|FIBB_RAT(0.29)	sp|P02454|CO1A1_RAT(-0.28);tr|A0A0G2K5E8|A0A0G2K5E8_RAT(-0.40)
GO:1903035	negative regulation of response to wounding	4	183	29	5288	0.01675	4	0	tr|A1L114|A1L114_RAT(0.42);sp|P14480|FIBB_RAT(0.29);tr|A0A0G2K9Y5|A0A0G2K9Y5_RAT(0.50);tr|A0A0G2KAY3|A0A0G2KAY3_RAT(0.54)
GO:0046890	regulation of lipid biosynthetic process	6	183	60	5288	0.01682	4	2	tr|M0RBJ7|M0RBJ7_RAT(0.44);sp|P04639|APOA1_RAT(0.69);tr|G3V7U9|G3V7U9_RAT(0.35);tr|Q66HL0|Q66HL0_RAT(0.33)	tr|D4A205|D4A205_RAT(-0.38);tr|F1M6A8|F1M6A8_RAT(-0.32)
GO:0050673	epithelial cell proliferation	9	183	116	5288	0.01848	7	2	tr|A0A0G2KAY3|A0A0G2KAY3_RAT(0.54);tr|Q9QZD1|Q9QZD1_RAT(0.32);tr|A0A0G2JXK5|A0A0G2JXK5_RAT(0.32);tr|D4A4U2|D4A4U2_RAT(0.28);sp|P04639|APOA1_RAT(0.69);sp|P21744|IBP4_RAT(0.35);tr|A0A0G2JSK1|A0A0G2JSK1_RAT(0.51)	tr|D3ZCR3|D3ZCR3_RAT(-0.40);tr|F1M6A8|F1M6A8_RAT(-0.32)
GO:0046889	positive regulation of lipid biosynthetic process	4	183	30	5288	0.01881	2	2	tr|Q66HL0|Q66HL0_RAT(0.33);sp|P04639|APOA1_RAT(0.69)	tr|D4A205|D4A205_RAT(-0.38);tr|F1M6A8|F1M6A8_RAT(-0.32)
GO:0071347	cellular response to interleukin-1	4	183	30	5288	0.01881	3	1	tr|A0A0G2JSK1|A0A0G2JSK1_RAT(0.51);sp|P14480|FIBB_RAT(0.29);tr|D3ZSB7|D3ZSB7_RAT(0.30)	tr|D3ZCR3|D3ZCR3_RAT(-0.40)
GO:1902107	positive regulation of leukocyte differentiation	4	183	30	5288	0.01881	2	2	tr|Q3B7U0|Q3B7U0_RAT(0.50);tr|Q68FX4|Q68FX4_RAT(0.28)	tr|D3ZCR3|D3ZCR3_RAT(-0.40);tr|D3ZV19|D3ZV19_RAT(-0.37)
GO:1903708	positive regulation of hemopoiesis	4	183	30	5288	0.01881	2	2	tr|Q68FX4|Q68FX4_RAT(0.28);tr|Q3B7U0|Q3B7U0_RAT(0.50)	tr|D3ZCR3|D3ZCR3_RAT(-0.40);tr|D3ZV19|D3ZV19_RAT(-0.37)
GO:0006730	one-carbon metabolic process	3	183	17	5288	0.01938	2	1	sp|B0BNN3|CAH1_RAT(0.75);sp|Q66HG6|CAH5B_RAT(0.65)	sp|P14141|CAH3_RAT(-0.46)
GO:0007622	rhythmic behavior	3	183	17	5288	0.01938	3	0	sp|P02770|ALBU_RAT(0.57);sp|P04177|TY3H_RAT(0.28);tr|A0A0G2JSH5|A0A0G2JSH5_RAT(1.07)
GO:0032608	interferon-beta production	3	183	17	5288	0.01938	2	1	tr|E9PTB6|E9PTB6_RAT(0.41);tr|Q3B7U0|Q3B7U0_RAT(0.50)	tr|D3ZCR3|D3ZCR3_RAT(-0.40)
GO:0032648	regulation of interferon-beta production	3	183	17	5288	0.01938	2	1	tr|E9PTB6|E9PTB6_RAT(0.41);tr|Q3B7U0|Q3B7U0_RAT(0.50)	tr|D3ZCR3|D3ZCR3_RAT(-0.40)
GO:0034113	heterotypic cell-cell adhesion	3	183	17	5288	0.01938	3	0	sp|P04639|APOA1_RAT(0.69);tr|A1L114|A1L114_RAT(0.42);sp|P14480|FIBB_RAT(0.29)
GO:0048512	circadian behavior	3	183	17	5288	0.01938	3	0	sp|P02770|ALBU_RAT(0.57);sp|P04177|TY3H_RAT(0.28);tr|A0A0G2JSH5|A0A0G2JSH5_RAT(1.07)
GO:0071825	protein-lipid complex subunit organization	3	183	17	5288	0.01938	2	1	sp|P04639|APOA1_RAT(0.69);tr|D3ZBM3|D3ZBM3_RAT(0.34)	tr|D4A205|D4A205_RAT(-0.38)
GO:0045765	regulation of angiogenesis	6	183	62	5288	0.01952	4	2	tr|A0A0G2JXK5|A0A0G2JXK5_RAT(0.32);tr|A0A0G2K9Y5|A0A0G2K9Y5_RAT(0.50);tr|A0A0G2JSK1|A0A0G2JSK1_RAT(0.51);tr|M0RBJ7|M0RBJ7_RAT(0.44)	tr|D3ZCR3|D3ZCR3_RAT(-0.40);tr|F1LRV4|F1LRV4_RAT(-0.85)
GO:1901342	regulation of vasculature development	6	183	62	5288	0.01952	4	2	tr|A0A0G2JSK1|A0A0G2JSK1_RAT(0.51);tr|M0RBJ7|M0RBJ7_RAT(0.44);tr|A0A0G2JXK5|A0A0G2JXK5_RAT(0.32);tr|A0A0G2K9Y5|A0A0G2K9Y5_RAT(0.50)	tr|F1LRV4|F1LRV4_RAT(-0.85);tr|D3ZCR3|D3ZCR3_RAT(-0.40)
GO:0008610	lipid biosynthetic process	16	183	264	5288	0.01974	9	7	sp|D4A2H2|SPTC1_RAT(0.38);tr|D3Z917|D3Z917_RAT(0.47);tr|Q66HL0|Q66HL0_RAT(0.33);tr|G3V7U9|G3V7U9_RAT(0.35);tr|G3V6P4|G3V6P4_RAT(0.30);tr|M0RBJ7|M0RBJ7_RAT(0.44);tr|M0R4A5|M0R4A5_RAT(0.35);tr|A0A0G2JVC8|A0A0G2JVC8_RAT(0.28);sp|P04639|APOA1_RAT(0.69)	sp|P51647|AL1A1_RAT(-0.38);tr|Q5UAJ6|Q5UAJ6_RAT(-0.67);tr|D3ZTP8|D3ZTP8_RAT(-0.65);tr|F1M6A8|F1M6A8_RAT(-0.32);tr|D4A205|D4A205_RAT(-0.38);tr|D3ZPU3|D3ZPU3_RAT(-0.27);sp|Q63175|SERC5_RAT(-0.30)
GO:0016485	protein processing	7	183	80	5288	0.02005	5	2	sp|P14480|FIBB_RAT(0.29);tr|A0A0G2K9Y5|A0A0G2K9Y5_RAT(0.50);tr|A0A0G2KAY3|A0A0G2KAY3_RAT(0.54);sp|Q6AXS4|RENR_RAT(0.28);tr|A1L114|A1L114_RAT(0.42)	sp|P47820|ACE_RAT(-0.32);tr|G3V878|G3V878_RAT(-0.34)
GO:0006950	response to stress	62	183	1422	5288	0.02018	39	23	tr|Q66HL0|Q66HL0_RAT(0.33);tr|A0A0G2KAY3|A0A0G2KAY3_RAT(0.54);tr|D4AA52|D4AA52_RAT(0.61);sp|Q5U203|UBE2F_RAT(0.28);tr|E9PTB6|E9PTB6_RAT(0.41);sp|P21744|IBP4_RAT(0.35);tr|A0A1K0FUA6|A0A1K0FUA6_RAT(0.48);tr|D3ZWS0|D3ZWS0_RAT(0.28);tr|D4A3F5|D4A3F5_RAT(0.27);tr|Q3B7U0|Q3B7U0_RAT(0.50);tr|M0RBJ7|M0RBJ7_RAT(0.44);tr|B2RYQ9|B2RYQ9_RAT(0.66);tr|Q63011|Q63011_RAT(0.65);tr|Q5RKH9|Q5RKH9_RAT(0.29);sp|Q6304…	tr|A0A0G2K5E8|A0A0G2K5E8_RAT(-0.40);tr|Q5EB90|Q5EB90_RAT(-0.29);tr|Q5UAJ6|Q5UAJ6_RAT(-0.67);tr|D3ZCR3|D3ZCR3_RAT(-0.40);tr|Q8K5B5|Q8K5B5_RAT(-0.44);sp|P34926|MAP1A_RAT(-0.53);tr|F1M6A8|F1M6A8_RAT(-0.32);tr|D3ZYB8|D3ZYB8_RAT(-0.27);sp|Q8R4A1|ERO1A_RAT(-0.27);tr|A1L1L5|A1L1L5_RAT(-0.86);sp|P47820|ACE_RAT(-0.32);tr|F1LRV4|F1LRV4_RAT(-0.85);sp|P51647|AL1A1_RAT(-0.38);tr|D3ZCS3|D3ZCS3_RAT(-0.59);sp|Q9…
GO:0051604	protein maturation	9	183	118	5288	0.02044	5	4	sp|P14480|FIBB_RAT(0.29);sp|Q6AXS4|RENR_RAT(0.28);tr|A0A0G2KAY3|A0A0G2KAY3_RAT(0.54);tr|A0A0G2K9Y5|A0A0G2K9Y5_RAT(0.50);tr|A1L114|A1L114_RAT(0.42)	tr|G3V878|G3V878_RAT(-0.34);sp|Q8R4A1|ERO1A_RAT(-0.27);sp|Q9WUC4|ATOX1_RAT(-0.37);sp|P47820|ACE_RAT(-0.32)
GO:0042157	lipoprotein metabolic process	5	183	47	5288	0.02223	3	2	tr|A0A0G2JSH5|A0A0G2JSH5_RAT(1.07);sp|P04639|APOA1_RAT(0.69);sp|P02770|ALBU_RAT(0.57)	tr|D4A205|D4A205_RAT(-0.38);tr|D3ZTP8|D3ZTP8_RAT(-0.65)
GO:0002675	positive regulation of acute inflammatory response	2	183	7	5288	0.0223	1	1	tr|M0RBJ7|M0RBJ7_RAT(0.44)	tr|Q5UAJ6|Q5UAJ6_RAT(-0.67)
GO:0015865	purine nucleotide transport	2	183	7	5288	0.0223	0	2		tr|D4A205|D4A205_RAT(-0.38);tr|B1H271|B1H271_RAT(-0.62)
GO:0030194	positive regulation of blood coagulation	2	183	7	5288	0.0223	2	0	tr|A0A0G2K9Y5|A0A0G2K9Y5_RAT(0.50);sp|P50116|S10A9_RAT(0.53)
GO:0032070	regulation of deoxyribonuclease activity	2	183	7	5288	0.0223	0	2		tr|D3ZCR3|D3ZCR3_RAT(-0.40);tr|F1M6A8|F1M6A8_RAT(-0.32)
GO:0032615	interleukin-12 production	2	183	7	5288	0.0223	1	1	tr|Q3B7U0|Q3B7U0_RAT(0.50)	tr|D3ZCR3|D3ZCR3_RAT(-0.40)
GO:0032964	collagen biosynthetic process	2	183	7	5288	0.0223	1	1	tr|F7ENH8|F7ENH8_RAT(0.27)	sp|P02454|CO1A1_RAT(-0.28)
GO:0033700	phospholipid efflux	2	183	7	5288	0.0223	1	1	sp|P04639|APOA1_RAT(0.69)	tr|D4A205|D4A205_RAT(-0.38)
GO:0034080	CENP-A containing nucleosome assembly	2	183	7	5288	0.0223	1	1	tr|B2RYQ9|B2RYQ9_RAT(0.66)	sp|P62804|H4_RAT(-0.29)
GO:0034367	protein-containing complex remodeling	2	183	7	5288	0.0223	1	1	sp|P04639|APOA1_RAT(0.69)	tr|D4A205|D4A205_RAT(-0.38)
GO:0034368	protein-lipid complex remodeling	2	183	7	5288	0.0223	1	1	sp|P04639|APOA1_RAT(0.69)	tr|D4A205|D4A205_RAT(-0.38)
GO:0034369	plasma lipoprotein particle remodeling	2	183	7	5288	0.0223	1	1	sp|P04639|APOA1_RAT(0.69)	tr|D4A205|D4A205_RAT(-0.38)
GO:0035710	CD4-positive, alpha-beta T cell activation	2	183	7	5288	0.0223	1	1	tr|Q3B7U0|Q3B7U0_RAT(0.50)	tr|D3ZCR3|D3ZCR3_RAT(-0.40)
GO:0042136	neurotransmitter biosynthetic process	2	183	7	5288	0.0223	2	0	tr|M0R4A5|M0R4A5_RAT(0.35);sp|P04177|TY3H_RAT(0.28)
GO:0045187	regulation of circadian sleep/wake cycle, sleep	2	183	7	5288	0.0223	2	0	tr|A0A0G2JSH5|A0A0G2JSH5_RAT(1.07);sp|P02770|ALBU_RAT(0.57)
GO:0050820	positive regulation of coagulation	2	183	7	5288	0.0223	2	0	sp|P50116|S10A9_RAT(0.53);tr|A0A0G2K9Y5|A0A0G2K9Y5_RAT(0.50)
GO:0050926	regulation of positive chemotaxis	2	183	7	5288	0.0223	1	1	tr|Q9QZD1|Q9QZD1_RAT(0.32)	tr|D3ZCR3|D3ZCR3_RAT(-0.40)
GO:0050927	positive regulation of positive chemotaxis	2	183	7	5288	0.0223	1	1	tr|Q9QZD1|Q9QZD1_RAT(0.32)	tr|D3ZCR3|D3ZCR3_RAT(-0.40)
GO:0050996	positive regulation of lipid catabolic process	2	183	7	5288	0.0223	1	1	sp|P04639|APOA1_RAT(0.69)	tr|D4A205|D4A205_RAT(-0.38)
GO:0060603	mammary gland duct morphogenesis	2	183	7	5288	0.0223	2	0	tr|D3ZWS0|D3ZWS0_RAT(0.28);tr|G3V7U9|G3V7U9_RAT(0.35)
GO:0061641	CENP-A containing chromatin organization	2	183	7	5288	0.0223	1	1	tr|B2RYQ9|B2RYQ9_RAT(0.66)	sp|P62804|H4_RAT(-0.29)
GO:0071604	transforming growth factor beta production	2	183	7	5288	0.0223	1	1	sp|Q6AXS4|RENR_RAT(0.28)	tr|Q5UAJ6|Q5UAJ6_RAT(-0.67)
GO:0071634	regulation of transforming growth factor beta production	2	183	7	5288	0.0223	1	1	sp|Q6AXS4|RENR_RAT(0.28)	tr|Q5UAJ6|Q5UAJ6_RAT(-0.67)
GO:0072529	pyrimidine-containing compound catabolic process	2	183	7	5288	0.0223	2	0	sp|Q811Q1|SMUG1_RAT(0.38);tr|Q66HL0|Q66HL0_RAT(0.33)
GO:1900048	positive regulation of hemostasis	2	183	7	5288	0.0223	2	0	tr|A0A0G2K9Y5|A0A0G2K9Y5_RAT(0.50);sp|P50116|S10A9_RAT(0.53)
GO:2000352	negative regulation of endothelial cell apoptotic process	2	183	7	5288	0.0223	2	0	sp|P14480|FIBB_RAT(0.29);tr|A1L114|A1L114_RAT(0.42)
GO:2000425	regulation of apoptotic cell clearance	2	183	7	5288	0.0223	1	1	tr|M0RBJ7|M0RBJ7_RAT(0.44)	tr|D3ZCR3|D3ZCR3_RAT(-0.40)
GO:0010769	regulation of cell morphogenesis involved in differentiation	6	183	64	5288	0.0225	4	2	sp|P14480|FIBB_RAT(0.29);tr|M0R4A5|M0R4A5_RAT(0.35);sp|P04639|APOA1_RAT(0.69);tr|A1L114|A1L114_RAT(0.42)	tr|D4A205|D4A205_RAT(-0.38);tr|G3V8P4|G3V8P4_RAT(-0.27)
GO:1903706	regulation of hemopoiesis	7	183	82	5288	0.02266	4	3	sp|Q68A21|PURB_RAT(1.47);sp|P02091|HBB1_RAT(0.75);tr|Q3B7U0|Q3B7U0_RAT(0.50);tr|Q68FX4|Q68FX4_RAT(0.28)	tr|D3ZV19|D3ZV19_RAT(-0.37);sp|P62804|H4_RAT(-0.29);tr|D3ZCR3|D3ZCR3_RAT(-0.40)
GO:0046330	positive regulation of JNK cascade	3	183	18	5288	0.02268	1	2	tr|Q3B7U0|Q3B7U0_RAT(0.50)	tr|D3ZCR3|D3ZCR3_RAT(-0.40);tr|Q499Q2|Q499Q2_RAT(-0.31)
GO:0006875	cellular metal ion homeostasis	13	183	203	5288	0.02293	6	7	sp|P50116|S10A9_RAT(0.53);tr|Q9QZD1|Q9QZD1_RAT(0.32);tr|A0A0G2KAY3|A0A0G2KAY3_RAT(0.54);sp|Q5I0L4|NUBP1_RAT(0.29);tr|B6DYQ5|B6DYQ5_RAT(0.28);tr|D3ZYQ0|D3ZYQ0_RAT(0.38)	tr|D3ZCR3|D3ZCR3_RAT(-0.40);tr|D4A205|D4A205_RAT(-0.38);tr|Q6MGB4|Q6MGB4_RAT(-0.45);sp|Q9WUC4|ATOX1_RAT(-0.37);tr|D3ZV19|D3ZV19_RAT(-0.37);tr|Q5RKK3|Q5RKK3_RAT(-0.66);sp|Q8R4A1|ERO1A_RAT(-0.27)
GO:0006959	humoral immune response	4	183	32	5288	0.02341	4	0	tr|M0RBJ7|M0RBJ7_RAT(0.44);tr|A1L114|A1L114_RAT(0.42);sp|P14480|FIBB_RAT(0.29);sp|Q63041|A1M_RAT(0.28)
GO:0000302	response to reactive oxygen species	9	183	121	5288	0.02365	7	2	tr|A0A1K0FUA6|A0A1K0FUA6_RAT(0.48);sp|P02091|HBB1_RAT(0.75);tr|Q63011|Q63011_RAT(0.65);tr|B1H216|B1H216_RAT(0.53);tr|A0A0H2UHM3|A0A0H2UHM3_RAT(0.46);tr|A0A1K0FUB2|A0A1K0FUB2_RAT(0.33);tr|F7ENH8|F7ENH8_RAT(0.27)	sp|P02454|CO1A1_RAT(-0.28);sp|Q8R4A1|ERO1A_RAT(-0.27)
GO:0002520	immune system development	16	183	270	5288	0.02384	11	5	tr|A0A1K0FUB2|A0A1K0FUB2_RAT(0.33);tr|M0RBJ7|M0RBJ7_RAT(0.44);tr|Q3B7U0|Q3B7U0_RAT(0.50);tr|Q68FX4|Q68FX4_RAT(0.28);sp|Q68A21|PURB_RAT(1.47);sp|P02091|HBB1_RAT(0.75);tr|B1H216|B1H216_RAT(0.53);tr|Q63011|Q63011_RAT(0.65);tr|D3ZBM3|D3ZBM3_RAT(0.34);tr|A0A1K0FUA6|A0A1K0FUA6_RAT(0.48);sp|Q4V8K2|CTBL1_RAT(0.39)	sp|P62804|H4_RAT(-0.29);sp|P47820|ACE_RAT(-0.32);tr|D3ZV19|D3ZV19_RAT(-0.37);sp|Q9Z118|PTBP3_RAT(-0.46);tr|D3ZCR3|D3ZCR3_RAT(-0.40)
GO:0070482	response to oxygen levels	11	183	162	5288	0.02407	6	5	sp|P04177|TY3H_RAT(0.28);tr|Q9QZD1|Q9QZD1_RAT(0.32);tr|A0A0H2UHM3|A0A0H2UHM3_RAT(0.46);tr|A0A1K0FUB2|A0A1K0FUB2_RAT(0.33);tr|A0A0G2JY31|A0A0G2JY31_RAT(0.47);tr|F7ENH8|F7ENH8_RAT(0.27)	sp|P47820|ACE_RAT(-0.32);sp|P02454|CO1A1_RAT(-0.28);tr|Q5UAJ6|Q5UAJ6_RAT(-0.67);sp|Q8R4A1|ERO1A_RAT(-0.27);tr|F1M6A8|F1M6A8_RAT(-0.32)
GO:0070555	response to interleukin-1	5	183	48	5288	0.02414	4	1	tr|A0A0G2JSK1|A0A0G2JSK1_RAT(0.51);tr|D3ZSB7|D3ZSB7_RAT(0.30);tr|Q3B7U0|Q3B7U0_RAT(0.50);sp|P14480|FIBB_RAT(0.29)	tr|D3ZCR3|D3ZCR3_RAT(-0.40)
GO:0032355	response to estradiol	7	183	84	5288	0.0255	5	2	tr|A1L114|A1L114_RAT(0.42);tr|M0RBJ7|M0RBJ7_RAT(0.44);tr|A0A0G2JY31|A0A0G2JY31_RAT(0.47);sp|P04177|TY3H_RAT(0.28);tr|B1H216|B1H216_RAT(0.53)	sp|P51647|AL1A1_RAT(-0.38);sp|P02454|CO1A1_RAT(-0.28)
GO:0055065	metal ion homeostasis	14	183	228	5288	0.0257	7	7	sp|P50116|S10A9_RAT(0.53);tr|A0A0G2KAY3|A0A0G2KAY3_RAT(0.54);sp|Q5I0L4|NUBP1_RAT(0.29);tr|Q9QZD1|Q9QZD1_RAT(0.32);tr|B6DYQ5|B6DYQ5_RAT(0.28);tr|D3ZBM3|D3ZBM3_RAT(0.34);tr|D3ZYQ0|D3ZYQ0_RAT(0.38)	tr|D4A205|D4A205_RAT(-0.38);tr|Q6MGB4|Q6MGB4_RAT(-0.45);sp|Q9WUC4|ATOX1_RAT(-0.37);tr|D3ZCR3|D3ZCR3_RAT(-0.40);sp|Q8R4A1|ERO1A_RAT(-0.27);tr|D3ZV19|D3ZV19_RAT(-0.37);tr|Q5RKK3|Q5RKK3_RAT(-0.66)
GO:0055076	transition metal ion homeostasis	5	183	49	5288	0.02615	3	2	sp|Q5I0L4|NUBP1_RAT(0.29);tr|D3ZBM3|D3ZBM3_RAT(0.34);sp|P50116|S10A9_RAT(0.53)	sp|Q9WUC4|ATOX1_RAT(-0.37);tr|Q6MGB4|Q6MGB4_RAT(-0.45)
GO:0007218	neuropeptide signaling pathway	3	183	19	5288	0.02626	2	1	sp|P06300|PDYN_RAT(0.28);sp|Q62923|PNOC_RAT(0.32)	tr|F1LUZ4|F1LUZ4_RAT(-0.32)
GO:0032602	chemokine production	3	183	19	5288	0.02626	2	1	sp|P50116|S10A9_RAT(0.53);tr|Q3B7U0|Q3B7U0_RAT(0.50)	tr|D3ZCR3|D3ZCR3_RAT(-0.40)
GO:0032680	regulation of tumor necrosis factor production	3	183	19	5288	0.02626	2	1	tr|F7ENH8|F7ENH8_RAT(0.27);tr|Q3B7U0|Q3B7U0_RAT(0.50)	tr|D3ZCR3|D3ZCR3_RAT(-0.40)
GO:0050994	regulation of lipid catabolic process	3	183	19	5288	0.02626	1	2	sp|P04639|APOA1_RAT(0.69)	tr|D4A205|D4A205_RAT(-0.38);tr|F1M6A8|F1M6A8_RAT(-0.32)
GO:1903555	regulation of tumor necrosis factor superfamily cytokine production	3	183	19	5288	0.02626	2	1	tr|F7ENH8|F7ENH8_RAT(0.27);tr|Q3B7U0|Q3B7U0_RAT(0.50)	tr|D3ZCR3|D3ZCR3_RAT(-0.40)
GO:0097305	response to alcohol	10	183	144	5288	0.02686	7	3	tr|A0A0G2JY31|A0A0G2JY31_RAT(0.47);tr|G3V7U9|G3V7U9_RAT(0.35);tr|D3ZBM3|D3ZBM3_RAT(0.34);tr|F7ENH8|F7ENH8_RAT(0.27);sp|P50116|S10A9_RAT(0.53);sp|P04177|TY3H_RAT(0.28);tr|A1L114|A1L114_RAT(0.42)	sp|P14141|CAH3_RAT(-0.46);sp|P51647|AL1A1_RAT(-0.38);tr|F1M6A8|F1M6A8_RAT(-0.32)
GO:0002250	adaptive immune response	6	183	67	5288	0.02753	4	2	sp|P14480|FIBB_RAT(0.29);tr|Q3B7U0|Q3B7U0_RAT(0.50);tr|M0RBJ7|M0RBJ7_RAT(0.44);tr|A1L114|A1L114_RAT(0.42)	tr|D3ZCR3|D3ZCR3_RAT(-0.40);tr|Q5U3Y8|Q5U3Y8_RAT(-0.28)
GO:0070371	ERK1 and ERK2 cascade	7	183	86	5288	0.02857	5	2	sp|P14480|FIBB_RAT(0.29);tr|Q3B7U0|Q3B7U0_RAT(0.50);sp|P04639|APOA1_RAT(0.69);tr|M0RBJ7|M0RBJ7_RAT(0.44);tr|A1L114|A1L114_RAT(0.42)	tr|D3ZCR3|D3ZCR3_RAT(-0.40);sp|P14056|ARAF_RAT(-0.34)
GO:0031214	biomineral tissue development	4	183	34	5288	0.02862	2	2	tr|E9PSV8|E9PSV8_RAT(1.11);tr|G3V6P4|G3V6P4_RAT(0.30)	tr|Q5UAJ6|Q5UAJ6_RAT(-0.67);sp|P02454|CO1A1_RAT(-0.28)
GO:0110148	biomineralization	4	183	34	5288	0.02862	2	2	tr|E9PSV8|E9PSV8_RAT(1.11);tr|G3V6P4|G3V6P4_RAT(0.30)	tr|Q5UAJ6|Q5UAJ6_RAT(-0.67);sp|P02454|CO1A1_RAT(-0.28)
GO:0006508	proteolysis	30	183	611	5288	0.02875	22	8	sp|Q568Y3|RN185_RAT(0.41);tr|D3ZIQ9|D3ZIQ9_RAT(0.51);sp|P0C627|UBX2B_RAT(0.34);tr|D4AA52|D4AA52_RAT(0.61);tr|A0A0G2KAY3|A0A0G2KAY3_RAT(0.54);tr|A0A0H2UHM3|A0A0H2UHM3_RAT(0.46);tr|A0A0G2K9Y5|A0A0G2K9Y5_RAT(0.50);tr|D4A2K5|D4A2K5_RAT(0.34);sp|Q6AXS4|RENR_RAT(0.28);tr|D3ZYQ0|D3ZYQ0_RAT(0.38);tr|Q5RKH9|Q5RKH9_RAT(0.29);sp|P14480|FIBB_RAT(0.29);sp|Q63041|A1M_RAT(0.28);tr|A1L114|A1L114_RAT(0.42);sp|P50…	tr|D3ZCR3|D3ZCR3_RAT(-0.40);sp|Q4V7F3|OSGP2_RAT(-0.43);tr|G3V878|G3V878_RAT(-0.34);sp|P0C0A1|VPS25_RAT(-0.32);sp|P47820|ACE_RAT(-0.32);tr|D4A205|D4A205_RAT(-0.38);sp|P14056|ARAF_RAT(-0.34);tr|F1M6A8|F1M6A8_RAT(-0.32)
GO:0002286	T cell activation involved in immune response	2	183	8	5288	0.02906	1	1	tr|Q3B7U0|Q3B7U0_RAT(0.50)	tr|D3ZCR3|D3ZCR3_RAT(-0.40)
GO:0006882	cellular zinc ion homeostasis	2	183	8	5288	0.02906	1	1	sp|P50116|S10A9_RAT(0.53)	tr|Q6MGB4|Q6MGB4_RAT(-0.45)
GO:0010574	regulation of vascular endothelial growth factor production	2	183	8	5288	0.02906	1	1	tr|M0RBJ7|M0RBJ7_RAT(0.44)	tr|Q5UAJ6|Q5UAJ6_RAT(-0.67)
GO:0031055	chromatin remodeling at centromere	2	183	8	5288	0.02906	1	1	tr|B2RYQ9|B2RYQ9_RAT(0.66)	sp|P62804|H4_RAT(-0.29)
GO:0042749	regulation of circadian sleep/wake cycle	2	183	8	5288	0.02906	2	0	tr|A0A0G2JSH5|A0A0G2JSH5_RAT(1.07);sp|P02770|ALBU_RAT(0.57)
GO:0046637	regulation of alpha-beta T cell differentiation	2	183	8	5288	0.02906	1	1	tr|Q3B7U0|Q3B7U0_RAT(0.50)	tr|D3ZCR3|D3ZCR3_RAT(-0.40)
GO:0048520	positive regulation of behavior	2	183	8	5288	0.02906	2	0	sp|P02770|ALBU_RAT(0.57);tr|A0A0G2JSH5|A0A0G2JSH5_RAT(1.07)
GO:0050802	circadian sleep/wake cycle, sleep	2	183	8	5288	0.02906	2	0	sp|P02770|ALBU_RAT(0.57);tr|A0A0G2JSH5|A0A0G2JSH5_RAT(1.07)
GO:0071712	ER-associated misfolded protein catabolic process	2	183	8	5288	0.02906	2	0	sp|Q568Y3|RN185_RAT(0.41);tr|Q5RKH9|Q5RKH9_RAT(0.29)
GO:0090279	regulation of calcium ion import	2	183	8	5288	0.02906	1	1	tr|Q9QZD1|Q9QZD1_RAT(0.32)	sp|P47820|ACE_RAT(-0.32)
GO:0051094	positive regulation of developmental process	22	183	417	5288	0.02947	13	9	tr|Q9QZD1|Q9QZD1_RAT(0.32);sp|P14480|FIBB_RAT(0.29);sp|Q8K1M7|BRNP3_RAT(0.36);tr|G3V7U9|G3V7U9_RAT(0.35);tr|M0R4A5|M0R4A5_RAT(0.35);sp|P04639|APOA1_RAT(0.69);sp|P02091|HBB1_RAT(0.75);tr|E9PSV8|E9PSV8_RAT(1.11);tr|A1L114|A1L114_RAT(0.42);tr|F7ENH8|F7ENH8_RAT(0.27);tr|Q68FX4|Q68FX4_RAT(0.28);tr|Q3B7U0|Q3B7U0_RAT(0.50);tr|M0RBJ7|M0RBJ7_RAT(0.44)	sp|P02454|CO1A1_RAT(-0.28);tr|D3ZCR3|D3ZCR3_RAT(-0.40);tr|Q5UAJ6|Q5UAJ6_RAT(-0.67);tr|D3ZV19|D3ZV19_RAT(-0.37);tr|D4A205|D4A205_RAT(-0.38);sp|P47820|ACE_RAT(-0.32);tr|G3V8P4|G3V8P4_RAT(-0.27);tr|F1LRV4|F1LRV4_RAT(-0.85);tr|F1M6A8|F1M6A8_RAT(-0.32)
GO:0010941	regulation of cell death	31	183	638	5288	0.02993	22	9	tr|A0A0H2UHM3|A0A0H2UHM3_RAT(0.46);tr|A0A0G2K9Y5|A0A0G2K9Y5_RAT(0.50);tr|Q9QZD1|Q9QZD1_RAT(0.32);sp|Q4V8K2|CTBL1_RAT(0.39);sp|Q5PQT7|PHLA3_RAT(0.27);tr|D3ZWS0|D3ZWS0_RAT(0.28);tr|A0A1K0FUA6|A0A1K0FUA6_RAT(0.48);sp|P14480|FIBB_RAT(0.29);tr|G3V7U9|G3V7U9_RAT(0.35);tr|A0A0G2JSH5|A0A0G2JSH5_RAT(1.07);tr|B1H216|B1H216_RAT(0.53);tr|Q63011|Q63011_RAT(0.65);tr|A0A0G2JXK5|A0A0G2JXK5_RAT(0.32);sp|P02091|HB…	tr|D3ZCR3|D3ZCR3_RAT(-0.40);tr|G3V816|G3V816_RAT(-0.32);tr|Q499Q2|Q499Q2_RAT(-0.31);sp|P51647|AL1A1_RAT(-0.38);tr|G3V8P4|G3V8P4_RAT(-0.27);sp|P47820|ACE_RAT(-0.32);tr|F1LRV4|F1LRV4_RAT(-0.85);tr|F1M6A8|F1M6A8_RAT(-0.32);sp|P14056|ARAF_RAT(-0.34)
GO:0006656	phosphatidylcholine biosynthetic process	3	183	20	5288	0.03012	3	0	tr|M0R4A5|M0R4A5_RAT(0.35);tr|G3V6P4|G3V6P4_RAT(0.30);sp|P04639|APOA1_RAT(0.69)
GO:0009301	snRNA transcription	3	183	20	5288	0.03012	1	2	tr|D4A531|D4A531_RAT(1.61)	tr|A1L1L5|A1L1L5_RAT(-0.86);tr|Q5EB90|Q5EB90_RAT(-0.29)
GO:0010828	positive regulation of glucose transmembrane transport	3	183	20	5288	0.03012	1	2	tr|M0RBJ7|M0RBJ7_RAT(0.44)	tr|Q8K5B5|Q8K5B5_RAT(-0.44);tr|F1M6A8|F1M6A8_RAT(-0.32)
GO:0032640	tumor necrosis factor production	3	183	20	5288	0.03012	2	1	tr|F7ENH8|F7ENH8_RAT(0.27);tr|Q3B7U0|Q3B7U0_RAT(0.50)	tr|D3ZCR3|D3ZCR3_RAT(-0.40)
GO:0042632	cholesterol homeostasis	3	183	20	5288	0.03012	1	2	sp|P04639|APOA1_RAT(0.69)	tr|Q5RKK3|Q5RKK3_RAT(-0.66);tr|D4A205|D4A205_RAT(-0.38)
GO:0042795	snRNA transcription by RNA polymerase II	3	183	20	5288	0.03012	1	2	tr|D4A531|D4A531_RAT(1.61)	tr|Q5EB90|Q5EB90_RAT(-0.29);tr|A1L1L5|A1L1L5_RAT(-0.86)
GO:0055092	sterol homeostasis	3	183	20	5288	0.03012	1	2	sp|P04639|APOA1_RAT(0.69)	tr|D4A205|D4A205_RAT(-0.38);tr|Q5RKK3|Q5RKK3_RAT(-0.66)
GO:0071706	tumor necrosis factor superfamily cytokine production	3	183	20	5288	0.03012	2	1	tr|Q3B7U0|Q3B7U0_RAT(0.50);tr|F7ENH8|F7ENH8_RAT(0.27)	tr|D3ZCR3|D3ZCR3_RAT(-0.40)
GO:2000106	regulation of leukocyte apoptotic process	3	183	20	5288	0.03012	3	0	tr|Q9QZD1|Q9QZD1_RAT(0.32);tr|Q68FX4|Q68FX4_RAT(0.28);tr|Q3T1I0|Q3T1I0_RAT(0.28)
GO:0046916	cellular transition metal ion homeostasis	4	183	35	5288	0.03147	2	2	sp|Q5I0L4|NUBP1_RAT(0.29);sp|P50116|S10A9_RAT(0.53)	tr|Q6MGB4|Q6MGB4_RAT(-0.45);sp|Q9WUC4|ATOX1_RAT(-0.37)
GO:0048593	camera-type eye morphogenesis	4	183	35	5288	0.03147	3	1	sp|P04177|TY3H_RAT(0.28);tr|D3ZPN0|D3ZPN0_RAT(0.27);tr|D3ZWS0|D3ZWS0_RAT(0.28)	sp|P51647|AL1A1_RAT(-0.38)
GO:0072503	cellular divalent inorganic cation homeostasis	11	183	171	5288	0.03404	5	6	tr|B6DYQ5|B6DYQ5_RAT(0.28);tr|D3ZYQ0|D3ZYQ0_RAT(0.38);sp|P50116|S10A9_RAT(0.53);tr|Q9QZD1|Q9QZD1_RAT(0.32);tr|A0A0G2KAY3|A0A0G2KAY3_RAT(0.54)	tr|Q5RKK3|Q5RKK3_RAT(-0.66);tr|D3ZV19|D3ZV19_RAT(-0.37);sp|Q8R4A1|ERO1A_RAT(-0.27);tr|D3ZCR3|D3ZCR3_RAT(-0.40);tr|D4A205|D4A205_RAT(-0.38);tr|Q6MGB4|Q6MGB4_RAT(-0.45)
GO:0010467	gene expression	70	183	1679	5288	0.03417	42	28	tr|D3ZY44|D3ZY44_RAT(0.38);tr|D3ZIF0|D3ZIF0_RAT(0.33);tr|A0A0G2K0R4|A0A0G2K0R4_RAT(0.45);tr|A0A0G2K654|A0A0G2K654_RAT(0.26);sp|F2Z3T4|MBNL2_RAT(0.56);sp|Q568Y2|DPH2_RAT(0.27);tr|G3V7U9|G3V7U9_RAT(0.35);tr|D3ZBM3|D3ZBM3_RAT(0.34);tr|A0A0G2K9Y5|A0A0G2K9Y5_RAT(0.50);tr|M0RBJ7|M0RBJ7_RAT(0.44);tr|D3ZE10|D3ZE10_RAT(0.27);tr|Q3B7U0|Q3B7U0_RAT(0.50);tr|F1LSW7|F1LSW7_RAT(0.62);tr|D3ZTR1|D3ZTR1_RAT(0.28);…	tr|B2RZA2|B2RZA2_RAT(-0.27);tr|D4A205|D4A205_RAT(-0.38);tr|F1M0H0|F1M0H0_RAT(-0.32);sp|Q9Z118|PTBP3_RAT(-0.46);tr|D3ZI68|D3ZI68_RAT(-0.36);sp|P02454|CO1A1_RAT(-0.28);sp|Q9WUC4|ATOX1_RAT(-0.37);sp|Q6AXT8|SF3A2_RAT(-0.27);tr|F1M6A8|F1M6A8_RAT(-0.32);tr|F1LRV4|F1LRV4_RAT(-0.85);sp|P0C0A1|VPS25_RAT(-0.32);tr|G3V878|G3V878_RAT(-0.34);tr|Q5U3Y8|Q5U3Y8_RAT(-0.28);sp|Q4V7F3|OSGP2_RAT(-0.43);sp|P62804|H4_…
GO:0002822	regulation of adaptive immune response based on somatic recombination of immune receptors built from immunoglobulin superfamily domains	3	183	21	5288	0.03427	2	1	tr|Q3B7U0|Q3B7U0_RAT(0.50);tr|M0RBJ7|M0RBJ7_RAT(0.44)	tr|D3ZCR3|D3ZCR3_RAT(-0.40)
GO:0006749	glutathione metabolic process	5	183	53	5288	0.03527	4	1	sp|P02091|HBB1_RAT(0.75);tr|A0A1K0FUA6|A0A1K0FUA6_RAT(0.48);tr|B6DYQ5|B6DYQ5_RAT(0.28);tr|Q63011|Q63011_RAT(0.65)	tr|F1M9X4|F1M9X4_RAT(-1.01)
GO:0034109	homotypic cell-cell adhesion	5	183	53	5288	0.03527	5	0	tr|Q63011|Q63011_RAT(0.65);sp|P14480|FIBB_RAT(0.29);tr|A1L114|A1L114_RAT(0.42);tr|A0A1K0FUA6|A0A1K0FUA6_RAT(0.48);sp|P02091|HBB1_RAT(0.75)
GO:0019083	viral transcription	8	183	110	5288	0.03596	5	3	tr|A0A0H2UH99|A0A0H2UH99_RAT(0.28);tr|D3ZZC7|D3ZZC7_RAT(0.30);tr|D4A6W6|D4A6W6_RAT(0.30);tr|D4A531|D4A531_RAT(1.61);tr|F1LSW7|F1LSW7_RAT(0.62)	tr|Q6PDW1|Q6PDW1_RAT(-0.38);tr|Q5EB90|Q5EB90_RAT(-0.29);tr|A0A0G2JXC3|A0A0G2JXC3_RAT(-0.30)
GO:0001958	endochondral ossification	2	183	9	5288	0.03653	1	1	tr|G3V6P4|G3V6P4_RAT(0.30)	sp|P02454|CO1A1_RAT(-0.28)
GO:0001990	regulation of systemic arterial blood pressure by hormone	2	183	9	5288	0.03653	1	1	sp|Q6AXS4|RENR_RAT(0.28)	sp|P47820|ACE_RAT(-0.32)
GO:0002548	monocyte chemotaxis	2	183	9	5288	0.03653	1	1	tr|Q9QZD1|Q9QZD1_RAT(0.32)	tr|D3ZCR3|D3ZCR3_RAT(-0.40)
GO:0003081	regulation of systemic arterial blood pressure by renin-angiotensin	2	183	9	5288	0.03653	1	1	sp|Q6AXS4|RENR_RAT(0.28)	sp|P47820|ACE_RAT(-0.32)
GO:0007271	synaptic transmission, cholinergic	2	183	9	5288	0.03653	1	1	tr|M0R4A5|M0R4A5_RAT(0.35)	tr|F1M614|F1M614_RAT(-0.32)
GO:0010573	vascular endothelial growth factor production	2	183	9	5288	0.03653	1	1	tr|M0RBJ7|M0RBJ7_RAT(0.44)	tr|Q5UAJ6|Q5UAJ6_RAT(-0.67)
GO:0017085	response to insecticide	2	183	9	5288	0.03653	2	0	sp|P04177|TY3H_RAT(0.28);tr|D3ZBM3|D3ZBM3_RAT(0.34)
GO:0022410	circadian sleep/wake cycle process	2	183	9	5288	0.03653	2	0	tr|A0A0G2JSH5|A0A0G2JSH5_RAT(1.07);sp|P02770|ALBU_RAT(0.57)
GO:0030325	adrenal gland development	2	183	9	5288	0.03653	2	0	sp|P04639|APOA1_RAT(0.69);tr|G3V7U9|G3V7U9_RAT(0.35)
GO:0030449	regulation of complement activation	2	183	9	5288	0.03653	2	0	tr|M0RBJ7|M0RBJ7_RAT(0.44);sp|Q63041|A1M_RAT(0.28)
GO:0035066	positive regulation of histone acetylation	2	183	9	5288	0.03653	2	0	tr|F1M388|F1M388_RAT(0.31);tr|D3ZSB7|D3ZSB7_RAT(0.30)
GO:0036075	replacement ossification	2	183	9	5288	0.03653	1	1	tr|G3V6P4|G3V6P4_RAT(0.30)	sp|P02454|CO1A1_RAT(-0.28)
GO:0043392	negative regulation of DNA binding	2	183	9	5288	0.03653	1	1	tr|F7ENH8|F7ENH8_RAT(0.27)	tr|F1LRV4|F1LRV4_RAT(-0.85)
GO:0043537	negative regulation of blood vessel endothelial cell migration	2	183	9	5288	0.03653	1	1	tr|A0A0G2K9Y5|A0A0G2K9Y5_RAT(0.50)	tr|D3ZCR3|D3ZCR3_RAT(-0.40)
GO:0045907	positive regulation of vasoconstriction	2	183	9	5288	0.03653	2	0	sp|P14480|FIBB_RAT(0.29);tr|A1L114|A1L114_RAT(0.42)
GO:0055069	zinc ion homeostasis	2	183	9	5288	0.03653	1	1	sp|P50116|S10A9_RAT(0.53)	tr|Q6MGB4|Q6MGB4_RAT(-0.45)
GO:0060323	head morphogenesis	2	183	9	5288	0.03653	1	1	sp|Q6AXS4|RENR_RAT(0.28)	sp|P02454|CO1A1_RAT(-0.28)
GO:0070734	histone H3-K27 methylation	2	183	9	5288	0.03653	2	0	tr|A0A0G2K654|A0A0G2K654_RAT(0.26);tr|F7ENH8|F7ENH8_RAT(0.27)
GO:2000758	positive regulation of peptidyl-lysine acetylation	2	183	9	5288	0.03653	2	0	tr|D3ZSB7|D3ZSB7_RAT(0.30);tr|F1M388|F1M388_RAT(0.31)
GO:0032101	regulation of response to external stimulus	18	183	333	5288	0.03831	13	5	tr|A0A0G2KAY3|A0A0G2KAY3_RAT(0.54);tr|A0A0G2K9Y5|A0A0G2K9Y5_RAT(0.50);tr|Q9QZD1|Q9QZD1_RAT(0.32);sp|P14480|FIBB_RAT(0.29);sp|Q63041|A1M_RAT(0.28);tr|Q66HL0|Q66HL0_RAT(0.33);sp|P50116|S10A9_RAT(0.53);sp|P04639|APOA1_RAT(0.69);tr|A1L114|A1L114_RAT(0.42);tr|M0RBJ7|M0RBJ7_RAT(0.44);tr|D3ZY44|D3ZY44_RAT(0.38);tr|Q3B7U0|Q3B7U0_RAT(0.50);tr|D4A3F5|D4A3F5_RAT(0.27)	sp|P34926|MAP1A_RAT(-0.53);tr|D3ZCR3|D3ZCR3_RAT(-0.40);tr|Q5UAJ6|Q5UAJ6_RAT(-0.67);tr|G3V8P4|G3V8P4_RAT(-0.27);sp|P47820|ACE_RAT(-0.32)
GO:0044419	biological process involved in interspecies interaction between organisms	35	183	753	5288	0.03832	23	12	tr|F7ENH8|F7ENH8_RAT(0.27);tr|D3ZY44|D3ZY44_RAT(0.38);tr|A0A0G2JSK1|A0A0G2JSK1_RAT(0.51);tr|A0A0G2JY31|A0A0G2JY31_RAT(0.47);tr|A1L114|A1L114_RAT(0.42);sp|P04177|TY3H_RAT(0.28);sp|P02770|ALBU_RAT(0.57);sp|P50116|S10A9_RAT(0.53);sp|P14480|FIBB_RAT(0.29);tr|Q5RKH9|Q5RKH9_RAT(0.29);sp|Q63041|A1M_RAT(0.28);tr|D4A531|D4A531_RAT(1.61);tr|A0A0G2JSH5|A0A0G2JSH5_RAT(1.07);tr|Q9QZD1|Q9QZD1_RAT(0.32);tr|A0A0…	tr|Q9ERK1|Q9ERK1_RAT(-0.27);sp|Q63175|SERC5_RAT(-0.30);tr|B1H227|B1H227_RAT(-0.27);tr|A0A0G2JXC3|A0A0G2JXC3_RAT(-0.30);tr|F1M6A8|F1M6A8_RAT(-0.32);tr|A1L1L5|A1L1L5_RAT(-0.86);sp|P47820|ACE_RAT(-0.32);sp|P0C0A1|VPS25_RAT(-0.32);tr|Q6PDW1|Q6PDW1_RAT(-0.38);tr|Q5EB90|Q5EB90_RAT(-0.29);tr|D3ZCR3|D3ZCR3_RAT(-0.40);sp|P34926|MAP1A_RAT(-0.53)
GO:0019229	regulation of vasoconstriction	3	183	22	5288	0.0387	2	1	tr|A1L114|A1L114_RAT(0.42);sp|P14480|FIBB_RAT(0.29)	sp|P47820|ACE_RAT(-0.32)
GO:0032481	positive regulation of type I interferon production	3	183	22	5288	0.0387	2	1	tr|Q3B7U0|Q3B7U0_RAT(0.50);tr|E9PTB6|E9PTB6_RAT(0.41)	tr|D3ZCR3|D3ZCR3_RAT(-0.40)
GO:0032963	collagen metabolic process	3	183	22	5288	0.0387	1	2	tr|F7ENH8|F7ENH8_RAT(0.27)	sp|P02454|CO1A1_RAT(-0.28);tr|A0A0G2K5E8|A0A0G2K5E8_RAT(-0.40)
GO:0035065	regulation of histone acetylation	3	183	22	5288	0.0387	3	0	tr|D3ZSB7|D3ZSB7_RAT(0.30);tr|Q3T1I0|Q3T1I0_RAT(0.28);tr|F1M388|F1M388_RAT(0.31)
GO:0045815	positive regulation of gene expression, epigenetic	3	183	22	5288	0.0387	2	1	tr|G3V7U9|G3V7U9_RAT(0.35);tr|B2RYQ9|B2RYQ9_RAT(0.66)	sp|P62804|H4_RAT(-0.29)
GO:0046685	response to arsenic-containing substance	3	183	22	5288	0.0387	3	0	tr|D3ZBM3|D3ZBM3_RAT(0.34);tr|G3V7U9|G3V7U9_RAT(0.35);tr|B6DYQ5|B6DYQ5_RAT(0.28)
GO:0097066	response to thyroid hormone	3	183	22	5288	0.0387	1	2	tr|A1L114|A1L114_RAT(0.42)	tr|A0A0G2K5E8|A0A0G2K5E8_RAT(-0.40);sp|P47820|ACE_RAT(-0.32)
GO:0015850	organic hydroxy compound transport	7	183	92	5288	0.03926	5	2	sp|P02770|ALBU_RAT(0.57);sp|P04639|APOA1_RAT(0.69);tr|A0A0G2JSH5|A0A0G2JSH5_RAT(1.07);tr|E9PSV8|E9PSV8_RAT(1.11);tr|Q9QZD1|Q9QZD1_RAT(0.32)	tr|D4A205|D4A205_RAT(-0.38);sp|P53987|MOT1_RAT(-0.30)
GO:0015718	monocarboxylic acid transport	6	183	73	5288	0.03968	3	3	sp|P02770|ALBU_RAT(0.57);tr|G3V7U9|G3V7U9_RAT(0.35);tr|A0A0G2JSH5|A0A0G2JSH5_RAT(1.07)	sp|P53987|MOT1_RAT(-0.30);sp|P47820|ACE_RAT(-0.32);tr|Q8K5B5|Q8K5B5_RAT(-0.44)
GO:0010811	positive regulation of cell-substrate adhesion	5	183	55	5288	0.04048	4	1	tr|A1L114|A1L114_RAT(0.42);sp|P04639|APOA1_RAT(0.69);tr|A0A0G2K9Y5|A0A0G2K9Y5_RAT(0.50);sp|P14480|FIBB_RAT(0.29)	tr|D3ZPU3|D3ZPU3_RAT(-0.27)
GO:0065004	protein-DNA complex assembly	5	183	55	5288	0.04048	3	2	tr|B2RYQ9|B2RYQ9_RAT(0.66);sp|P43278|H10_RAT(0.29);tr|A0A0G2K654|A0A0G2K654_RAT(0.26)	tr|D3ZCR3|D3ZCR3_RAT(-0.40);sp|P62804|H4_RAT(-0.29)
GO:0003008	system process	32	183	682	5288	0.04216	24	8	tr|F7ENH8|F7ENH8_RAT(0.27);sp|Q5XHX2|TPRN_RAT(0.45);tr|B6DYQ5|B6DYQ5_RAT(0.28);sp|Q62923|PNOC_RAT(0.32);tr|A0A1K0FUB2|A0A1K0FUB2_RAT(0.33);tr|B1H216|B1H216_RAT(0.53);tr|A1L114|A1L114_RAT(0.42);sp|P02770|ALBU_RAT(0.57);sp|P04177|TY3H_RAT(0.28);sp|P04639|APOA1_RAT(0.69);sp|P02091|HBB1_RAT(0.75);sp|P14480|FIBB_RAT(0.29);tr|M0RBK9|M0RBK9_RAT(0.34);tr|G3V7U9|G3V7U9_RAT(0.35);tr|A0A0G2JSH5|A0A0G2JSH5_R…	tr|Q5RKK3|Q5RKK3_RAT(-0.66);sp|D3ZFB6|PRRT2_RAT(-0.33);sp|P51647|AL1A1_RAT(-0.38);sp|P02454|CO1A1_RAT(-0.28);sp|P47820|ACE_RAT(-0.32);tr|A0A0G2K5E8|A0A0G2K5E8_RAT(-0.40);tr|Q5UAJ6|Q5UAJ6_RAT(-0.67);sp|P34926|MAP1A_RAT(-0.53)
GO:0043170	macromolecule metabolic process	106	183	2720	5288	0.04324	71	35	tr|D4A1V7|D4A1V7_RAT(0.29);sp|P0C627|UBX2B_RAT(0.34);tr|E9PTB6|E9PTB6_RAT(0.41);tr|D3ZYQ0|D3ZYQ0_RAT(0.38);tr|D4A6W6|D4A6W6_RAT(0.30);tr|Q63011|Q63011_RAT(0.65);tr|Q5U214|Q5U214_RAT(0.64);tr|Q3T1I0|Q3T1I0_RAT(0.28);sp|Q68A21|PURB_RAT(1.47);sp|Q6AYR8|SCRN2_RAT(0.26);tr|Q68FX4|Q68FX4_RAT(0.28);tr|F1M388|F1M388_RAT(0.31);tr|D3ZUL8|D3ZUL8_RAT(0.28);sp|P14480|FIBB_RAT(0.29);sp|Q63041|A1M_RAT(0.28);sp|…	tr|D3ZCR3|D3ZCR3_RAT(-0.40);tr|Q5EB90|Q5EB90_RAT(-0.29);tr|Q5UAJ6|Q5UAJ6_RAT(-0.67);sp|P47820|ACE_RAT(-0.32);tr|Q6PDW1|Q6PDW1_RAT(-0.38);sp|Q5U204|LTOR3_RAT(-0.45);tr|A0A0G2JXC3|A0A0G2JXC3_RAT(-0.30);tr|D4A629|D4A629_RAT(-0.30);sp|Q8R4A1|ERO1A_RAT(-0.27);tr|A1L1L5|A1L1L5_RAT(-0.86);sp|P14056|ARAF_RAT(-0.34);tr|D4ACN9|D4ACN9_RAT(-0.29);sp|Q6PDW6|RM17_RAT(-0.43);tr|D3ZCS3|D3ZCS3_RAT(-0.59);tr|G3V8P…
GO:0031100	animal organ regeneration	5	183	56	5288	0.04325	4	1	tr|Q9QZD1|Q9QZD1_RAT(0.32);tr|A0A0H2UHM3|A0A0H2UHM3_RAT(0.46);tr|A1L114|A1L114_RAT(0.42);sp|P04639|APOA1_RAT(0.69)	sp|P47820|ACE_RAT(-0.32)
GO:0007162	negative regulation of cell adhesion	7	183	94	5288	0.04333	4	3	tr|Q9QZD1|Q9QZD1_RAT(0.32);tr|A0A0G2K9Y5|A0A0G2K9Y5_RAT(0.50);tr|A0A0G2KAY3|A0A0G2KAY3_RAT(0.54);sp|P04639|APOA1_RAT(0.69)	tr|D3ZCR3|D3ZCR3_RAT(-0.40);sp|P02454|CO1A1_RAT(-0.28);tr|F1M065|F1M065_RAT(-0.29)
GO:0071548	response to dexamethasone	3	183	23	5288	0.04341	2	1	tr|G3V7U9|G3V7U9_RAT(0.35);tr|D3ZBM3|D3ZBM3_RAT(0.34)	sp|P47820|ACE_RAT(-0.32)
GO:1903036	positive regulation of response to wounding	3	183	23	5288	0.04341	2	1	tr|A0A0G2K9Y5|A0A0G2K9Y5_RAT(0.50);sp|P50116|S10A9_RAT(0.53)	tr|D3ZCR3|D3ZCR3_RAT(-0.40)
GO:0006873	cellular ion homeostasis	14	183	245	5288	0.04347	7	7	tr|D3ZYQ0|D3ZYQ0_RAT(0.38);tr|B6DYQ5|B6DYQ5_RAT(0.28);tr|A4D0F6|A4D0F6_RAT(0.38);tr|Q9QZD1|Q9QZD1_RAT(0.32);tr|A0A0G2KAY3|A0A0G2KAY3_RAT(0.54);sp|Q5I0L4|NUBP1_RAT(0.29);sp|P50116|S10A9_RAT(0.53)	tr|Q5RKK3|Q5RKK3_RAT(-0.66);tr|D3ZV19|D3ZV19_RAT(-0.37);sp|Q8R4A1|ERO1A_RAT(-0.27);tr|D3ZCR3|D3ZCR3_RAT(-0.40);sp|Q9WUC4|ATOX1_RAT(-0.37);tr|Q6MGB4|Q6MGB4_RAT(-0.45);tr|D4A205|D4A205_RAT(-0.38)
GO:0001894	tissue homeostasis	6	183	75	5288	0.04439	3	3	tr|D4A4U2|D4A4U2_RAT(0.28);sp|P02770|ALBU_RAT(0.57);tr|A0A0G2JSH5|A0A0G2JSH5_RAT(1.07)	tr|F1M6A8|F1M6A8_RAT(-0.32);tr|D3ZV19|D3ZV19_RAT(-0.37);sp|P34926|MAP1A_RAT(-0.53)
GO:0006821	chloride transport	4	183	39	5288	0.04448	3	1	tr|F1M0A0|F1M0A0_RAT(0.39);sp|Q5RK27|S12A7_RAT(0.44);tr|A4D0F6|A4D0F6_RAT(0.38)	tr|F1M9X4|F1M9X4_RAT(-1.01)
GO:0000469	cleavage involved in rRNA processing	2	183	10	5288	0.04464	0	2		tr|B2RZA2|B2RZA2_RAT(-0.27);tr|A0A0G2JXC3|A0A0G2JXC3_RAT(-0.30)
GO:0000737	DNA catabolic process, endonucleolytic	2	183	10	5288	0.04464	1	1	sp|P43278|H10_RAT(0.29)	tr|D3ZCR3|D3ZCR3_RAT(-0.40)
GO:0006309	apoptotic DNA fragmentation	2	183	10	5288	0.04464	1	1	sp|P43278|H10_RAT(0.29)	tr|D3ZCR3|D3ZCR3_RAT(-0.40)
GO:0006336	DNA replication-independent nucleosome assembly	2	183	10	5288	0.04464	1	1	tr|B2RYQ9|B2RYQ9_RAT(0.66)	sp|P62804|H4_RAT(-0.29)
GO:0008211	glucocorticoid metabolic process	2	183	10	5288	0.04464	2	0	sp|P04639|APOA1_RAT(0.69);tr|G3V7U9|G3V7U9_RAT(0.35)
GO:0016486	peptide hormone processing	2	183	10	5288	0.04464	1	1	sp|Q6AXS4|RENR_RAT(0.28)	sp|P47820|ACE_RAT(-0.32)
GO:0019730	antimicrobial humoral response	2	183	10	5288	0.04464	2	0	sp|P14480|FIBB_RAT(0.29);tr|A1L114|A1L114_RAT(0.42)
GO:0019731	antibacterial humoral response	2	183	10	5288	0.04464	2	0	tr|A1L114|A1L114_RAT(0.42);sp|P14480|FIBB_RAT(0.29)
GO:0034508	centromere complex assembly	2	183	10	5288	0.04464	1	1	tr|B2RYQ9|B2RYQ9_RAT(0.66)	sp|P62804|H4_RAT(-0.29)
GO:0045724	positive regulation of cilium assembly	2	183	10	5288	0.04464	2	0	tr|F1LMC7|F1LMC7_RAT(0.30);tr|D3ZYQ0|D3ZYQ0_RAT(0.38)
GO:0045923	positive regulation of fatty acid metabolic process	2	183	10	5288	0.04464	1	1	sp|P04639|APOA1_RAT(0.69)	tr|D4A205|D4A205_RAT(-0.38)
GO:0050884	neuromuscular process controlling posture	2	183	10	5288	0.04464	1	1	tr|M0RBK9|M0RBK9_RAT(0.34)	sp|D3ZFB6|PRRT2_RAT(-0.33)
GO:0071677	positive regulation of mononuclear cell migration	2	183	10	5288	0.04464	1	1	tr|Q9QZD1|Q9QZD1_RAT(0.32)	tr|D3ZCR3|D3ZCR3_RAT(-0.40)
GO:0140448	signaling receptor ligand precursor processing	2	183	10	5288	0.04464	1	1	sp|Q6AXS4|RENR_RAT(0.28)	sp|P47820|ACE_RAT(-0.32)
GO:2000351	regulation of endothelial cell apoptotic process	2	183	10	5288	0.04464	2	0	tr|A1L114|A1L114_RAT(0.42);sp|P14480|FIBB_RAT(0.29)
GO:0030097	hemopoiesis	14	183	246	5288	0.04473	9	5	tr|B1H216|B1H216_RAT(0.53);tr|Q63011|Q63011_RAT(0.65);sp|P02091|HBB1_RAT(0.75);tr|A0A1K0FUA6|A0A1K0FUA6_RAT(0.48);sp|Q68A21|PURB_RAT(1.47);tr|D3ZBM3|D3ZBM3_RAT(0.34);tr|Q68FX4|Q68FX4_RAT(0.28);tr|Q3B7U0|Q3B7U0_RAT(0.50);tr|A0A1K0FUB2|A0A1K0FUB2_RAT(0.33)	sp|P47820|ACE_RAT(-0.32);tr|D3ZCR3|D3ZCR3_RAT(-0.40);sp|P62804|H4_RAT(-0.29);tr|D3ZV19|D3ZV19_RAT(-0.37);sp|Q9Z118|PTBP3_RAT(-0.46)
GO:0008219	cell death	38	183	840	5288	0.0448	26	12	sp|Q68A21|PURB_RAT(1.47);tr|Q3T1I0|Q3T1I0_RAT(0.28);tr|Q63011|Q63011_RAT(0.65);tr|Q3B7U0|Q3B7U0_RAT(0.50);tr|Q68FX4|Q68FX4_RAT(0.28);tr|A0A1K0FUA6|A0A1K0FUA6_RAT(0.48);tr|D3ZWS0|D3ZWS0_RAT(0.28);tr|B4F7C6|B4F7C6_RAT(0.49);sp|Q4V8K2|CTBL1_RAT(0.39);tr|A1L114|A1L114_RAT(0.42);sp|P02091|HBB1_RAT(0.75);sp|P50116|S10A9_RAT(0.53);sp|P02770|ALBU_RAT(0.57);tr|B1H216|B1H216_RAT(0.53);tr|A0A0G2JXK5|A0A0G2J…	tr|F1LRV4|F1LRV4_RAT(-0.85);sp|P47820|ACE_RAT(-0.32);sp|P14056|ARAF_RAT(-0.34);sp|Q8R4A1|ERO1A_RAT(-0.27);tr|F1M6A8|F1M6A8_RAT(-0.32);tr|D3ZCR3|D3ZCR3_RAT(-0.40);tr|B5DF62|B5DF62_RAT(-0.30);tr|G3V8P4|G3V8P4_RAT(-0.27);tr|Q499Q2|Q499Q2_RAT(-0.31);tr|G3V816|G3V816_RAT(-0.32);tr|D3ZCS3|D3ZCS3_RAT(-0.59);sp|P51647|AL1A1_RAT(-0.38)
GO:0072507	divalent inorganic cation homeostasis	11	183	179	5288	0.04511	5	6	tr|B6DYQ5|B6DYQ5_RAT(0.28);tr|D3ZYQ0|D3ZYQ0_RAT(0.38);sp|P50116|S10A9_RAT(0.53);tr|Q9QZD1|Q9QZD1_RAT(0.32);tr|A0A0G2KAY3|A0A0G2KAY3_RAT(0.54)	tr|Q5RKK3|Q5RKK3_RAT(-0.66);tr|D3ZV19|D3ZV19_RAT(-0.37);sp|Q8R4A1|ERO1A_RAT(-0.27);tr|D3ZCR3|D3ZCR3_RAT(-0.40);tr|D4A205|D4A205_RAT(-0.38);tr|Q6MGB4|Q6MGB4_RAT(-0.45)
GO:0051235	maintenance of location	9	183	136	5288	0.04525	6	3	sp|P02770|ALBU_RAT(0.57);sp|P04639|APOA1_RAT(0.69);sp|P50116|S10A9_RAT(0.53);tr|A0A0G2JSH5|A0A0G2JSH5_RAT(1.07);tr|B6DYQ5|B6DYQ5_RAT(0.28);tr|M0RBJ7|M0RBJ7_RAT(0.44)	tr|D4A205|D4A205_RAT(-0.38);sp|Q8R4A1|ERO1A_RAT(-0.27);tr|F1M6A8|F1M6A8_RAT(-0.32)
GO:0010810	regulation of cell-substrate adhesion	7	183	95	5288	0.04547	5	2	sp|P04639|APOA1_RAT(0.69);tr|E9PSV8|E9PSV8_RAT(1.11);tr|A1L114|A1L114_RAT(0.42);tr|A0A0G2K9Y5|A0A0G2K9Y5_RAT(0.50);sp|P14480|FIBB_RAT(0.29)	sp|P02454|CO1A1_RAT(-0.28);tr|D3ZPU3|D3ZPU3_RAT(-0.27)
GO:0051259	protein complex oligomerization	15	183	270	5288	0.04599	11	4	tr|Q5RKH9|Q5RKH9_RAT(0.29);tr|D3ZYQ0|D3ZYQ0_RAT(0.38);tr|M0RB98|M0RB98_RAT(0.34);tr|M0R4A5|M0R4A5_RAT(0.35);tr|Q63011|Q63011_RAT(0.65);tr|B1H216|B1H216_RAT(0.53);sp|P04177|TY3H_RAT(0.28);sp|P02091|HBB1_RAT(0.75);tr|F1LMC7|F1LMC7_RAT(0.30);tr|A0A1K0FUA6|A0A1K0FUA6_RAT(0.48);tr|D3ZXL9|D3ZXL9_RAT(0.32)	sp|P62804|H4_RAT(-0.29);sp|P51647|AL1A1_RAT(-0.38);tr|A0A0G2K5E8|A0A0G2K5E8_RAT(-0.40);sp|P02454|CO1A1_RAT(-0.28)
GO:1905952	regulation of lipid localization	5	183	57	5288	0.04614	3	2	sp|P04639|APOA1_RAT(0.69);tr|M0RBJ7|M0RBJ7_RAT(0.44);tr|G3V7U9|G3V7U9_RAT(0.35)	tr|D4A205|D4A205_RAT(-0.38);tr|F1M6A8|F1M6A8_RAT(-0.32)
GO:0006979	response to oxidative stress	13	183	225	5288	0.04709	7	6	tr|A0A1K0FUA6|A0A1K0FUA6_RAT(0.48);sp|P02091|HBB1_RAT(0.75);tr|B1H216|B1H216_RAT(0.53);tr|Q63011|Q63011_RAT(0.65);tr|A0A0H2UHM3|A0A0H2UHM3_RAT(0.46);tr|A0A1K0FUB2|A0A1K0FUB2_RAT(0.33);tr|F7ENH8|F7ENH8_RAT(0.27)	sp|Q9WUC4|ATOX1_RAT(-0.37);sp|P02454|CO1A1_RAT(-0.28);tr|Q5UAJ6|Q5UAJ6_RAT(-0.67);sp|P51647|AL1A1_RAT(-0.38);sp|Q8R4A1|ERO1A_RAT(-0.27);sp|P14141|CAH3_RAT(-0.46)
GO:0010906	regulation of glucose metabolic process	4	183	40	5288	0.04813	2	2	tr|G3V7U9|G3V7U9_RAT(0.35);sp|P21744|IBP4_RAT(0.35)	tr|F1M6A8|F1M6A8_RAT(-0.32);tr|D3ZCR3|D3ZCR3_RAT(-0.40)
GO:0016525	negative regulation of angiogenesis	3	183	24	5288	0.04839	3	0	tr|A0A0G2JSK1|A0A0G2JSK1_RAT(0.51);tr|A0A0G2K9Y5|A0A0G2K9Y5_RAT(0.50);tr|A0A0G2JXK5|A0A0G2JXK5_RAT(0.32)
GO:0030282	bone mineralization	3	183	24	5288	0.04839	2	1	tr|E9PSV8|E9PSV8_RAT(1.11);tr|G3V6P4|G3V6P4_RAT(0.30)	tr|Q5UAJ6|Q5UAJ6_RAT(-0.67)
GO:0045598	regulation of fat cell differentiation	3	183	24	5288	0.04839	0	3		tr|D3ZV19|D3ZV19_RAT(-0.37);tr|Q5UAJ6|Q5UAJ6_RAT(-0.67);tr|F1M6A8|F1M6A8_RAT(-0.32)
GO:0060416	response to growth hormone	3	183	24	5288	0.04839	2	1	tr|A1L114|A1L114_RAT(0.42);tr|A0A0H2UHM3|A0A0H2UHM3_RAT(0.46)	tr|F1M6A8|F1M6A8_RAT(-0.32)
GO:1900026	positive regulation of substrate adhesion-dependent cell spreading	3	183	24	5288	0.04839	3	0	sp|P14480|FIBB_RAT(0.29);tr|A1L114|A1L114_RAT(0.42);sp|P04639|APOA1_RAT(0.69)
GO:1901343	negative regulation of vasculature development	3	183	24	5288	0.04839	3	0	tr|A0A0G2JSK1|A0A0G2JSK1_RAT(0.51);tr|A0A0G2JXK5|A0A0G2JXK5_RAT(0.32);tr|A0A0G2K9Y5|A0A0G2K9Y5_RAT(0.50)
GO:2000181	negative regulation of blood vessel morphogenesis	3	183	24	5288	0.04839	3	0	tr|A0A0G2JSK1|A0A0G2JSK1_RAT(0.51);tr|A0A0G2K9Y5|A0A0G2K9Y5_RAT(0.50);tr|A0A0G2JXK5|A0A0G2JXK5_RAT(0.32)
GO:0072593	reactive oxygen species metabolic process	8	183	118	5288	0.05099	5	3	sp|P02091|HBB1_RAT(0.75);tr|A0A1K0FUA6|A0A1K0FUA6_RAT(0.48);tr|A0A0H2UHM3|A0A0H2UHM3_RAT(0.46);tr|Q63011|Q63011_RAT(0.65);tr|B1H216|B1H216_RAT(0.53)	tr|Q5RKK3|Q5RKK3_RAT(-0.66);tr|Q5UAJ6|Q5UAJ6_RAT(-0.67);tr|F1M6A8|F1M6A8_RAT(-0.32)
GO:0098771	inorganic ion homeostasis	15	183	274	5288	0.05115	8	7	tr|D3ZYQ0|D3ZYQ0_RAT(0.38);tr|D3ZBM3|D3ZBM3_RAT(0.34);tr|A4D0F6|A4D0F6_RAT(0.38);tr|B6DYQ5|B6DYQ5_RAT(0.28);tr|A0A0G2KAY3|A0A0G2KAY3_RAT(0.54);sp|Q5I0L4|NUBP1_RAT(0.29);tr|Q9QZD1|Q9QZD1_RAT(0.32);sp|P50116|S10A9_RAT(0.53)	sp|Q8R4A1|ERO1A_RAT(-0.27);tr|D3ZV19|D3ZV19_RAT(-0.37);tr|Q5RKK3|Q5RKK3_RAT(-0.66);tr|Q6MGB4|Q6MGB4_RAT(-0.45);tr|D4A205|D4A205_RAT(-0.38);sp|Q9WUC4|ATOX1_RAT(-0.37);tr|D3ZCR3|D3ZCR3_RAT(-0.40)
GO:0031347	regulation of defense response	13	183	228	5288	0.05139	9	4	tr|Q66HL0|Q66HL0_RAT(0.33);tr|D4A3F5|D4A3F5_RAT(0.27);tr|Q3B7U0|Q3B7U0_RAT(0.50);sp|Q63041|A1M_RAT(0.28);tr|D3ZY44|D3ZY44_RAT(0.38);tr|M0RBJ7|M0RBJ7_RAT(0.44);tr|A0A0G2KAY3|A0A0G2KAY3_RAT(0.54);sp|P50116|S10A9_RAT(0.53);sp|P04639|APOA1_RAT(0.69)	tr|Q5UAJ6|Q5UAJ6_RAT(-0.67);tr|D3ZCR3|D3ZCR3_RAT(-0.40);sp|P47820|ACE_RAT(-0.32);sp|P34926|MAP1A_RAT(-0.53)
GO:0045444	fat cell differentiation	5	183	59	5288	0.05224	1	4	tr|A0A1K0FUB2|A0A1K0FUB2_RAT(0.33)	tr|D3ZV19|D3ZV19_RAT(-0.37);tr|Q5UAJ6|Q5UAJ6_RAT(-0.67);sp|Q8R4A1|ERO1A_RAT(-0.27);tr|F1M6A8|F1M6A8_RAT(-0.32)
GO:0051707	response to other organism	21	183	419	5288	0.0528	16	5	sp|P14480|FIBB_RAT(0.29);sp|Q63041|A1M_RAT(0.28);tr|E9PTB6|E9PTB6_RAT(0.41);tr|D3ZZC7|D3ZZC7_RAT(0.30);tr|Q9QZD1|Q9QZD1_RAT(0.32);tr|A0A0H2UHM3|A0A0H2UHM3_RAT(0.46);tr|A0A0G2K9Y5|A0A0G2K9Y5_RAT(0.50);tr|D3ZY44|D3ZY44_RAT(0.38);tr|A0A0G2JSK1|A0A0G2JSK1_RAT(0.51);tr|A0A0G2JY31|A0A0G2JY31_RAT(0.47);tr|M0RBJ7|M0RBJ7_RAT(0.44);tr|Q3B7U0|Q3B7U0_RAT(0.50);tr|F7ENH8|F7ENH8_RAT(0.27);tr|A1L114|A1L114_RAT(…	sp|P34926|MAP1A_RAT(-0.53);tr|D3ZCR3|D3ZCR3_RAT(-0.40);tr|F1M6A8|F1M6A8_RAT(-0.32);sp|Q63175|SERC5_RAT(-0.30);sp|P47820|ACE_RAT(-0.32)
GO:0001654	eye development	8	183	119	5288	0.05312	6	2	tr|D3ZPN0|D3ZPN0_RAT(0.27);tr|F7ENH8|F7ENH8_RAT(0.27);tr|D3ZWS0|D3ZWS0_RAT(0.28);sp|P04177|TY3H_RAT(0.28);tr|A0A0H2UH99|A0A0H2UH99_RAT(0.28);tr|M0R4A5|M0R4A5_RAT(0.35)	sp|P51647|AL1A1_RAT(-0.38);tr|D3ZCR3|D3ZCR3_RAT(-0.40)
GO:0006575	cellular modified amino acid metabolic process	8	183	119	5288	0.05312	5	3	tr|Q63011|Q63011_RAT(0.65);sp|Q6P6T5|OCLN_RAT(0.28);tr|A0A1K0FUA6|A0A1K0FUA6_RAT(0.48);sp|P02091|HBB1_RAT(0.75);tr|B6DYQ5|B6DYQ5_RAT(0.28)	sp|Q63175|SERC5_RAT(-0.30);tr|F1M9X4|F1M9X4_RAT(-1.01);sp|Q8R4A1|ERO1A_RAT(-0.27)
GO:0019080	viral gene expression	8	183	119	5288	0.05312	5	3	tr|A0A0H2UH99|A0A0H2UH99_RAT(0.28);tr|D3ZZC7|D3ZZC7_RAT(0.30);tr|D4A6W6|D4A6W6_RAT(0.30);tr|D4A531|D4A531_RAT(1.61);tr|F1LSW7|F1LSW7_RAT(0.62)	tr|Q6PDW1|Q6PDW1_RAT(-0.38);tr|Q5EB90|Q5EB90_RAT(-0.29);tr|A0A0G2JXC3|A0A0G2JXC3_RAT(-0.30)
GO:0150063	visual system development	8	183	119	5288	0.05312	6	2	tr|D3ZPN0|D3ZPN0_RAT(0.27);tr|F7ENH8|F7ENH8_RAT(0.27);tr|D3ZWS0|D3ZWS0_RAT(0.28);tr|A0A0H2UH99|A0A0H2UH99_RAT(0.28);sp|P04177|TY3H_RAT(0.28);tr|M0R4A5|M0R4A5_RAT(0.35)	sp|P51647|AL1A1_RAT(-0.38);tr|D3ZCR3|D3ZCR3_RAT(-0.40)
GO:0002920	regulation of humoral immune response	2	183	11	5288	0.05335	2	0	tr|M0RBJ7|M0RBJ7_RAT(0.44);sp|Q63041|A1M_RAT(0.28)
GO:0009620	response to fungus	2	183	11	5288	0.05335	2	0	sp|P50116|S10A9_RAT(0.53);tr|A0A0G2K9Y5|A0A0G2K9Y5_RAT(0.50)
GO:0010718	positive regulation of epithelial to mesenchymal transition	2	183	11	5288	0.05335	1	1	tr|F7ENH8|F7ENH8_RAT(0.27)	sp|P02454|CO1A1_RAT(-0.28)
GO:0010907	positive regulation of glucose metabolic process	2	183	11	5288	0.05335	0	2		tr|F1M6A8|F1M6A8_RAT(-0.32);tr|D3ZCR3|D3ZCR3_RAT(-0.40)
GO:0019835	cytolysis	2	183	11	5288	0.05335	2	0	sp|P02770|ALBU_RAT(0.57);tr|A0A0G2JSH5|A0A0G2JSH5_RAT(1.07)
GO:0030199	collagen fibril organization	2	183	11	5288	0.05335	0	2		tr|A0A0G2K5E8|A0A0G2K5E8_RAT(-0.40);sp|P02454|CO1A1_RAT(-0.28)
GO:0032069	regulation of nuclease activity	2	183	11	5288	0.05335	0	2		tr|D3ZCR3|D3ZCR3_RAT(-0.40);tr|F1M6A8|F1M6A8_RAT(-0.32)
GO:0032369	negative regulation of lipid transport	2	183	11	5288	0.05335	0	2		tr|D4A205|D4A205_RAT(-0.38);tr|F1M6A8|F1M6A8_RAT(-0.32)
GO:0034724	DNA replication-independent nucleosome organization	2	183	11	5288	0.05335	1	1	tr|B2RYQ9|B2RYQ9_RAT(0.66)	sp|P62804|H4_RAT(-0.29)
GO:0035767	endothelial cell chemotaxis	2	183	11	5288	0.05335	1	1	tr|A0A0G2K9Y5|A0A0G2K9Y5_RAT(0.50)	tr|D3ZCR3|D3ZCR3_RAT(-0.40)
GO:0043536	positive regulation of blood vessel endothelial cell migration	2	183	11	5288	0.05335	0	2		tr|F1M6A8|F1M6A8_RAT(-0.32);tr|Q5UAJ6|Q5UAJ6_RAT(-0.67)
GO:0043628	ncRNA 3'-end processing	2	183	11	5288	0.05335	0	2		tr|B2RZA2|B2RZA2_RAT(-0.27);tr|A0A0G2JXC3|A0A0G2JXC3_RAT(-0.30)
GO:0044342	type B pancreatic cell proliferation	2	183	11	5288	0.05335	2	0	sp|P21744|IBP4_RAT(0.35);tr|D4A4U2|D4A4U2_RAT(0.28)
GO:0046634	regulation of alpha-beta T cell activation	2	183	11	5288	0.05335	1	1	tr|Q3B7U0|Q3B7U0_RAT(0.50)	tr|D3ZCR3|D3ZCR3_RAT(-0.40)
GO:0060443	mammary gland morphogenesis	2	183	11	5288	0.05335	2	0	tr|G3V7U9|G3V7U9_RAT(0.35);tr|D3ZWS0|D3ZWS0_RAT(0.28)
GO:0070208	protein heterotrimerization	2	183	11	5288	0.05335	0	2		tr|A0A0G2K5E8|A0A0G2K5E8_RAT(-0.40);sp|P02454|CO1A1_RAT(-0.28)
GO:1901985	positive regulation of protein acetylation	2	183	11	5288	0.05335	2	0	tr|D3ZSB7|D3ZSB7_RAT(0.30);tr|F1M388|F1M388_RAT(0.31)
GO:2000757	negative regulation of peptidyl-lysine acetylation	2	183	11	5288	0.05335	2	0	tr|F7ENH8|F7ENH8_RAT(0.27);tr|Q3T1I0|Q3T1I0_RAT(0.28)
GO:0010288	response to lead ion	3	183	25	5288	0.05363	3	0	tr|A0A0G2JY31|A0A0G2JY31_RAT(0.47);tr|A0A0H2UHM3|A0A0H2UHM3_RAT(0.46);tr|D3ZBM3|D3ZBM3_RAT(0.34)
GO:0097006	regulation of plasma lipoprotein particle levels	3	183	25	5288	0.05363	2	1	sp|P04639|APOA1_RAT(0.69);tr|D3ZBM3|D3ZBM3_RAT(0.34)	tr|D4A205|D4A205_RAT(-0.38)
GO:1903038	negative regulation of leukocyte cell-cell adhesion	3	183	25	5288	0.05363	2	1	tr|A0A0G2KAY3|A0A0G2KAY3_RAT(0.54);tr|Q9QZD1|Q9QZD1_RAT(0.32)	tr|D3ZCR3|D3ZCR3_RAT(-0.40)
GO:1903961	positive regulation of anion transmembrane transport	3	183	25	5288	0.05363	1	2	tr|M0RBJ7|M0RBJ7_RAT(0.44)	tr|Q8K5B5|Q8K5B5_RAT(-0.44);tr|F1M6A8|F1M6A8_RAT(-0.32)
GO:0043207	response to external biotic stimulus	21	183	420	5288	0.05391	16	5	sp|P14480|FIBB_RAT(0.29);sp|Q63041|A1M_RAT(0.28);tr|D3ZZC7|D3ZZC7_RAT(0.30);tr|E9PTB6|E9PTB6_RAT(0.41);tr|Q9QZD1|Q9QZD1_RAT(0.32);tr|A0A0H2UHM3|A0A0H2UHM3_RAT(0.46);tr|A0A0G2K9Y5|A0A0G2K9Y5_RAT(0.50);tr|A0A0G2JSK1|A0A0G2JSK1_RAT(0.51);tr|D3ZY44|D3ZY44_RAT(0.38);tr|A0A0G2JY31|A0A0G2JY31_RAT(0.47);tr|M0RBJ7|M0RBJ7_RAT(0.44);tr|F7ENH8|F7ENH8_RAT(0.27);tr|Q3B7U0|Q3B7U0_RAT(0.50);tr|A1L114|A1L114_RAT(…	sp|P34926|MAP1A_RAT(-0.53);tr|D3ZCR3|D3ZCR3_RAT(-0.40);tr|F1M6A8|F1M6A8_RAT(-0.32);sp|Q63175|SERC5_RAT(-0.30);sp|P47820|ACE_RAT(-0.32)
GO:0032102	negative regulation of response to external stimulus	7	183	100	5288	0.05716	7	0	tr|A1L114|A1L114_RAT(0.42);sp|P04639|APOA1_RAT(0.69);tr|Q66HL0|Q66HL0_RAT(0.33);sp|Q63041|A1M_RAT(0.28);sp|P14480|FIBB_RAT(0.29);tr|A0A0G2K9Y5|A0A0G2K9Y5_RAT(0.50);tr|A0A0G2KAY3|A0A0G2KAY3_RAT(0.54)
GO:0046942	carboxylic acid transport	7	183	100	5288	0.05716	3	4	sp|P02770|ALBU_RAT(0.57);tr|G3V7U9|G3V7U9_RAT(0.35);tr|A0A0G2JSH5|A0A0G2JSH5_RAT(1.07)	sp|P53987|MOT1_RAT(-0.30);sp|P47820|ACE_RAT(-0.32);tr|Q8K5B5|Q8K5B5_RAT(-0.44);sp|Q63175|SERC5_RAT(-0.30)
GO:0048880	sensory system development	8	183	121	5288	0.05755	6	2	tr|D3ZWS0|D3ZWS0_RAT(0.28);tr|A0A0H2UH99|A0A0H2UH99_RAT(0.28);sp|P04177|TY3H_RAT(0.28);tr|M0R4A5|M0R4A5_RAT(0.35);tr|D3ZPN0|D3ZPN0_RAT(0.27);tr|F7ENH8|F7ENH8_RAT(0.27)	tr|D3ZCR3|D3ZCR3_RAT(-0.40);sp|P51647|AL1A1_RAT(-0.38)
GO:0007623	circadian rhythm	6	183	80	5288	0.05763	5	1	tr|F7ENH8|F7ENH8_RAT(0.27);tr|G3V7U9|G3V7U9_RAT(0.35);tr|A0A0G2JSH5|A0A0G2JSH5_RAT(1.07);sp|P02770|ALBU_RAT(0.57);sp|P04177|TY3H_RAT(0.28)	tr|D3ZCR3|D3ZCR3_RAT(-0.40)
GO:0070372	regulation of ERK1 and ERK2 cascade	6	183	80	5288	0.05763	4	2	tr|A1L114|A1L114_RAT(0.42);tr|M0RBJ7|M0RBJ7_RAT(0.44);tr|Q3B7U0|Q3B7U0_RAT(0.50);sp|P14480|FIBB_RAT(0.29)	sp|P14056|ARAF_RAT(-0.34);tr|D3ZCR3|D3ZCR3_RAT(-0.40)
GO:0007043	cell-cell junction assembly	5	183	61	5288	0.05879	4	1	sp|P02770|ALBU_RAT(0.57);tr|A0A0G2JSH5|A0A0G2JSH5_RAT(1.07);sp|Q9Z250|LIN7A_RAT(0.36);sp|Q6P6T5|OCLN_RAT(0.28)	sp|P47820|ACE_RAT(-0.32)
GO:0001881	receptor recycling	3	183	26	5288	0.05914	2	1	tr|D3ZWS0|D3ZWS0_RAT(0.28);tr|M0R4A5|M0R4A5_RAT(0.35)	tr|Q9ERK1|Q9ERK1_RAT(-0.27)
GO:0002819	regulation of adaptive immune response	3	183	26	5288	0.05914	2	1	tr|M0RBJ7|M0RBJ7_RAT(0.44);tr|Q3B7U0|Q3B7U0_RAT(0.50)	tr|D3ZCR3|D3ZCR3_RAT(-0.40)
GO:0034401	chromatin organization involved in regulation of transcription	3	183	26	5288	0.05914	2	1	tr|G3V7U9|G3V7U9_RAT(0.35);tr|B2RYQ9|B2RYQ9_RAT(0.66)	sp|P62804|H4_RAT(-0.29)
GO:0034754	cellular hormone metabolic process	3	183	26	5288	0.05914	1	2	tr|G3V7U9|G3V7U9_RAT(0.35)	sp|P51647|AL1A1_RAT(-0.38);tr|D3ZPU3|D3ZPU3_RAT(-0.27)
GO:0042273	ribosomal large subunit biogenesis	3	183	26	5288	0.05914	3	0	tr|F1LSW7|F1LSW7_RAT(0.62);tr|Q3T1I0|Q3T1I0_RAT(0.28);tr|A0A0H2UH99|A0A0H2UH99_RAT(0.28)
GO:0043044	ATP-dependent chromatin remodeling	3	183	26	5288	0.05914	2	1	tr|F7ENH8|F7ENH8_RAT(0.27);tr|B2RYQ9|B2RYQ9_RAT(0.66)	sp|P62804|H4_RAT(-0.29)
GO:0051101	regulation of DNA binding	3	183	26	5288	0.05914	1	2	tr|F7ENH8|F7ENH8_RAT(0.27)	tr|F1LRV4|F1LRV4_RAT(-0.85);tr|D3ZCR3|D3ZCR3_RAT(-0.40)
GO:0033138	positive regulation of peptidyl-serine phosphorylation	4	183	43	5288	0.06007	2	2	tr|Q68FX4|Q68FX4_RAT(0.28);tr|Q3B7U0|Q3B7U0_RAT(0.50)	tr|F1M6A8|F1M6A8_RAT(-0.32);sp|P14056|ARAF_RAT(-0.34)
GO:0062013	positive regulation of small molecule metabolic process	4	183	43	5288	0.06007	1	3	sp|P04639|APOA1_RAT(0.69)	tr|D3ZCR3|D3ZCR3_RAT(-0.40);tr|F1M6A8|F1M6A8_RAT(-0.32);tr|D4A205|D4A205_RAT(-0.38)
GO:0080134	regulation of response to stress	24	183	500	5288	0.0603	17	7	tr|D4A3F5|D4A3F5_RAT(0.27);tr|Q3B7U0|Q3B7U0_RAT(0.50);tr|D3ZY44|D3ZY44_RAT(0.38);tr|M0RBJ7|M0RBJ7_RAT(0.44);tr|Q63011|Q63011_RAT(0.65);tr|A1L114|A1L114_RAT(0.42);sp|P04639|APOA1_RAT(0.69);sp|P50116|S10A9_RAT(0.53);sp|P02091|HBB1_RAT(0.75);tr|Q66HL0|Q66HL0_RAT(0.33);sp|P14480|FIBB_RAT(0.29);tr|D3ZBM3|D3ZBM3_RAT(0.34);sp|Q63041|A1M_RAT(0.28);tr|Q9QZD1|Q9QZD1_RAT(0.32);tr|A0A0G2K9Y5|A0A0G2K9Y5_RAT(0…	sp|P47820|ACE_RAT(-0.32);tr|G3V8P4|G3V8P4_RAT(-0.27);tr|Q5UAJ6|Q5UAJ6_RAT(-0.67);tr|D3ZCS3|D3ZCS3_RAT(-0.59);tr|D3ZCR3|D3ZCR3_RAT(-0.40);sp|P34926|MAP1A_RAT(-0.53);tr|Q499Q2|Q499Q2_RAT(-0.31)
GO:0006614	SRP-dependent cotranslational protein targeting to membrane	6	183	81	5288	0.06053	4	2	tr|D4A6W6|D4A6W6_RAT(0.30);tr|A0A0H2UH99|A0A0H2UH99_RAT(0.28);tr|D3ZZC7|D3ZZC7_RAT(0.30);tr|F1LSW7|F1LSW7_RAT(0.62)	tr|Q6PDW1|Q6PDW1_RAT(-0.38);tr|A0A0G2JXC3|A0A0G2JXC3_RAT(-0.30)
GO:0006807	nitrogen compound metabolic process	115	183	3015	5288	0.06059	77	38	sp|P0C627|UBX2B_RAT(0.34);tr|D4A1V7|D4A1V7_RAT(0.29);tr|G3V6P4|G3V6P4_RAT(0.30);tr|E9PTB6|E9PTB6_RAT(0.41);tr|D3ZYQ0|D3ZYQ0_RAT(0.38);tr|D4A6W6|D4A6W6_RAT(0.30);tr|Q63011|Q63011_RAT(0.65);sp|Q68A21|PURB_RAT(1.47);tr|Q5U214|Q5U214_RAT(0.64);tr|Q3T1I0|Q3T1I0_RAT(0.28);tr|Q68FX4|Q68FX4_RAT(0.28);sp|Q6AYR8|SCRN2_RAT(0.26);tr|F1M388|F1M388_RAT(0.31);tr|D3ZUL8|D3ZUL8_RAT(0.28);tr|M0RBK9|M0RBK9_RAT(0.34…	tr|D3ZCR3|D3ZCR3_RAT(-0.40);tr|Q5UAJ6|Q5UAJ6_RAT(-0.67);tr|Q5EB90|Q5EB90_RAT(-0.29);sp|P47820|ACE_RAT(-0.32);sp|Q5U204|LTOR3_RAT(-0.45);tr|Q6PDW1|Q6PDW1_RAT(-0.38);tr|A0A0G2JXC3|A0A0G2JXC3_RAT(-0.30);sp|P14056|ARAF_RAT(-0.34);tr|A1L1L5|A1L1L5_RAT(-0.86);sp|Q8R4A1|ERO1A_RAT(-0.27);tr|D4A629|D4A629_RAT(-0.30);tr|D4ACN9|D4ACN9_RAT(-0.29);tr|G3V816|G3V816_RAT(-0.32);tr|F1M9X4|F1M9X4_RAT(-1.01);sp|Q6P…
GO:0006518	peptide metabolic process	24	183	502	5288	0.06258	15	9	tr|A0A1K0FUA6|A0A1K0FUA6_RAT(0.48);tr|D3ZZC7|D3ZZC7_RAT(0.30);tr|A0A0H2UH99|A0A0H2UH99_RAT(0.28);sp|Q568Y2|DPH2_RAT(0.27);tr|D4A6W6|D4A6W6_RAT(0.30);sp|Q6AXS4|RENR_RAT(0.28);tr|D3ZBM3|D3ZBM3_RAT(0.34);sp|P50116|S10A9_RAT(0.53);sp|P02091|HBB1_RAT(0.75);tr|Q63011|Q63011_RAT(0.65);tr|D3ZE10|D3ZE10_RAT(0.27);tr|D3ZY44|D3ZY44_RAT(0.38);tr|B6DYQ5|B6DYQ5_RAT(0.28);tr|D3ZTR1|D3ZTR1_RAT(0.28);tr|F1LSW7|F1…	tr|D4ACN9|D4ACN9_RAT(-0.29);tr|G3V878|G3V878_RAT(-0.34);sp|Q6PDW6|RM17_RAT(-0.43);tr|F1M9X4|F1M9X4_RAT(-1.01);tr|Q6PDW1|Q6PDW1_RAT(-0.38);sp|P47820|ACE_RAT(-0.32);tr|D4A205|D4A205_RAT(-0.38);tr|A0A0G2JXC3|A0A0G2JXC3_RAT(-0.30);tr|B1H271|B1H271_RAT(-0.62)
GO:0002200	somatic diversification of immune receptors	2	183	12	5288	0.06259	1	1	sp|Q4V8K2|CTBL1_RAT(0.39)	tr|D3ZCR3|D3ZCR3_RAT(-0.40)
GO:0031507	heterochromatin assembly	2	183	12	5288	0.06259	1	1	tr|B2RYQ9|B2RYQ9_RAT(0.66)	sp|P62804|H4_RAT(-0.29)
GO:0034142	toll-like receptor 4 signaling pathway	2	183	12	5288	0.06259	1	1	tr|Q3B7U0|Q3B7U0_RAT(0.50)	tr|D3ZCR3|D3ZCR3_RAT(-0.40)
GO:0034377	plasma lipoprotein particle assembly	2	183	12	5288	0.06259	2	0	tr|D3ZBM3|D3ZBM3_RAT(0.34);sp|P04639|APOA1_RAT(0.69)
GO:0043486	histone exchange	2	183	12	5288	0.06259	1	1	tr|B2RYQ9|B2RYQ9_RAT(0.66)	sp|P62804|H4_RAT(-0.29)
GO:0046632	alpha-beta T cell differentiation	2	183	12	5288	0.06259	1	1	tr|Q3B7U0|Q3B7U0_RAT(0.50)	tr|D3ZCR3|D3ZCR3_RAT(-0.40)
GO:0070741	response to interleukin-6	2	183	12	5288	0.06259	2	0	tr|A0A0G2JSK1|A0A0G2JSK1_RAT(0.51);tr|A1L114|A1L114_RAT(0.42)
GO:0071218	cellular response to misfolded protein	2	183	12	5288	0.06259	2	0	sp|Q568Y3|RN185_RAT(0.41);tr|Q5RKH9|Q5RKH9_RAT(0.29)
GO:0071354	cellular response to interleukin-6	2	183	12	5288	0.06259	2	0	tr|A1L114|A1L114_RAT(0.42);tr|A0A0G2JSK1|A0A0G2JSK1_RAT(0.51)
GO:0072577	endothelial cell apoptotic process	2	183	12	5288	0.06259	2	0	sp|P14480|FIBB_RAT(0.29);tr|A1L114|A1L114_RAT(0.42)
GO:0009607	response to biotic stimulus	21	183	428	5288	0.06344	16	5	tr|F7ENH8|F7ENH8_RAT(0.27);tr|Q3B7U0|Q3B7U0_RAT(0.50);tr|A0A0G2JSK1|A0A0G2JSK1_RAT(0.51);tr|D3ZY44|D3ZY44_RAT(0.38);tr|A0A0G2JY31|A0A0G2JY31_RAT(0.47);tr|M0RBJ7|M0RBJ7_RAT(0.44);tr|A1L114|A1L114_RAT(0.42);sp|P50116|S10A9_RAT(0.53);sp|P04177|TY3H_RAT(0.28);sp|P14480|FIBB_RAT(0.29);sp|Q63041|A1M_RAT(0.28);tr|Q9QZD1|Q9QZD1_RAT(0.32);tr|A0A0G2K9Y5|A0A0G2K9Y5_RAT(0.50);tr|A0A0H2UHM3|A0A0H2UHM3_RAT(0.4…	tr|F1M6A8|F1M6A8_RAT(-0.32);sp|P47820|ACE_RAT(-0.32);sp|Q63175|SERC5_RAT(-0.30);tr|D3ZCR3|D3ZCR3_RAT(-0.40);sp|P34926|MAP1A_RAT(-0.53)
GO:0002460	adaptive immune response based on somatic recombination of immune receptors built from immunoglobulin superfamily domains	4	183	44	5288	0.06437	2	2	tr|M0RBJ7|M0RBJ7_RAT(0.44);tr|Q3B7U0|Q3B7U0_RAT(0.50)	tr|Q5U3Y8|Q5U3Y8_RAT(-0.28);tr|D3ZCR3|D3ZCR3_RAT(-0.40)
GO:0003014	renal system process	4	183	44	5288	0.06437	4	0	sp|P02091|HBB1_RAT(0.75);tr|A4D0F6|A4D0F6_RAT(0.38);tr|A0A1K0FUA6|A0A1K0FUA6_RAT(0.48);tr|Q63011|Q63011_RAT(0.65)
GO:0050731	positive regulation of peptidyl-tyrosine phosphorylation	4	183	44	5288	0.06437	3	1	tr|Q3B7U0|Q3B7U0_RAT(0.50);tr|Q68FX4|Q68FX4_RAT(0.28);tr|D4A3F5|D4A3F5_RAT(0.27)	sp|P47820|ACE_RAT(-0.32)
GO:0001932	regulation of protein phosphorylation	21	183	429	5288	0.06471	13	8	tr|D4A3F5|D4A3F5_RAT(0.27);tr|Q68FX4|Q68FX4_RAT(0.28);tr|Q3B7U0|Q3B7U0_RAT(0.50);sp|O88278|CELR3_RAT(0.89);tr|D3ZSB7|D3ZSB7_RAT(0.30);tr|Q63011|Q63011_RAT(0.65);sp|P04639|APOA1_RAT(0.69);sp|P02091|HBB1_RAT(0.75);tr|D3ZBM3|D3ZBM3_RAT(0.34);tr|A0A0G2K9Y5|A0A0G2K9Y5_RAT(0.50);tr|A0A0G2KAY3|A0A0G2KAY3_RAT(0.54);tr|D4A1V7|D4A1V7_RAT(0.29);tr|A0A1K0FUA6|A0A1K0FUA6_RAT(0.48)	tr|F1M6A8|F1M6A8_RAT(-0.32);tr|A1L1L5|A1L1L5_RAT(-0.86);sp|P14056|ARAF_RAT(-0.34);sp|P47820|ACE_RAT(-0.32);sp|Q5U204|LTOR3_RAT(-0.45);tr|F1LRV4|F1LRV4_RAT(-0.85);tr|D3ZCR3|D3ZCR3_RAT(-0.40);tr|Q499Q2|Q499Q2_RAT(-0.31)
GO:0001938	positive regulation of endothelial cell proliferation	3	183	27	5288	0.0649	2	1	tr|A0A0G2KAY3|A0A0G2KAY3_RAT(0.54);tr|Q9QZD1|Q9QZD1_RAT(0.32)	tr|F1M6A8|F1M6A8_RAT(-0.32)
GO:0032874	positive regulation of stress-activated MAPK cascade	3	183	27	5288	0.0649	1	2	tr|Q3B7U0|Q3B7U0_RAT(0.50)	tr|D3ZCR3|D3ZCR3_RAT(-0.40);tr|Q499Q2|Q499Q2_RAT(-0.31)
GO:0070304	positive regulation of stress-activated protein kinase signaling cascade	3	183	27	5288	0.0649	1	2	tr|Q3B7U0|Q3B7U0_RAT(0.50)	tr|D3ZCR3|D3ZCR3_RAT(-0.40);tr|Q499Q2|Q499Q2_RAT(-0.31)
GO:0033993	response to lipid	19	183	380	5288	0.065	13	6	tr|B1H216|B1H216_RAT(0.53);sp|P04177|TY3H_RAT(0.28);sp|P50116|S10A9_RAT(0.53);tr|A1L114|A1L114_RAT(0.42);tr|F7ENH8|F7ENH8_RAT(0.27);tr|Q3B7U0|Q3B7U0_RAT(0.50);tr|M0RBJ7|M0RBJ7_RAT(0.44);tr|A0A0G2JY31|A0A0G2JY31_RAT(0.47);tr|A0A0G2JSK1|A0A0G2JSK1_RAT(0.51);tr|A0A0H2UHM3|A0A0H2UHM3_RAT(0.46);sp|Q8K1M7|BRNP3_RAT(0.36);tr|D3ZBM3|D3ZBM3_RAT(0.34);tr|G3V7U9|G3V7U9_RAT(0.35)	sp|P47820|ACE_RAT(-0.32);tr|F1M6A8|F1M6A8_RAT(-0.32);sp|P02454|CO1A1_RAT(-0.28);tr|D3ZCR3|D3ZCR3_RAT(-0.40);tr|A0A0G2K5E8|A0A0G2K5E8_RAT(-0.40);sp|P51647|AL1A1_RAT(-0.38)
GO:0048534	hematopoietic or lymphoid organ development	14	183	260	5288	0.06523	9	5	sp|Q68A21|PURB_RAT(1.47);tr|A0A1K0FUA6|A0A1K0FUA6_RAT(0.48);sp|P02091|HBB1_RAT(0.75);tr|B1H216|B1H216_RAT(0.53);tr|Q63011|Q63011_RAT(0.65);tr|A0A1K0FUB2|A0A1K0FUB2_RAT(0.33);tr|Q68FX4|Q68FX4_RAT(0.28);tr|Q3B7U0|Q3B7U0_RAT(0.50);tr|D3ZBM3|D3ZBM3_RAT(0.34)	sp|P47820|ACE_RAT(-0.32);tr|D3ZCR3|D3ZCR3_RAT(-0.40);tr|D3ZV19|D3ZV19_RAT(-0.37);sp|Q9Z118|PTBP3_RAT(-0.46);sp|P62804|H4_RAT(-0.29)
GO:0071824	protein-DNA complex subunit organization	5	183	64	5288	0.06946	3	2	tr|B2RYQ9|B2RYQ9_RAT(0.66);sp|P43278|H10_RAT(0.29);tr|A0A0G2K654|A0A0G2K654_RAT(0.26)	tr|D3ZCR3|D3ZCR3_RAT(-0.40);sp|P62804|H4_RAT(-0.29)
GO:0030003	cellular cation homeostasis	13	183	239	5288	0.0695	6	7	tr|Q9QZD1|Q9QZD1_RAT(0.32);tr|A0A0G2KAY3|A0A0G2KAY3_RAT(0.54);sp|Q5I0L4|NUBP1_RAT(0.29);sp|P50116|S10A9_RAT(0.53);tr|D3ZYQ0|D3ZYQ0_RAT(0.38);tr|B6DYQ5|B6DYQ5_RAT(0.28)	tr|D3ZCR3|D3ZCR3_RAT(-0.40);sp|Q9WUC4|ATOX1_RAT(-0.37);tr|D4A205|D4A205_RAT(-0.38);tr|Q6MGB4|Q6MGB4_RAT(-0.45);tr|Q5RKK3|Q5RKK3_RAT(-0.66);tr|D3ZV19|D3ZV19_RAT(-0.37);sp|Q8R4A1|ERO1A_RAT(-0.27)
GO:0006613	cotranslational protein targeting to membrane	6	183	84	5288	0.06976	4	2	tr|D3ZZC7|D3ZZC7_RAT(0.30);tr|A0A0H2UH99|A0A0H2UH99_RAT(0.28);tr|D4A6W6|D4A6W6_RAT(0.30);tr|F1LSW7|F1LSW7_RAT(0.62)	tr|Q6PDW1|Q6PDW1_RAT(-0.38);tr|A0A0G2JXC3|A0A0G2JXC3_RAT(-0.30)
GO:0043010	camera-type eye development	7	183	105	5288	0.07057	6	1	tr|M0R4A5|M0R4A5_RAT(0.35);tr|F7ENH8|F7ENH8_RAT(0.27);sp|P04177|TY3H_RAT(0.28);tr|A0A0H2UH99|A0A0H2UH99_RAT(0.28);tr|D3ZPN0|D3ZPN0_RAT(0.27);tr|D3ZWS0|D3ZWS0_RAT(0.28)	sp|P51647|AL1A1_RAT(-0.38)
GO:0051651	maintenance of location in cell	7	183	105	5288	0.07057	4	3	sp|P02770|ALBU_RAT(0.57);sp|P50116|S10A9_RAT(0.53);tr|A0A0G2JSH5|A0A0G2JSH5_RAT(1.07);tr|B6DYQ5|B6DYQ5_RAT(0.28)	sp|Q8R4A1|ERO1A_RAT(-0.27);tr|D4A205|D4A205_RAT(-0.38);tr|F1M6A8|F1M6A8_RAT(-0.32)
GO:0034968	histone lysine methylation	3	183	28	5288	0.07091	3	0	tr|F7ENH8|F7ENH8_RAT(0.27);tr|F1M388|F1M388_RAT(0.31);tr|A0A0G2K654|A0A0G2K654_RAT(0.26)
GO:0046470	phosphatidylcholine metabolic process	3	183	28	5288	0.07091	3	0	sp|P04639|APOA1_RAT(0.69);tr|G3V6P4|G3V6P4_RAT(0.30);tr|M0R4A5|M0R4A5_RAT(0.35)
GO:0048878	chemical homeostasis	22	183	459	5288	0.07138	12	10	tr|D4A3F5|D4A3F5_RAT(0.27);tr|B6DYQ5|B6DYQ5_RAT(0.28);sp|Q5I0L4|NUBP1_RAT(0.29);sp|P04177|TY3H_RAT(0.28);sp|P50116|S10A9_RAT(0.53);sp|P04639|APOA1_RAT(0.69);tr|D3ZYQ0|D3ZYQ0_RAT(0.38);tr|Q5RKH9|Q5RKH9_RAT(0.29);tr|D3ZBM3|D3ZBM3_RAT(0.34);tr|A4D0F6|A4D0F6_RAT(0.38);tr|Q9QZD1|Q9QZD1_RAT(0.32);tr|A0A0G2KAY3|A0A0G2KAY3_RAT(0.54)	tr|F1M6A8|F1M6A8_RAT(-0.32);sp|P53987|MOT1_RAT(-0.30);tr|Q5RKK3|Q5RKK3_RAT(-0.66);sp|Q8R4A1|ERO1A_RAT(-0.27);sp|P47820|ACE_RAT(-0.32);tr|D4A205|D4A205_RAT(-0.38);tr|Q6MGB4|Q6MGB4_RAT(-0.45);tr|D3ZV19|D3ZV19_RAT(-0.37);tr|D3ZCR3|D3ZCR3_RAT(-0.40);sp|Q9WUC4|ATOX1_RAT(-0.37)
GO:0000460	maturation of 5.8S rRNA	2	183	13	5288	0.07233	0	2		tr|B2RZA2|B2RZA2_RAT(-0.27);tr|A0A0G2JXC3|A0A0G2JXC3_RAT(-0.30)
GO:0006284	base-excision repair	2	183	13	5288	0.07233	1	1	sp|Q811Q1|SMUG1_RAT(0.38)	tr|D3ZCR3|D3ZCR3_RAT(-0.40)
GO:0006308	DNA catabolic process	2	183	13	5288	0.07233	1	1	sp|P43278|H10_RAT(0.29)	tr|D3ZCR3|D3ZCR3_RAT(-0.40)
GO:0006370	7-methylguanosine mRNA capping	2	183	13	5288	0.07233	1	1	tr|D4A531|D4A531_RAT(1.61)	tr|Q5EB90|Q5EB90_RAT(-0.29)
GO:0009452	7-methylguanosine RNA capping	2	183	13	5288	0.07233	1	1	tr|D4A531|D4A531_RAT(1.61)	tr|Q5EB90|Q5EB90_RAT(-0.29)
GO:0010596	negative regulation of endothelial cell migration	2	183	13	5288	0.07233	1	1	tr|A0A0G2K9Y5|A0A0G2K9Y5_RAT(0.50)	tr|D3ZCR3|D3ZCR3_RAT(-0.40)
GO:0030431	sleep	2	183	13	5288	0.07233	2	0	tr|A0A0G2JSH5|A0A0G2JSH5_RAT(1.07);sp|P02770|ALBU_RAT(0.57)
GO:0032371	regulation of sterol transport	2	183	13	5288	0.07233	1	1	sp|P04639|APOA1_RAT(0.69)	tr|D4A205|D4A205_RAT(-0.38)
GO:0032374	regulation of cholesterol transport	2	183	13	5288	0.07233	1	1	sp|P04639|APOA1_RAT(0.69)	tr|D4A205|D4A205_RAT(-0.38)
GO:0032649	regulation of interferon-gamma production	2	183	13	5288	0.07233	1	1	tr|Q3B7U0|Q3B7U0_RAT(0.50)	tr|D3ZCR3|D3ZCR3_RAT(-0.40)
GO:0032722	positive regulation of chemokine production	2	183	13	5288	0.07233	1	1	tr|Q3B7U0|Q3B7U0_RAT(0.50)	tr|D3ZCR3|D3ZCR3_RAT(-0.40)
GO:0035329	hippo signaling	2	183	13	5288	0.07233	2	0	tr|D4A1V7|D4A1V7_RAT(0.29);tr|D4AEJ5|D4AEJ5_RAT(0.78)
GO:0036260	RNA capping	2	183	13	5288	0.07233	1	1	tr|D4A531|D4A531_RAT(1.61)	tr|Q5EB90|Q5EB90_RAT(-0.29)
GO:0042755	eating behavior	2	183	13	5288	0.07233	1	1	sp|P04177|TY3H_RAT(0.28)	sp|P47820|ACE_RAT(-0.32)
GO:0045494	photoreceptor cell maintenance	2	183	13	5288	0.07233	1	1	tr|D4A4U2|D4A4U2_RAT(0.28)	sp|P34926|MAP1A_RAT(-0.53)
GO:0061098	positive regulation of protein tyrosine kinase activity	2	183	13	5288	0.07233	1	1	tr|D4A3F5|D4A3F5_RAT(0.27)	sp|P47820|ACE_RAT(-0.32)
GO:0070873	regulation of glycogen metabolic process	2	183	13	5288	0.07233	0	2		tr|D3ZCR3|D3ZCR3_RAT(-0.40);tr|F1M6A8|F1M6A8_RAT(-0.32)
GO:1902042	negative regulation of extrinsic apoptotic signaling pathway via death domain receptors	2	183	13	5288	0.07233	2	0	sp|P14480|FIBB_RAT(0.29);tr|A1L114|A1L114_RAT(0.42)
GO:1903960	negative regulation of anion transmembrane transport	2	183	13	5288	0.07233	0	2		sp|P47820|ACE_RAT(-0.32);tr|F1M6A8|F1M6A8_RAT(-0.32)
GO:0050801	ion homeostasis	15	183	288	5288	0.07238	8	7	tr|D3ZBM3|D3ZBM3_RAT(0.34);tr|D3ZYQ0|D3ZYQ0_RAT(0.38);tr|B6DYQ5|B6DYQ5_RAT(0.28);tr|A4D0F6|A4D0F6_RAT(0.38);tr|Q9QZD1|Q9QZD1_RAT(0.32);tr|A0A0G2KAY3|A0A0G2KAY3_RAT(0.54);sp|Q5I0L4|NUBP1_RAT(0.29);sp|P50116|S10A9_RAT(0.53)	tr|Q5RKK3|Q5RKK3_RAT(-0.66);tr|D3ZV19|D3ZV19_RAT(-0.37);sp|Q8R4A1|ERO1A_RAT(-0.27);tr|D3ZCR3|D3ZCR3_RAT(-0.40);sp|Q9WUC4|ATOX1_RAT(-0.37);tr|Q6MGB4|Q6MGB4_RAT(-0.45);tr|D4A205|D4A205_RAT(-0.38)
GO:0065008	regulation of biological quality	65	183	1605	5288	0.07278	43	22	tr|M0RBJ7|M0RBJ7_RAT(0.44);tr|D4A3F5|D4A3F5_RAT(0.27);tr|F1M0A0|F1M0A0_RAT(0.39);tr|D3ZDM7|D3ZDM7_RAT(0.28);sp|Q6AXS4|RENR_RAT(0.28);tr|A0A1K0FUA6|A0A1K0FUA6_RAT(0.48);tr|D3ZWS0|D3ZWS0_RAT(0.28);tr|A0A0G2KAY3|A0A0G2KAY3_RAT(0.54);tr|B6DYQ5|B6DYQ5_RAT(0.28);sp|P54777|PEX6_RAT(0.29);tr|A0A1K0FUB2|A0A1K0FUB2_RAT(0.33);tr|F1LMC7|F1LMC7_RAT(0.30);tr|B1H216|B1H216_RAT(0.53);tr|M0R4A5|M0R4A5_RAT(0.35);s…	tr|F1M6A8|F1M6A8_RAT(-0.32);tr|D3ZV19|D3ZV19_RAT(-0.37);tr|A0A0G2K5E8|A0A0G2K5E8_RAT(-0.40);sp|P34926|MAP1A_RAT(-0.53);tr|D4A205|D4A205_RAT(-0.38);sp|Q9Z118|PTBP3_RAT(-0.46);sp|P02454|CO1A1_RAT(-0.28);sp|Q9WUC4|ATOX1_RAT(-0.37);sp|Q8R4A1|ERO1A_RAT(-0.27);tr|D3ZAZ1|D3ZAZ1_RAT(-0.52);sp|P47820|ACE_RAT(-0.32);tr|Q5UAJ6|Q5UAJ6_RAT(-0.67);tr|D3ZCR3|D3ZCR3_RAT(-0.40);tr|Q5RKK3|Q5RKK3_RAT(-0.66);sp|P628…
GO:0010594	regulation of endothelial cell migration	4	183	46	5288	0.07343	1	3	tr|A0A0G2K9Y5|A0A0G2K9Y5_RAT(0.50)	tr|Q5UAJ6|Q5UAJ6_RAT(-0.67);tr|D3ZCR3|D3ZCR3_RAT(-0.40);tr|F1M6A8|F1M6A8_RAT(-0.32)
GO:0048592	eye morphogenesis	4	183	46	5288	0.07343	3	1	tr|D3ZWS0|D3ZWS0_RAT(0.28);tr|D3ZPN0|D3ZPN0_RAT(0.27);sp|P04177|TY3H_RAT(0.28)	sp|P51647|AL1A1_RAT(-0.38)
GO:0036293	response to decreased oxygen levels	9	183	150	5288	0.07476	5	4	sp|P04177|TY3H_RAT(0.28);tr|A0A0H2UHM3|A0A0H2UHM3_RAT(0.46);tr|Q9QZD1|Q9QZD1_RAT(0.32);tr|A0A1K0FUB2|A0A1K0FUB2_RAT(0.33);tr|A0A0G2JY31|A0A0G2JY31_RAT(0.47)	sp|P47820|ACE_RAT(-0.32);sp|Q8R4A1|ERO1A_RAT(-0.27);tr|Q5UAJ6|Q5UAJ6_RAT(-0.67);tr|F1M6A8|F1M6A8_RAT(-0.32)
GO:0015849	organic acid transport	8	183	128	5288	0.07484	3	5	sp|P02770|ALBU_RAT(0.57);tr|G3V7U9|G3V7U9_RAT(0.35);tr|A0A0G2JSH5|A0A0G2JSH5_RAT(1.07)	tr|Q8K5B5|Q8K5B5_RAT(-0.44);sp|P47820|ACE_RAT(-0.32);sp|Q63175|SERC5_RAT(-0.30);sp|P53987|MOT1_RAT(-0.30);tr|F1M6A8|F1M6A8_RAT(-0.32)
GO:0042981	regulation of apoptotic process	26	183	563	5288	0.07508	17	9	sp|P14480|FIBB_RAT(0.29);tr|A0A0G2JSH5|A0A0G2JSH5_RAT(1.07);tr|G3V7U9|G3V7U9_RAT(0.35);sp|Q4V8K2|CTBL1_RAT(0.39);tr|Q9QZD1|Q9QZD1_RAT(0.32);tr|A0A0G2K9Y5|A0A0G2K9Y5_RAT(0.50);tr|D3ZWS0|D3ZWS0_RAT(0.28);sp|Q5PQT7|PHLA3_RAT(0.27);tr|F7ENH8|F7ENH8_RAT(0.27);tr|Q3B7U0|Q3B7U0_RAT(0.50);tr|Q68FX4|Q68FX4_RAT(0.28);tr|A0A0G2JSK1|A0A0G2JSK1_RAT(0.51);tr|A0A0G2JXK5|A0A0G2JXK5_RAT(0.32);tr|A1L114|A1L114_RAT…	sp|P51647|AL1A1_RAT(-0.38);tr|D3ZCR3|D3ZCR3_RAT(-0.40);tr|Q499Q2|Q499Q2_RAT(-0.31);tr|G3V816|G3V816_RAT(-0.32);tr|F1M6A8|F1M6A8_RAT(-0.32);sp|P14056|ARAF_RAT(-0.34);sp|P47820|ACE_RAT(-0.32);tr|G3V8P4|G3V8P4_RAT(-0.27);tr|F1LRV4|F1LRV4_RAT(-0.85)
GO:0002376	immune system process	36	183	823	5288	0.0756	23	13	sp|Q68A21|PURB_RAT(1.47);tr|Q63011|Q63011_RAT(0.65);tr|M0RBJ7|M0RBJ7_RAT(0.44);tr|D4A3F5|D4A3F5_RAT(0.27);tr|Q68FX4|Q68FX4_RAT(0.28);tr|Q3B7U0|Q3B7U0_RAT(0.50);tr|E9PTB6|E9PTB6_RAT(0.41);tr|A0A1K0FUA6|A0A1K0FUA6_RAT(0.48);tr|A0A0G2KAY3|A0A0G2KAY3_RAT(0.54);sp|Q4V8K2|CTBL1_RAT(0.39);sp|P50116|S10A9_RAT(0.53);sp|P02091|HBB1_RAT(0.75);tr|A1L114|A1L114_RAT(0.42);tr|B1H216|B1H216_RAT(0.53);tr|A0A1K0FU…	sp|P47820|ACE_RAT(-0.32);tr|F1M065|F1M065_RAT(-0.29);tr|F1M6A8|F1M6A8_RAT(-0.32);sp|P34926|MAP1A_RAT(-0.53);tr|D3ZCR3|D3ZCR3_RAT(-0.40);tr|Q5U3Y8|Q5U3Y8_RAT(-0.28);tr|A0A0G2K5E8|A0A0G2K5E8_RAT(-0.40);tr|D3ZV19|D3ZV19_RAT(-0.37);sp|Q63175|SERC5_RAT(-0.30);sp|P62804|H4_RAT(-0.29);sp|P53987|MOT1_RAT(-0.30);sp|P02454|CO1A1_RAT(-0.28);sp|Q9Z118|PTBP3_RAT(-0.46)
GO:0071103	DNA conformation change	6	183	86	5288	0.07634	4	2	tr|B2RYQ9|B2RYQ9_RAT(0.66);tr|Q3T1I0|Q3T1I0_RAT(0.28);sp|P43278|H10_RAT(0.29);tr|A0A0G2K654|A0A0G2K654_RAT(0.26)	tr|D3ZCR3|D3ZCR3_RAT(-0.40);sp|P62804|H4_RAT(-0.29)
GO:0043542	endothelial cell migration	5	183	66	5288	0.07713	2	3	tr|A0A0G2K9Y5|A0A0G2K9Y5_RAT(0.50);sp|P04639|APOA1_RAT(0.69)	tr|D3ZCR3|D3ZCR3_RAT(-0.40);tr|F1M6A8|F1M6A8_RAT(-0.32);tr|Q5UAJ6|Q5UAJ6_RAT(-0.67)
GO:0015914	phospholipid transport	3	183	29	5288	0.07716	2	1	tr|F1M0A0|F1M0A0_RAT(0.39);sp|P04639|APOA1_RAT(0.69)	tr|D4A205|D4A205_RAT(-0.38)
GO:0018022	peptidyl-lysine methylation	3	183	29	5288	0.07716	3	0	tr|F7ENH8|F7ENH8_RAT(0.27);tr|A0A0G2K654|A0A0G2K654_RAT(0.26);tr|F1M388|F1M388_RAT(0.31)
GO:0046324	regulation of glucose import	3	183	29	5288	0.07716	0	3		sp|P47820|ACE_RAT(-0.32);tr|F1M6A8|F1M6A8_RAT(-0.32);tr|Q8K5B5|Q8K5B5_RAT(-0.44)
GO:0072527	pyrimidine-containing compound metabolic process	3	183	29	5288	0.07716	2	1	tr|Q66HL0|Q66HL0_RAT(0.33);sp|Q811Q1|SMUG1_RAT(0.38)	tr|G3V816|G3V816_RAT(-0.32)
GO:0032103	positive regulation of response to external stimulus	9	183	151	5288	0.07723	6	3	sp|P50116|S10A9_RAT(0.53);tr|Q9QZD1|Q9QZD1_RAT(0.32);tr|A0A0G2K9Y5|A0A0G2K9Y5_RAT(0.50);tr|M0RBJ7|M0RBJ7_RAT(0.44);tr|D4A3F5|D4A3F5_RAT(0.27);tr|Q3B7U0|Q3B7U0_RAT(0.50)	tr|D3ZCR3|D3ZCR3_RAT(-0.40);sp|P47820|ACE_RAT(-0.32);tr|Q5UAJ6|Q5UAJ6_RAT(-0.67)
GO:0001503	ossification	8	183	129	5288	0.07754	3	5	tr|M0R4A5|M0R4A5_RAT(0.35);tr|G3V6P4|G3V6P4_RAT(0.30);tr|E9PSV8|E9PSV8_RAT(1.11)	tr|F1M6A8|F1M6A8_RAT(-0.32);sp|P62804|H4_RAT(-0.29);tr|Q5UAJ6|Q5UAJ6_RAT(-0.67);tr|D3ZV19|D3ZV19_RAT(-0.37);sp|P02454|CO1A1_RAT(-0.28)
GO:0022408	negative regulation of cell-cell adhesion	4	183	47	5288	0.07819	3	1	sp|P04639|APOA1_RAT(0.69);tr|Q9QZD1|Q9QZD1_RAT(0.32);tr|A0A0G2KAY3|A0A0G2KAY3_RAT(0.54)	tr|D3ZCR3|D3ZCR3_RAT(-0.40)
GO:0030162	regulation of proteolysis	14	183	268	5288	0.0794	11	3	tr|M0RBJ7|M0RBJ7_RAT(0.44);tr|A0A0G2JY31|A0A0G2JY31_RAT(0.47);tr|A0A0G2JSK1|A0A0G2JSK1_RAT(0.51);sp|Q63041|A1M_RAT(0.28);tr|Q3B7U0|Q3B7U0_RAT(0.50);tr|F7ENH8|F7ENH8_RAT(0.27);sp|P50116|S10A9_RAT(0.53);tr|D4AA52|D4AA52_RAT(0.61);tr|A0A0G2K9Y5|A0A0G2K9Y5_RAT(0.50);tr|A0A0G2KAY3|A0A0G2KAY3_RAT(0.54);tr|A0A0G2JXK5|A0A0G2JXK5_RAT(0.32)	sp|P14056|ARAF_RAT(-0.34);tr|F1M6A8|F1M6A8_RAT(-0.32);tr|D3ZCR3|D3ZCR3_RAT(-0.40)
GO:0055080	cation homeostasis	14	183	268	5288	0.0794	7	7	tr|B6DYQ5|B6DYQ5_RAT(0.28);tr|D3ZYQ0|D3ZYQ0_RAT(0.38);tr|D3ZBM3|D3ZBM3_RAT(0.34);sp|P50116|S10A9_RAT(0.53);tr|A0A0G2KAY3|A0A0G2KAY3_RAT(0.54);sp|Q5I0L4|NUBP1_RAT(0.29);tr|Q9QZD1|Q9QZD1_RAT(0.32)	sp|Q8R4A1|ERO1A_RAT(-0.27);tr|D3ZV19|D3ZV19_RAT(-0.37);tr|Q5RKK3|Q5RKK3_RAT(-0.66);tr|Q6MGB4|Q6MGB4_RAT(-0.45);tr|D4A205|D4A205_RAT(-0.38);sp|Q9WUC4|ATOX1_RAT(-0.37);tr|D3ZCR3|D3ZCR3_RAT(-0.40)
GO:0001525	angiogenesis	9	183	153	5288	0.08233	5	4	tr|Q9QZD1|Q9QZD1_RAT(0.32);tr|A0A0G2JXK5|A0A0G2JXK5_RAT(0.32);tr|A0A0G2K9Y5|A0A0G2K9Y5_RAT(0.50);tr|A0A0G2JSK1|A0A0G2JSK1_RAT(0.51);tr|M0RBJ7|M0RBJ7_RAT(0.44)	tr|F1LRV4|F1LRV4_RAT(-0.85);tr|D3ZCR3|D3ZCR3_RAT(-0.40);sp|P47820|ACE_RAT(-0.32);tr|Q5UAJ6|Q5UAJ6_RAT(-0.67)
GO:0001960	negative regulation of cytokine-mediated signaling pathway	2	183	14	5288	0.08252	1	1	sp|P04639|APOA1_RAT(0.69)	tr|G3V8P4|G3V8P4_RAT(-0.27)
GO:0002690	positive regulation of leukocyte chemotaxis	2	183	14	5288	0.08252	1	1	tr|Q9QZD1|Q9QZD1_RAT(0.32)	tr|D3ZCR3|D3ZCR3_RAT(-0.40)
GO:0002763	positive regulation of myeloid leukocyte differentiation	2	183	14	5288	0.08252	1	1	tr|Q68FX4|Q68FX4_RAT(0.28)	tr|D3ZV19|D3ZV19_RAT(-0.37)
GO:0010165	response to X-ray	2	183	14	5288	0.08252	2	0	tr|A1L114|A1L114_RAT(0.42);tr|A0A0H2UHM3|A0A0H2UHM3_RAT(0.46)
GO:0015695	organic cation transport	2	183	14	5288	0.08252	1	1	tr|A0A1B0GWU4|A0A1B0GWU4_RAT(0.27)	tr|B1H271|B1H271_RAT(-0.62)
GO:0019369	arachidonic acid metabolic process	2	183	14	5288	0.08252	0	2		tr|Q5RKK3|Q5RKK3_RAT(-0.66);tr|Q5UAJ6|Q5UAJ6_RAT(-0.67)
GO:0019433	triglyceride catabolic process	2	183	14	5288	0.08252	1	1	sp|P04639|APOA1_RAT(0.69)	tr|D4A205|D4A205_RAT(-0.38)
GO:0030262	apoptotic nuclear changes	2	183	14	5288	0.08252	1	1	sp|P43278|H10_RAT(0.29)	tr|D3ZCR3|D3ZCR3_RAT(-0.40)
GO:0030500	regulation of bone mineralization	2	183	14	5288	0.08252	2	0	tr|G3V6P4|G3V6P4_RAT(0.30);tr|E9PSV8|E9PSV8_RAT(1.11)
GO:0030574	collagen catabolic process	2	183	14	5288	0.08252	0	2		sp|P02454|CO1A1_RAT(-0.28);tr|A0A0G2K5E8|A0A0G2K5E8_RAT(-0.40)
GO:0031663	lipopolysaccharide-mediated signaling pathway	2	183	14	5288	0.08252	1	1	tr|Q3B7U0|Q3B7U0_RAT(0.50)	tr|F1M6A8|F1M6A8_RAT(-0.32)
GO:0032094	response to food	2	183	14	5288	0.08252	0	2		sp|P53987|MOT1_RAT(-0.30);tr|F1M6A8|F1M6A8_RAT(-0.32)
GO:0032609	interferon-gamma production	2	183	14	5288	0.08252	1	1	tr|Q3B7U0|Q3B7U0_RAT(0.50)	tr|D3ZCR3|D3ZCR3_RAT(-0.40)
GO:0046621	negative regulation of organ growth	2	183	14	5288	0.08252	2	0	tr|F7ENH8|F7ENH8_RAT(0.27);tr|D4AEJ5|D4AEJ5_RAT(0.78)
GO:0051412	response to corticosterone	2	183	14	5288	0.08252	2	0	sp|P04177|TY3H_RAT(0.28);tr|G3V7U9|G3V7U9_RAT(0.35)
GO:0051568	histone H3-K4 methylation	2	183	14	5288	0.08252	2	0	tr|F1M388|F1M388_RAT(0.31);tr|A0A0G2K654|A0A0G2K654_RAT(0.26)
GO:0051788	response to misfolded protein	2	183	14	5288	0.08252	2	0	tr|Q5RKH9|Q5RKH9_RAT(0.29);sp|Q568Y3|RN185_RAT(0.41)
GO:0065005	protein-lipid complex assembly	2	183	14	5288	0.08252	2	0	tr|D3ZBM3|D3ZBM3_RAT(0.34);sp|P04639|APOA1_RAT(0.69)
GO:0070167	regulation of biomineral tissue development	2	183	14	5288	0.08252	2	0	tr|E9PSV8|E9PSV8_RAT(1.11);tr|G3V6P4|G3V6P4_RAT(0.30)
GO:0070828	heterochromatin organization	2	183	14	5288	0.08252	1	1	tr|B2RYQ9|B2RYQ9_RAT(0.66)	sp|P62804|H4_RAT(-0.29)
GO:0110149	regulation of biomineralization	2	183	14	5288	0.08252	2	0	tr|G3V6P4|G3V6P4_RAT(0.30);tr|E9PSV8|E9PSV8_RAT(1.11)
GO:1901984	negative regulation of protein acetylation	2	183	14	5288	0.08252	2	0	tr|F7ENH8|F7ENH8_RAT(0.27);tr|Q3T1I0|Q3T1I0_RAT(0.28)
GO:1904036	negative regulation of epithelial cell apoptotic process	2	183	14	5288	0.08252	2	0	tr|A1L114|A1L114_RAT(0.42);sp|P14480|FIBB_RAT(0.29)
GO:1905953	negative regulation of lipid localization	2	183	14	5288	0.08252	0	2		tr|D4A205|D4A205_RAT(-0.38);tr|F1M6A8|F1M6A8_RAT(-0.32)
GO:0045595	regulation of cell differentiation	22	183	467	5288	0.08259	12	10	sp|Q8K1M7|BRNP3_RAT(0.36);sp|P14480|FIBB_RAT(0.29);tr|G3V7U9|G3V7U9_RAT(0.35);tr|Q9QZD1|Q9QZD1_RAT(0.32);tr|Q3B7U0|Q3B7U0_RAT(0.50);tr|Q68FX4|Q68FX4_RAT(0.28);tr|F7ENH8|F7ENH8_RAT(0.27);tr|M0R4A5|M0R4A5_RAT(0.35);sp|P02091|HBB1_RAT(0.75);sp|P04639|APOA1_RAT(0.69);tr|A1L114|A1L114_RAT(0.42);sp|Q68A21|PURB_RAT(1.47)	tr|D3ZV19|D3ZV19_RAT(-0.37);sp|Q9Z118|PTBP3_RAT(-0.46);tr|Q5UAJ6|Q5UAJ6_RAT(-0.67);sp|P02454|CO1A1_RAT(-0.28);tr|D3ZCR3|D3ZCR3_RAT(-0.40);tr|F1M6A8|F1M6A8_RAT(-0.32);sp|P62804|H4_RAT(-0.29);tr|D4A205|D4A205_RAT(-0.38);tr|G3V8P4|G3V8P4_RAT(-0.27);sp|P47820|ACE_RAT(-0.32)
GO:0009605	response to external stimulus	39	183	909	5288	0.08268	28	11	tr|A0A0G2JY31|A0A0G2JY31_RAT(0.47);tr|D3ZY44|D3ZY44_RAT(0.38);tr|A0A0G2JSK1|A0A0G2JSK1_RAT(0.51);tr|F7ENH8|F7ENH8_RAT(0.27);sp|P02770|ALBU_RAT(0.57);sp|P04177|TY3H_RAT(0.28);sp|P50116|S10A9_RAT(0.53);sp|P04639|APOA1_RAT(0.69);tr|A1L114|A1L114_RAT(0.42);sp|O88278|CELR3_RAT(0.89);tr|A0A0G2JSH5|A0A0G2JSH5_RAT(1.07);sp|P14480|FIBB_RAT(0.29);tr|D3ZBM3|D3ZBM3_RAT(0.34);sp|Q63041|A1M_RAT(0.28);tr|A0A0G2…	sp|P53987|MOT1_RAT(-0.30);sp|Q63175|SERC5_RAT(-0.30);tr|G3V8P4|G3V8P4_RAT(-0.27);sp|P02454|CO1A1_RAT(-0.28);tr|F1M614|F1M614_RAT(-0.32);tr|F1M6A8|F1M6A8_RAT(-0.32);sp|P47820|ACE_RAT(-0.32);tr|Q5UAJ6|Q5UAJ6_RAT(-0.67);sp|P34926|MAP1A_RAT(-0.53);tr|Q8K5B5|Q8K5B5_RAT(-0.44);tr|D3ZCR3|D3ZCR3_RAT(-0.40)
GO:0006338	chromatin remodeling	4	183	48	5288	0.08311	2	2	tr|B2RYQ9|B2RYQ9_RAT(0.66);tr|F7ENH8|F7ENH8_RAT(0.27)	tr|D3ZCR3|D3ZCR3_RAT(-0.40);sp|P62804|H4_RAT(-0.29)
GO:0042476	odontogenesis	3	183	30	5288	0.08364	2	1	tr|F7ENH8|F7ENH8_RAT(0.27);tr|Q767H7|Q767H7_RAT(0.32)	sp|P02454|CO1A1_RAT(-0.28)
GO:0045766	positive regulation of angiogenesis	3	183	30	5288	0.08364	1	2	tr|M0RBJ7|M0RBJ7_RAT(0.44)	tr|D3ZCR3|D3ZCR3_RAT(-0.40);tr|F1LRV4|F1LRV4_RAT(-0.85)
GO:0071385	cellular response to glucocorticoid stimulus	3	183	30	5288	0.08364	3	0	tr|G3V7U9|G3V7U9_RAT(0.35);tr|A0A0G2JSK1|A0A0G2JSK1_RAT(0.51);tr|D3ZBM3|D3ZBM3_RAT(0.34)
GO:1904018	positive regulation of vasculature development	3	183	30	5288	0.08364	1	2	tr|M0RBJ7|M0RBJ7_RAT(0.44)	tr|D3ZCR3|D3ZCR3_RAT(-0.40);tr|F1LRV4|F1LRV4_RAT(-0.85)
GO:0010720	positive regulation of cell development	9	183	154	5288	0.08496	6	3	tr|F7ENH8|F7ENH8_RAT(0.27);sp|P14480|FIBB_RAT(0.29);tr|Q9QZD1|Q9QZD1_RAT(0.32);tr|M0R4A5|M0R4A5_RAT(0.35);tr|A1L114|A1L114_RAT(0.42);sp|P04639|APOA1_RAT(0.69)	sp|P47820|ACE_RAT(-0.32);tr|G3V8P4|G3V8P4_RAT(-0.27);tr|D4A205|D4A205_RAT(-0.38)
GO:0050730	regulation of peptidyl-tyrosine phosphorylation	5	183	68	5288	0.08524	4	1	tr|Q68FX4|Q68FX4_RAT(0.28);tr|Q3B7U0|Q3B7U0_RAT(0.50);tr|D4A3F5|D4A3F5_RAT(0.27);tr|A0A0G2K9Y5|A0A0G2K9Y5_RAT(0.50)	sp|P47820|ACE_RAT(-0.32)
GO:0010876	lipid localization	10	183	177	5288	0.08555	6	4	tr|M0RBJ7|M0RBJ7_RAT(0.44);tr|G3V7U9|G3V7U9_RAT(0.35);tr|A0A0G2JSH5|A0A0G2JSH5_RAT(1.07);sp|P04639|APOA1_RAT(0.69);sp|P02770|ALBU_RAT(0.57);tr|F1M0A0|F1M0A0_RAT(0.39)	tr|F1M6A8|F1M6A8_RAT(-0.32);tr|D4A205|D4A205_RAT(-0.38);tr|Q8K5B5|Q8K5B5_RAT(-0.44);sp|P47820|ACE_RAT(-0.32)
GO:0034097	response to cytokine	15	183	296	5288	0.08683	11	4	tr|Q3B7U0|Q3B7U0_RAT(0.50);tr|Q68FX4|Q68FX4_RAT(0.28);sp|P14480|FIBB_RAT(0.29);tr|A0A0G2JSK1|A0A0G2JSK1_RAT(0.51);tr|A0A0G2JY31|A0A0G2JY31_RAT(0.47);tr|D3ZSB7|D3ZSB7_RAT(0.30);tr|A0A0G2JXK5|A0A0G2JXK5_RAT(0.32);tr|Q9QZD1|Q9QZD1_RAT(0.32);sp|Q6P6T5|OCLN_RAT(0.28);tr|A1L114|A1L114_RAT(0.42);sp|P04639|APOA1_RAT(0.69)	tr|F1M6A8|F1M6A8_RAT(-0.32);tr|G3V8P4|G3V8P4_RAT(-0.27);tr|D3ZCR3|D3ZCR3_RAT(-0.40);sp|P02454|CO1A1_RAT(-0.28)
GO:0045471	response to ethanol	6	183	89	5288	0.08685	4	2	sp|P50116|S10A9_RAT(0.53);sp|P04177|TY3H_RAT(0.28);tr|F7ENH8|F7ENH8_RAT(0.27);tr|D3ZBM3|D3ZBM3_RAT(0.34)	sp|P51647|AL1A1_RAT(-0.38);sp|P14141|CAH3_RAT(-0.46)
GO:0071345	cellular response to cytokine stimulus	13	183	248	5288	0.08712	9	4	tr|A1L114|A1L114_RAT(0.42);sp|P04639|APOA1_RAT(0.69);tr|Q9QZD1|Q9QZD1_RAT(0.32);tr|D3ZSB7|D3ZSB7_RAT(0.30);sp|Q6P6T5|OCLN_RAT(0.28);tr|A0A0G2JSK1|A0A0G2JSK1_RAT(0.51);tr|Q68FX4|Q68FX4_RAT(0.28);tr|Q3B7U0|Q3B7U0_RAT(0.50);sp|P14480|FIBB_RAT(0.29)	tr|D3ZCR3|D3ZCR3_RAT(-0.40);tr|G3V8P4|G3V8P4_RAT(-0.27);sp|P02454|CO1A1_RAT(-0.28);tr|F1M6A8|F1M6A8_RAT(-0.32)
GO:0043067	regulation of programmed cell death	26	183	573	5288	0.08835	17	9	tr|D3ZWS0|D3ZWS0_RAT(0.28);sp|Q5PQT7|PHLA3_RAT(0.27);tr|Q9QZD1|Q9QZD1_RAT(0.32);sp|Q4V8K2|CTBL1_RAT(0.39);tr|A0A0G2K9Y5|A0A0G2K9Y5_RAT(0.50);tr|A0A0G2JSH5|A0A0G2JSH5_RAT(1.07);tr|G3V7U9|G3V7U9_RAT(0.35);sp|P14480|FIBB_RAT(0.29);tr|A1L114|A1L114_RAT(0.42);tr|Q3T1I0|Q3T1I0_RAT(0.28);sp|P02770|ALBU_RAT(0.57);sp|P50116|S10A9_RAT(0.53);tr|A0A0G2JXK5|A0A0G2JXK5_RAT(0.32);tr|A0A0G2JSK1|A0A0G2JSK1_RAT(0.…	tr|Q499Q2|Q499Q2_RAT(-0.31);tr|G3V816|G3V816_RAT(-0.32);tr|D3ZCR3|D3ZCR3_RAT(-0.40);sp|P51647|AL1A1_RAT(-0.38);tr|F1LRV4|F1LRV4_RAT(-0.85);tr|G3V8P4|G3V8P4_RAT(-0.27);sp|P47820|ACE_RAT(-0.32);sp|P14056|ARAF_RAT(-0.34);tr|F1M6A8|F1M6A8_RAT(-0.32)
GO:0032259	methylation	7	183	111	5288	0.08895	6	1	sp|Q5PQQ1|GTPB3_RAT(0.33);tr|F1M388|F1M388_RAT(0.31);tr|B6DYQ5|B6DYQ5_RAT(0.28);tr|A0A0G2K654|A0A0G2K654_RAT(0.26);sp|Q6P6T5|OCLN_RAT(0.28);tr|F7ENH8|F7ENH8_RAT(0.27)	tr|D4A629|D4A629_RAT(-0.30)
GO:0090596	sensory organ morphogenesis	5	183	69	5288	0.08946	4	1	tr|F7ENH8|F7ENH8_RAT(0.27);tr|D3ZWS0|D3ZWS0_RAT(0.28);sp|P04177|TY3H_RAT(0.28);tr|D3ZPN0|D3ZPN0_RAT(0.27)	sp|P51647|AL1A1_RAT(-0.38)
GO:0042325	regulation of phosphorylation	22	183	472	5288	0.09017	13	9	tr|D4A1V7|D4A1V7_RAT(0.29);tr|A0A0G2KAY3|A0A0G2KAY3_RAT(0.54);tr|A0A0G2K9Y5|A0A0G2K9Y5_RAT(0.50);tr|A0A1K0FUA6|A0A1K0FUA6_RAT(0.48);tr|D3ZBM3|D3ZBM3_RAT(0.34);sp|O88278|CELR3_RAT(0.89);tr|Q63011|Q63011_RAT(0.65);tr|D3ZSB7|D3ZSB7_RAT(0.30);sp|P02091|HBB1_RAT(0.75);sp|P04639|APOA1_RAT(0.69);tr|Q3B7U0|Q3B7U0_RAT(0.50);tr|Q68FX4|Q68FX4_RAT(0.28);tr|D4A3F5|D4A3F5_RAT(0.27)	tr|D3ZCR3|D3ZCR3_RAT(-0.40);tr|Q499Q2|Q499Q2_RAT(-0.31);tr|D4A205|D4A205_RAT(-0.38);sp|P47820|ACE_RAT(-0.32);tr|F1LRV4|F1LRV4_RAT(-0.85);sp|Q5U204|LTOR3_RAT(-0.45);tr|F1M6A8|F1M6A8_RAT(-0.32);tr|A1L1L5|A1L1L5_RAT(-0.86);sp|P14056|ARAF_RAT(-0.34)
GO:0050775	positive regulation of dendrite morphogenesis	3	183	31	5288	0.09035	1	2	tr|M0R4A5|M0R4A5_RAT(0.35)	tr|D4A205|D4A205_RAT(-0.38);tr|G3V8P4|G3V8P4_RAT(-0.27)
GO:0045047	protein targeting to ER	6	183	90	5288	0.09052	4	2	tr|F1LSW7|F1LSW7_RAT(0.62);tr|D4A6W6|D4A6W6_RAT(0.30);tr|D3ZZC7|D3ZZC7_RAT(0.30);tr|A0A0H2UH99|A0A0H2UH99_RAT(0.28)	tr|A0A0G2JXC3|A0A0G2JXC3_RAT(-0.30);tr|Q6PDW1|Q6PDW1_RAT(-0.38)
GO:0002697	regulation of immune effector process	7	183	112	5288	0.09225	5	2	sp|Q63041|A1M_RAT(0.28);tr|D4A3F5|D4A3F5_RAT(0.27);tr|Q3B7U0|Q3B7U0_RAT(0.50);tr|M0RBJ7|M0RBJ7_RAT(0.44);tr|D3ZY44|D3ZY44_RAT(0.38)	tr|D3ZCR3|D3ZCR3_RAT(-0.40);sp|P34926|MAP1A_RAT(-0.53)
GO:0001974	blood vessel remodeling	2	183	15	5288	0.09312	1	1	tr|A0A0G2K9Y5|A0A0G2K9Y5_RAT(0.50)	sp|P47820|ACE_RAT(-0.32)
GO:0003009	skeletal muscle contraction	2	183	15	5288	0.09312	2	0	tr|A0A1K0FUB2|A0A1K0FUB2_RAT(0.33);tr|B6DYQ5|B6DYQ5_RAT(0.28)
GO:0003044	regulation of systemic arterial blood pressure mediated by a chemical signal	2	183	15	5288	0.09312	1	1	sp|Q6AXS4|RENR_RAT(0.28)	sp|P47820|ACE_RAT(-0.32)
GO:0006956	complement activation	2	183	15	5288	0.09312	2	0	sp|Q63041|A1M_RAT(0.28);tr|M0RBJ7|M0RBJ7_RAT(0.44)
GO:0010676	positive regulation of cellular carbohydrate metabolic process	2	183	15	5288	0.09312	0	2		tr|F1M6A8|F1M6A8_RAT(-0.32);tr|D3ZCR3|D3ZCR3_RAT(-0.40)
GO:0022011	myelination in peripheral nervous system	2	183	15	5288	0.09312	0	2		tr|F1M614|F1M614_RAT(-0.32);tr|F1M6A8|F1M6A8_RAT(-0.32)
GO:0032292	peripheral nervous system axon ensheathment	2	183	15	5288	0.09312	0	2		tr|F1M6A8|F1M6A8_RAT(-0.32);tr|F1M614|F1M614_RAT(-0.32)
GO:0032881	regulation of polysaccharide metabolic process	2	183	15	5288	0.09312	0	2		tr|F1M6A8|F1M6A8_RAT(-0.32);tr|D3ZCR3|D3ZCR3_RAT(-0.40)
GO:0035924	cellular response to vascular endothelial growth factor stimulus	2	183	15	5288	0.09312	1	1	tr|A0A0G2K9Y5|A0A0G2K9Y5_RAT(0.50)	tr|F1M6A8|F1M6A8_RAT(-0.32)
GO:0042451	purine nucleoside biosynthetic process	2	183	15	5288	0.09312	1	1	tr|Q66HL0|Q66HL0_RAT(0.33)	tr|G3V816|G3V816_RAT(-0.32)
GO:0046129	purine ribonucleoside biosynthetic process	2	183	15	5288	0.09312	1	1	tr|Q66HL0|Q66HL0_RAT(0.33)	tr|G3V816|G3V816_RAT(-0.32)
GO:0060761	negative regulation of response to cytokine stimulus	2	183	15	5288	0.09312	1	1	sp|P04639|APOA1_RAT(0.69)	tr|G3V8P4|G3V8P4_RAT(-0.27)
GO:0061180	mammary gland epithelium development	2	183	15	5288	0.09312	2	0	tr|G3V7U9|G3V7U9_RAT(0.35);tr|D3ZWS0|D3ZWS0_RAT(0.28)
GO:0018394	peptidyl-lysine acetylation	4	183	50	5288	0.09338	4	0	tr|D3ZSB7|D3ZSB7_RAT(0.30);tr|F7ENH8|F7ENH8_RAT(0.27);tr|Q3T1I0|Q3T1I0_RAT(0.28);tr|F1M388|F1M388_RAT(0.31)
GO:0032368	regulation of lipid transport	4	183	50	5288	0.09338	2	2	sp|P04639|APOA1_RAT(0.69);tr|G3V7U9|G3V7U9_RAT(0.35)	tr|D4A205|D4A205_RAT(-0.38);tr|F1M6A8|F1M6A8_RAT(-0.32)
GO:0050900	leukocyte migration	7	183	113	5288	0.09562	2	5	tr|Q9QZD1|Q9QZD1_RAT(0.32);sp|P50116|S10A9_RAT(0.53)	sp|P53987|MOT1_RAT(-0.30);sp|P02454|CO1A1_RAT(-0.28);tr|D3ZCR3|D3ZCR3_RAT(-0.40);tr|F1M065|F1M065_RAT(-0.29);tr|A0A0G2K5E8|A0A0G2K5E8_RAT(-0.40)
GO:0042310	vasoconstriction	3	183	32	5288	0.09727	2	1	tr|A1L114|A1L114_RAT(0.42);sp|P14480|FIBB_RAT(0.29)	sp|P47820|ACE_RAT(-0.32)
GO:1900024	regulation of substrate adhesion-dependent cell spreading	3	183	32	5288	0.09727	3	0	sp|P14480|FIBB_RAT(0.29);sp|P04639|APOA1_RAT(0.69);tr|A1L114|A1L114_RAT(0.42)
GO:0055082	cellular chemical homeostasis	16	183	326	5288	0.0976	8	8	sp|Q5I0L4|NUBP1_RAT(0.29);sp|P04177|TY3H_RAT(0.28);sp|P50116|S10A9_RAT(0.53);tr|B6DYQ5|B6DYQ5_RAT(0.28);tr|Q9QZD1|Q9QZD1_RAT(0.32);tr|A0A0G2KAY3|A0A0G2KAY3_RAT(0.54);tr|D3ZYQ0|D3ZYQ0_RAT(0.38);tr|A4D0F6|A4D0F6_RAT(0.38)	sp|P47820|ACE_RAT(-0.32);tr|D4A205|D4A205_RAT(-0.38);tr|Q6MGB4|Q6MGB4_RAT(-0.45);tr|Q5RKK3|Q5RKK3_RAT(-0.66);sp|Q8R4A1|ERO1A_RAT(-0.27);tr|D3ZCR3|D3ZCR3_RAT(-0.40);sp|Q9WUC4|ATOX1_RAT(-0.37);tr|D3ZV19|D3ZV19_RAT(-0.37)
GO:0030155	regulation of cell adhesion	13	183	253	5288	0.09802	8	5	sp|P14480|FIBB_RAT(0.29);tr|Q3B7U0|Q3B7U0_RAT(0.50);tr|A0A0G2KAY3|A0A0G2KAY3_RAT(0.54);tr|A0A0G2K9Y5|A0A0G2K9Y5_RAT(0.50);tr|Q9QZD1|Q9QZD1_RAT(0.32);sp|P04639|APOA1_RAT(0.69);tr|A1L114|A1L114_RAT(0.42);tr|E9PSV8|E9PSV8_RAT(1.11)	tr|F1M614|F1M614_RAT(-0.32);tr|F1M065|F1M065_RAT(-0.29);tr|D3ZPU3|D3ZPU3_RAT(-0.27);sp|P02454|CO1A1_RAT(-0.28);tr|D3ZCR3|D3ZCR3_RAT(-0.40)
GO:0031399	regulation of protein modification process	25	183	554	5288	0.09829	17	8	tr|D4A1V7|D4A1V7_RAT(0.29);tr|A0A0G2KAY3|A0A0G2KAY3_RAT(0.54);tr|A0A0G2K9Y5|A0A0G2K9Y5_RAT(0.50);tr|A0A1K0FUA6|A0A1K0FUA6_RAT(0.48);tr|Q5RKH9|Q5RKH9_RAT(0.29);tr|D3ZBM3|D3ZBM3_RAT(0.34);tr|D3ZSB7|D3ZSB7_RAT(0.30);tr|Q63011|Q63011_RAT(0.65);sp|O88278|CELR3_RAT(0.89);sp|P02091|HBB1_RAT(0.75);tr|Q3T1I0|Q3T1I0_RAT(0.28);sp|P04639|APOA1_RAT(0.69);tr|Q68FX4|Q68FX4_RAT(0.28);tr|Q3B7U0|Q3B7U0_RAT(0.50);t…	tr|D3ZCR3|D3ZCR3_RAT(-0.40);tr|Q499Q2|Q499Q2_RAT(-0.31);sp|P47820|ACE_RAT(-0.32);tr|F1LRV4|F1LRV4_RAT(-0.85);sp|Q5U204|LTOR3_RAT(-0.45);tr|F1M6A8|F1M6A8_RAT(-0.32);sp|P14056|ARAF_RAT(-0.34);tr|A1L1L5|A1L1L5_RAT(-0.86)
GO:0070124	mitochondrial translational initiation	4	183	51	5288	0.09873	3	1	tr|D3ZE10|D3ZE10_RAT(0.27);tr|D3ZY44|D3ZY44_RAT(0.38);tr|D3ZTR1|D3ZTR1_RAT(0.28)	sp|Q6PDW6|RM17_RAT(-0.43)
GO:0009314	response to radiation	10	183	183	5288	0.10118	8	2	tr|A1L114|A1L114_RAT(0.42);sp|Q6MG81|FKBPL_RAT(0.46);sp|P04177|TY3H_RAT(0.28);tr|Q3T1I0|Q3T1I0_RAT(0.28);tr|Q9QZD1|Q9QZD1_RAT(0.32);tr|A0A0H2UHM3|A0A0H2UHM3_RAT(0.46);tr|G3V7U9|G3V7U9_RAT(0.35);tr|D3ZBM3|D3ZBM3_RAT(0.34)	tr|Q8K5B5|Q8K5B5_RAT(-0.44);tr|F1M6A8|F1M6A8_RAT(-0.32)
GO:0043410	positive regulation of MAPK cascade	9	183	160	5288	0.10177	6	3	tr|M0RBJ7|M0RBJ7_RAT(0.44);sp|P14480|FIBB_RAT(0.29);tr|Q3B7U0|Q3B7U0_RAT(0.50);tr|A1L114|A1L114_RAT(0.42);sp|P21744|IBP4_RAT(0.35);tr|A0A0G2KAY3|A0A0G2KAY3_RAT(0.54)	sp|P14056|ARAF_RAT(-0.34);tr|Q499Q2|Q499Q2_RAT(-0.31);tr|D3ZCR3|D3ZCR3_RAT(-0.40)
GO:0032943	mononuclear cell proliferation	5	183	72	5288	0.10275	3	2	tr|Q9QZD1|Q9QZD1_RAT(0.32);tr|Q3B7U0|Q3B7U0_RAT(0.50);tr|A0A0G2KAY3|A0A0G2KAY3_RAT(0.54)	tr|D3ZCR3|D3ZCR3_RAT(-0.40);sp|P47820|ACE_RAT(-0.32)
GO:0006515	protein quality control for misfolded or incompletely synthesized proteins	2	183	16	5288	0.10409	2	0	tr|Q5RKH9|Q5RKH9_RAT(0.29);sp|Q568Y3|RN185_RAT(0.41)
GO:0007566	embryo implantation	2	183	16	5288	0.10409	2	0	sp|Q63041|A1M_RAT(0.28);tr|D4AA52|D4AA52_RAT(0.61)
GO:0010259	multicellular organism aging	2	183	16	5288	0.10409	1	1	sp|P04177|TY3H_RAT(0.28)	tr|Q8K5B5|Q8K5B5_RAT(-0.44)
GO:0036296	response to increased oxygen levels	2	183	16	5288	0.10409	1	1	tr|F7ENH8|F7ENH8_RAT(0.27)	sp|P02454|CO1A1_RAT(-0.28)
GO:0042304	regulation of fatty acid biosynthetic process	2	183	16	5288	0.10409	1	1	sp|P04639|APOA1_RAT(0.69)	tr|D4A205|D4A205_RAT(-0.38)
GO:0045777	positive regulation of blood pressure	2	183	16	5288	0.10409	0	2		sp|P47820|ACE_RAT(-0.32);tr|Q5RKK3|Q5RKK3_RAT(-0.66)
GO:0046631	alpha-beta T cell activation	2	183	16	5288	0.10409	1	1	tr|Q3B7U0|Q3B7U0_RAT(0.50)	tr|D3ZCR3|D3ZCR3_RAT(-0.40)
GO:0055093	response to hyperoxia	2	183	16	5288	0.10409	1	1	tr|F7ENH8|F7ENH8_RAT(0.27)	sp|P02454|CO1A1_RAT(-0.28)
GO:0060350	endochondral bone morphogenesis	2	183	16	5288	0.10409	1	1	tr|G3V6P4|G3V6P4_RAT(0.30)	sp|P02454|CO1A1_RAT(-0.28)
GO:0007156	homophilic cell adhesion via plasma membrane adhesion molecules	4	183	52	5288	0.10422	3	1	tr|Q767H7|Q767H7_RAT(0.32);tr|D3ZPN0|D3ZPN0_RAT(0.27);sp|O88278|CELR3_RAT(0.89)	tr|G3V8P4|G3V8P4_RAT(-0.27)
GO:0015698	inorganic anion transport	4	183	52	5288	0.10422	3	1	tr|F1M0A0|F1M0A0_RAT(0.39);sp|Q5RK27|S12A7_RAT(0.44);tr|A4D0F6|A4D0F6_RAT(0.38)	tr|F1M9X4|F1M9X4_RAT(-1.01)
GO:0019218	regulation of steroid metabolic process	3	183	33	5288	0.10441	2	1	sp|P04639|APOA1_RAT(0.69);tr|G3V7U9|G3V7U9_RAT(0.35)	tr|Q5RKK3|Q5RKK3_RAT(-0.66)
GO:0043297	apical junction assembly	3	183	33	5288	0.10441	3	0	tr|A0A0G2JSH5|A0A0G2JSH5_RAT(1.07);sp|P02770|ALBU_RAT(0.57);sp|Q6P6T5|OCLN_RAT(0.28)
GO:0098781	ncRNA transcription	3	183	33	5288	0.10441	1	2	tr|D4A531|D4A531_RAT(1.61)	tr|Q5EB90|Q5EB90_RAT(-0.29);tr|A1L1L5|A1L1L5_RAT(-0.86)
GO:1902476	chloride transmembrane transport	3	183	33	5288	0.10441	2	1	sp|Q5RK27|S12A7_RAT(0.44);tr|F1M0A0|F1M0A0_RAT(0.39)	tr|F1M9X4|F1M9X4_RAT(-1.01)
GO:0098609	cell-cell adhesion	20	183	430	5288	0.10488	15	5	tr|Q3B7U0|Q3B7U0_RAT(0.50);tr|F1LSW7|F1LSW7_RAT(0.62);sp|P04639|APOA1_RAT(0.69);sp|P50116|S10A9_RAT(0.53);sp|P02091|HBB1_RAT(0.75);tr|A1L114|A1L114_RAT(0.42);sp|O88278|CELR3_RAT(0.89);tr|Q63011|Q63011_RAT(0.65);tr|Q767H7|Q767H7_RAT(0.32);tr|D3ZPN0|D3ZPN0_RAT(0.27);sp|P14480|FIBB_RAT(0.29);tr|Q66HL0|Q66HL0_RAT(0.33);tr|A0A1K0FUA6|A0A1K0FUA6_RAT(0.48);tr|A0A0G2KAY3|A0A0G2KAY3_RAT(0.54);tr|Q9QZD1|Q9…	tr|B5DF62|B5DF62_RAT(-0.30);tr|G3V8P4|G3V8P4_RAT(-0.27);sp|Q4FZY0|EFHD2_RAT(-0.30);sp|P37397|CNN3_RAT(-0.29);tr|D3ZCR3|D3ZCR3_RAT(-0.40)
GO:0006412	translation	19	183	405	5288	0.10546	13	6	tr|A0A0H2UH99|A0A0H2UH99_RAT(0.28);tr|D3ZZC7|D3ZZC7_RAT(0.30);tr|A0A1K0FUA6|A0A1K0FUA6_RAT(0.48);tr|D4A6W6|D4A6W6_RAT(0.30);sp|Q568Y2|DPH2_RAT(0.27);tr|D3ZBM3|D3ZBM3_RAT(0.34);sp|P02091|HBB1_RAT(0.75);sp|P50116|S10A9_RAT(0.53);tr|Q63011|Q63011_RAT(0.65);tr|D3ZY44|D3ZY44_RAT(0.38);tr|D3ZE10|D3ZE10_RAT(0.27);tr|F1LSW7|F1LSW7_RAT(0.62);tr|D3ZTR1|D3ZTR1_RAT(0.28)	tr|D4ACN9|D4ACN9_RAT(-0.29);sp|Q6PDW6|RM17_RAT(-0.43);tr|Q6PDW1|Q6PDW1_RAT(-0.38);tr|D4A205|D4A205_RAT(-0.38);tr|B1H271|B1H271_RAT(-0.62);tr|A0A0G2JXC3|A0A0G2JXC3_RAT(-0.30)
GO:0007159	leukocyte cell-cell adhesion	6	183	94	5288	0.10604	5	1	tr|A0A0G2KAY3|A0A0G2KAY3_RAT(0.54);tr|Q3B7U0|Q3B7U0_RAT(0.50);tr|Q9QZD1|Q9QZD1_RAT(0.32);tr|Q66HL0|Q66HL0_RAT(0.33);sp|P50116|S10A9_RAT(0.53)	tr|D3ZCR3|D3ZCR3_RAT(-0.40)
GO:0072599	establishment of protein localization to endoplasmic reticulum	6	183	94	5288	0.10604	4	2	tr|F1LSW7|F1LSW7_RAT(0.62);tr|D4A6W6|D4A6W6_RAT(0.30);tr|A0A0H2UH99|A0A0H2UH99_RAT(0.28);tr|D3ZZC7|D3ZZC7_RAT(0.30)	tr|A0A0G2JXC3|A0A0G2JXC3_RAT(-0.30);tr|Q6PDW1|Q6PDW1_RAT(-0.38)
GO:0048871	multicellular organismal homeostasis	7	183	116	5288	0.10614	3	4	tr|D4A4U2|D4A4U2_RAT(0.28);tr|A0A0G2JSH5|A0A0G2JSH5_RAT(1.07);sp|P02770|ALBU_RAT(0.57)	tr|F1M6A8|F1M6A8_RAT(-0.32);tr|Q5UAJ6|Q5UAJ6_RAT(-0.67);tr|D3ZV19|D3ZV19_RAT(-0.37);sp|P34926|MAP1A_RAT(-0.53)
GO:0007600	sensory perception	10	183	186	5288	0.10959	6	4	sp|Q62923|PNOC_RAT(0.32);sp|Q5XHX2|TPRN_RAT(0.45);sp|P06300|PDYN_RAT(0.28);sp|P04177|TY3H_RAT(0.28);tr|D4A4U2|D4A4U2_RAT(0.28);tr|B1H216|B1H216_RAT(0.53)	tr|Q5RKK3|Q5RKK3_RAT(-0.66);sp|P34926|MAP1A_RAT(-0.53);sp|P47820|ACE_RAT(-0.32);sp|P02454|CO1A1_RAT(-0.28)
GO:0010675	regulation of cellular carbohydrate metabolic process	4	183	53	5288	0.10985	2	2	sp|P21744|IBP4_RAT(0.35);tr|G3V7U9|G3V7U9_RAT(0.35)	tr|F1M6A8|F1M6A8_RAT(-0.32);tr|D3ZCR3|D3ZCR3_RAT(-0.40)
GO:0010827	regulation of glucose transmembrane transport	4	183	53	5288	0.10985	1	3	tr|M0RBJ7|M0RBJ7_RAT(0.44)	tr|Q8K5B5|Q8K5B5_RAT(-0.44);sp|P47820|ACE_RAT(-0.32);tr|F1M6A8|F1M6A8_RAT(-0.32)
GO:0045834	positive regulation of lipid metabolic process	4	183	53	5288	0.10985	2	2	sp|P04639|APOA1_RAT(0.69);tr|Q66HL0|Q66HL0_RAT(0.33)	tr|D4A205|D4A205_RAT(-0.38);tr|F1M6A8|F1M6A8_RAT(-0.32)
GO:0071384	cellular response to corticosteroid stimulus	3	183	34	5288	0.11174	3	0	tr|A0A0G2JSK1|A0A0G2JSK1_RAT(0.51);tr|G3V7U9|G3V7U9_RAT(0.35);tr|D3ZBM3|D3ZBM3_RAT(0.34)
GO:0051241	negative regulation of multicellular organismal process	13	183	259	5288	0.11218	11	2	tr|A1L114|A1L114_RAT(0.42);sp|P04639|APOA1_RAT(0.69);tr|A0A0G2JXK5|A0A0G2JXK5_RAT(0.32);tr|D3ZSB7|D3ZSB7_RAT(0.30);tr|A0A0G2K9Y5|A0A0G2K9Y5_RAT(0.50);tr|A0A0G2KAY3|A0A0G2KAY3_RAT(0.54);tr|A0A0G2JSK1|A0A0G2JSK1_RAT(0.51);tr|A4D0F6|A4D0F6_RAT(0.38);tr|D4AEJ5|D4AEJ5_RAT(0.78);tr|F7ENH8|F7ENH8_RAT(0.27);sp|P14480|FIBB_RAT(0.29)	tr|D3ZCR3|D3ZCR3_RAT(-0.40);tr|D4A205|D4A205_RAT(-0.38)
GO:0006396	RNA processing	20	183	434	5288	0.11232	11	9	sp|Q5PQQ1|GTPB3_RAT(0.33);sp|Q4KLK9|SSU72_RAT(0.42);tr|D4A6W6|D4A6W6_RAT(0.30);tr|D4A531|D4A531_RAT(1.61);sp|F2Z3T4|MBNL2_RAT(0.56);sp|Q4V8K2|CTBL1_RAT(0.39);tr|A0A0H2UH99|A0A0H2UH99_RAT(0.28);tr|D3ZZC7|D3ZZC7_RAT(0.30);tr|D3ZUL8|D3ZUL8_RAT(0.28);tr|F1LSW7|F1LSW7_RAT(0.62);tr|Q5U214|Q5U214_RAT(0.64)	tr|D3ZCS3|D3ZCS3_RAT(-0.59);sp|Q9Z118|PTBP3_RAT(-0.46);tr|Q5EB90|Q5EB90_RAT(-0.29);sp|Q4V7F3|OSGP2_RAT(-0.43);tr|D3ZI68|D3ZI68_RAT(-0.36);tr|A0A0G2JXC3|A0A0G2JXC3_RAT(-0.30);sp|Q6AXT8|SF3A2_RAT(-0.27);tr|B2RZA2|B2RZA2_RAT(-0.27);tr|Q6PDW1|Q6PDW1_RAT(-0.38)
GO:0006364	rRNA processing	7	183	118	5288	0.11349	4	3	tr|F1LSW7|F1LSW7_RAT(0.62);tr|D4A6W6|D4A6W6_RAT(0.30);tr|D3ZZC7|D3ZZC7_RAT(0.30);tr|A0A0H2UH99|A0A0H2UH99_RAT(0.28)	tr|A0A0G2JXC3|A0A0G2JXC3_RAT(-0.30);tr|Q6PDW1|Q6PDW1_RAT(-0.38);tr|B2RZA2|B2RZA2_RAT(-0.27)
GO:1901654	response to ketone	7	183	118	5288	0.11349	5	2	tr|A1L114|A1L114_RAT(0.42);tr|G3V7U9|G3V7U9_RAT(0.35);tr|M0RBJ7|M0RBJ7_RAT(0.44);sp|P04177|TY3H_RAT(0.28);tr|D3ZBM3|D3ZBM3_RAT(0.34)	sp|P47820|ACE_RAT(-0.32);tr|F1M6A8|F1M6A8_RAT(-0.32)
GO:0006874	cellular calcium ion homeostasis	9	183	164	5288	0.11396	4	5	tr|Q9QZD1|Q9QZD1_RAT(0.32);tr|A0A0G2KAY3|A0A0G2KAY3_RAT(0.54);tr|B6DYQ5|B6DYQ5_RAT(0.28);tr|D3ZYQ0|D3ZYQ0_RAT(0.38)	tr|D3ZCR3|D3ZCR3_RAT(-0.40);tr|D4A205|D4A205_RAT(-0.38);tr|D3ZV19|D3ZV19_RAT(-0.37);tr|Q5RKK3|Q5RKK3_RAT(-0.66);sp|Q8R4A1|ERO1A_RAT(-0.27)
GO:0007423	sensory organ development	9	183	164	5288	0.11396	7	2	tr|M0R4A5|M0R4A5_RAT(0.35);tr|D3ZWS0|D3ZWS0_RAT(0.28);tr|A0A0H2UH99|A0A0H2UH99_RAT(0.28);sp|P04177|TY3H_RAT(0.28);tr|F7ENH8|F7ENH8_RAT(0.27);sp|Q9Z250|LIN7A_RAT(0.36);tr|D3ZPN0|D3ZPN0_RAT(0.27)	tr|D3ZCR3|D3ZCR3_RAT(-0.40);sp|P51647|AL1A1_RAT(-0.38)
GO:0000184	nuclear-transcribed mRNA catabolic process, nonsense-mediated decay	6	183	96	5288	0.11428	4	2	tr|D4A6W6|D4A6W6_RAT(0.30);tr|D3ZZC7|D3ZZC7_RAT(0.30);tr|A0A0H2UH99|A0A0H2UH99_RAT(0.28);tr|F1LSW7|F1LSW7_RAT(0.62)	tr|Q6PDW1|Q6PDW1_RAT(-0.38);tr|A0A0G2JXC3|A0A0G2JXC3_RAT(-0.30)
GO:0042254	ribosome biogenesis	8	183	141	5288	0.11448	5	3	tr|A0A0H2UH99|A0A0H2UH99_RAT(0.28);tr|D3ZZC7|D3ZZC7_RAT(0.30);tr|Q3T1I0|Q3T1I0_RAT(0.28);tr|D4A6W6|D4A6W6_RAT(0.30);tr|F1LSW7|F1LSW7_RAT(0.62)	tr|Q6PDW1|Q6PDW1_RAT(-0.38);tr|B2RZA2|B2RZA2_RAT(-0.27);tr|A0A0G2JXC3|A0A0G2JXC3_RAT(-0.30)
GO:0097193	intrinsic apoptotic signaling pathway	8	183	141	5288	0.11448	6	2	tr|B4F7C6|B4F7C6_RAT(0.49);tr|Q9QZD1|Q9QZD1_RAT(0.32);tr|Q3T1I0|Q3T1I0_RAT(0.28);sp|P50116|S10A9_RAT(0.53);sp|Q5PQT7|PHLA3_RAT(0.27);tr|F7ENH8|F7ENH8_RAT(0.27)	tr|D3ZCS3|D3ZCS3_RAT(-0.59);sp|Q8R4A1|ERO1A_RAT(-0.27)
GO:0001754	eye photoreceptor cell differentiation	2	183	17	5288	0.11538	2	0	sp|P04177|TY3H_RAT(0.28);tr|D3ZPN0|D3ZPN0_RAT(0.27)
GO:0001919	regulation of receptor recycling	2	183	17	5288	0.11538	2	0	tr|D3ZWS0|D3ZWS0_RAT(0.28);tr|M0R4A5|M0R4A5_RAT(0.35)
GO:0001937	negative regulation of endothelial cell proliferation	2	183	17	5288	0.11538	2	0	tr|A0A0G2JSK1|A0A0G2JSK1_RAT(0.51);tr|A0A0G2JXK5|A0A0G2JXK5_RAT(0.32)
GO:0002437	inflammatory response to antigenic stimulus	2	183	17	5288	0.11538	1	1	tr|M0RBJ7|M0RBJ7_RAT(0.44)	tr|D3ZCR3|D3ZCR3_RAT(-0.40)
GO:0014044	Schwann cell development	2	183	17	5288	0.11538	0	2		tr|F1M6A8|F1M6A8_RAT(-0.32);tr|F1M614|F1M614_RAT(-0.32)
GO:0018119	peptidyl-cysteine S-nitrosylation	2	183	17	5288	0.11538	1	1	sp|P50116|S10A9_RAT(0.53)	sp|P47820|ACE_RAT(-0.32)
GO:0033344	cholesterol efflux	2	183	17	5288	0.11538	1	1	sp|P04639|APOA1_RAT(0.69)	tr|D4A205|D4A205_RAT(-0.38)
GO:0043277	apoptotic cell clearance	2	183	17	5288	0.11538	1	1	tr|M0RBJ7|M0RBJ7_RAT(0.44)	tr|D3ZCR3|D3ZCR3_RAT(-0.40)
GO:0046326	positive regulation of glucose import	2	183	17	5288	0.11538	0	2		tr|F1M6A8|F1M6A8_RAT(-0.32);tr|Q8K5B5|Q8K5B5_RAT(-0.44)
GO:0070661	leukocyte proliferation	5	183	75	5288	0.11696	3	2	tr|Q9QZD1|Q9QZD1_RAT(0.32);tr|Q3B7U0|Q3B7U0_RAT(0.50);tr|A0A0G2KAY3|A0A0G2KAY3_RAT(0.54)	tr|D3ZCR3|D3ZCR3_RAT(-0.40);sp|P47820|ACE_RAT(-0.32)
GO:0034470	ncRNA processing	9	183	165	5288	0.11714	5	4	tr|A0A0H2UH99|A0A0H2UH99_RAT(0.28);tr|D3ZZC7|D3ZZC7_RAT(0.30);tr|F1LSW7|F1LSW7_RAT(0.62);tr|D4A6W6|D4A6W6_RAT(0.30);sp|Q5PQQ1|GTPB3_RAT(0.33)	sp|Q4V7F3|OSGP2_RAT(-0.43);tr|Q6PDW1|Q6PDW1_RAT(-0.38);tr|A0A0G2JXC3|A0A0G2JXC3_RAT(-0.30);tr|B2RZA2|B2RZA2_RAT(-0.27)
GO:0007584	response to nutrient	7	183	119	5288	0.11727	5	2	sp|P02770|ALBU_RAT(0.57);sp|P04639|APOA1_RAT(0.69);tr|A0A0G2JSK1|A0A0G2JSK1_RAT(0.51);tr|A0A0G2JSH5|A0A0G2JSH5_RAT(1.07);tr|A0A0H2UHM3|A0A0H2UHM3_RAT(0.46)	sp|P53987|MOT1_RAT(-0.30);sp|P02454|CO1A1_RAT(-0.28)
GO:0051602	response to electrical stimulus	3	183	35	5288	0.11927	3	0	tr|A0A0H2UHM3|A0A0H2UHM3_RAT(0.46);tr|G3V7U9|G3V7U9_RAT(0.35);sp|P04177|TY3H_RAT(0.28)
GO:0006869	lipid transport	9	183	166	5288	0.12035	5	4	tr|F1M0A0|F1M0A0_RAT(0.39);sp|P04639|APOA1_RAT(0.69);sp|P02770|ALBU_RAT(0.57);tr|G3V7U9|G3V7U9_RAT(0.35);tr|A0A0G2JSH5|A0A0G2JSH5_RAT(1.07)	tr|Q8K5B5|Q8K5B5_RAT(-0.44);sp|P47820|ACE_RAT(-0.32);tr|D4A205|D4A205_RAT(-0.38);tr|F1M6A8|F1M6A8_RAT(-0.32)
GO:0055074	calcium ion homeostasis	9	183	166	5288	0.12035	4	5	tr|B6DYQ5|B6DYQ5_RAT(0.28);tr|D3ZYQ0|D3ZYQ0_RAT(0.38);tr|A0A0G2KAY3|A0A0G2KAY3_RAT(0.54);tr|Q9QZD1|Q9QZD1_RAT(0.32)	sp|Q8R4A1|ERO1A_RAT(-0.27);tr|D3ZV19|D3ZV19_RAT(-0.37);tr|Q5RKK3|Q5RKK3_RAT(-0.66);tr|D4A205|D4A205_RAT(-0.38);tr|D3ZCR3|D3ZCR3_RAT(-0.40)
GO:0016072	rRNA metabolic process	7	183	120	5288	0.1211	4	3	tr|D4A6W6|D4A6W6_RAT(0.30);tr|A0A0H2UH99|A0A0H2UH99_RAT(0.28);tr|D3ZZC7|D3ZZC7_RAT(0.30);tr|F1LSW7|F1LSW7_RAT(0.62)	tr|B2RZA2|B2RZA2_RAT(-0.27);tr|Q6PDW1|Q6PDW1_RAT(-0.38);tr|A0A0G2JXC3|A0A0G2JXC3_RAT(-0.30)
GO:0019216	regulation of lipid metabolic process	7	183	120	5288	0.1211	4	3	tr|Q66HL0|Q66HL0_RAT(0.33);tr|G3V7U9|G3V7U9_RAT(0.35);sp|P04639|APOA1_RAT(0.69);tr|M0RBJ7|M0RBJ7_RAT(0.44)	tr|F1M6A8|F1M6A8_RAT(-0.32);tr|D4A205|D4A205_RAT(-0.38);tr|Q5RKK3|Q5RKK3_RAT(-0.66)
GO:0042098	T cell proliferation	4	183	55	5288	0.1215	3	1	tr|A0A0G2KAY3|A0A0G2KAY3_RAT(0.54);tr|Q9QZD1|Q9QZD1_RAT(0.32);tr|Q3B7U0|Q3B7U0_RAT(0.50)	tr|D3ZCR3|D3ZCR3_RAT(-0.40)
GO:0035239	tube morphogenesis	13	183	263	5288	0.12225	9	4	tr|D3ZWS0|D3ZWS0_RAT(0.28);tr|Q9QZD1|Q9QZD1_RAT(0.32);tr|A0A0G2JXK5|A0A0G2JXK5_RAT(0.32);tr|D4A4U2|D4A4U2_RAT(0.28);tr|A0A0G2K9Y5|A0A0G2K9Y5_RAT(0.50);tr|A0A0G2JSK1|A0A0G2JSK1_RAT(0.51);tr|G3V7U9|G3V7U9_RAT(0.35);tr|M0RBJ7|M0RBJ7_RAT(0.44);tr|A4D0F6|A4D0F6_RAT(0.38)	tr|F1LRV4|F1LRV4_RAT(-0.85);tr|D3ZCR3|D3ZCR3_RAT(-0.40);sp|P47820|ACE_RAT(-0.32);tr|Q5UAJ6|Q5UAJ6_RAT(-0.67)
GO:1901652	response to peptide	13	183	263	5288	0.12225	9	4	tr|Q3B7U0|Q3B7U0_RAT(0.50);tr|A0A0G2JY31|A0A0G2JY31_RAT(0.47);tr|A0A0G2JSK1|A0A0G2JSK1_RAT(0.51);tr|G3V7U9|G3V7U9_RAT(0.35);tr|A0A0H2UHM3|A0A0H2UHM3_RAT(0.46);tr|A0A0G2JXK5|A0A0G2JXK5_RAT(0.32);tr|Q9QZD1|Q9QZD1_RAT(0.32);sp|P04177|TY3H_RAT(0.28);tr|A1L114|A1L114_RAT(0.42)	tr|F1M6A8|F1M6A8_RAT(-0.32);sp|P02454|CO1A1_RAT(-0.28);tr|D3ZCR3|D3ZCR3_RAT(-0.40);tr|G3V8P4|G3V8P4_RAT(-0.27)
GO:0060828	regulation of canonical Wnt signaling pathway	6	183	98	5288	0.12285	3	3	sp|P21744|IBP4_RAT(0.35);tr|D4A3F5|D4A3F5_RAT(0.27);tr|F7ENH8|F7ENH8_RAT(0.27)	tr|D3ZV19|D3ZV19_RAT(-0.37);tr|D4A205|D4A205_RAT(-0.38);sp|P02454|CO1A1_RAT(-0.28)
GO:0001568	blood vessel development	11	183	215	5288	0.12435	5	6	tr|A0A0G2JSK1|A0A0G2JSK1_RAT(0.51);tr|M0RBJ7|M0RBJ7_RAT(0.44);tr|A0A0G2JXK5|A0A0G2JXK5_RAT(0.32);tr|Q9QZD1|Q9QZD1_RAT(0.32);tr|A0A0G2K9Y5|A0A0G2K9Y5_RAT(0.50)	tr|Q5UAJ6|Q5UAJ6_RAT(-0.67);tr|A0A0G2K5E8|A0A0G2K5E8_RAT(-0.40);tr|F1LRV4|F1LRV4_RAT(-0.85);tr|D3ZCR3|D3ZCR3_RAT(-0.40);sp|P47820|ACE_RAT(-0.32);sp|P02454|CO1A1_RAT(-0.28)
GO:0030111	regulation of Wnt signaling pathway	7	183	121	5288	0.12501	4	3	sp|Q6AXS4|RENR_RAT(0.28);tr|F7ENH8|F7ENH8_RAT(0.27);tr|D4A3F5|D4A3F5_RAT(0.27);sp|P21744|IBP4_RAT(0.35)	tr|D4A205|D4A205_RAT(-0.38);sp|P02454|CO1A1_RAT(-0.28);tr|D3ZV19|D3ZV19_RAT(-0.37)
GO:0048511	rhythmic process	7	183	121	5288	0.12501	5	2	tr|F7ENH8|F7ENH8_RAT(0.27);sp|P04177|TY3H_RAT(0.28);sp|P02770|ALBU_RAT(0.57);tr|A0A0G2JSH5|A0A0G2JSH5_RAT(1.07);tr|G3V7U9|G3V7U9_RAT(0.35)	tr|D3ZCR3|D3ZCR3_RAT(-0.40);sp|P51647|AL1A1_RAT(-0.38)
GO:0098742	cell-cell adhesion via plasma-membrane adhesion molecules	5	183	77	5288	0.12693	4	1	sp|O88278|CELR3_RAT(0.89);sp|P04639|APOA1_RAT(0.69);tr|Q767H7|Q767H7_RAT(0.32);tr|D3ZPN0|D3ZPN0_RAT(0.27)	tr|G3V8P4|G3V8P4_RAT(-0.27)
GO:0002687	positive regulation of leukocyte migration	2	183	18	5288	0.12697	1	1	tr|Q9QZD1|Q9QZD1_RAT(0.32)	tr|D3ZCR3|D3ZCR3_RAT(-0.40)
GO:0007026	negative regulation of microtubule depolymerization	2	183	18	5288	0.12697	0	2		tr|D4A205|D4A205_RAT(-0.38);sp|P34926|MAP1A_RAT(-0.53)
GO:0010171	body morphogenesis	2	183	18	5288	0.12697	1	1	sp|Q6AXS4|RENR_RAT(0.28)	sp|P02454|CO1A1_RAT(-0.28)
GO:0014037	Schwann cell differentiation	2	183	18	5288	0.12697	0	2		tr|F1M614|F1M614_RAT(-0.32);tr|F1M6A8|F1M6A8_RAT(-0.32)
GO:0017014	protein nitrosylation	2	183	18	5288	0.12697	1	1	sp|P50116|S10A9_RAT(0.53)	sp|P47820|ACE_RAT(-0.32)
GO:0019098	reproductive behavior	2	183	18	5288	0.12697	2	0	sp|P04177|TY3H_RAT(0.28);tr|G3V7U9|G3V7U9_RAT(0.35)
GO:0030278	regulation of ossification	2	183	18	5288	0.12697	2	0	tr|E9PSV8|E9PSV8_RAT(1.11);tr|G3V6P4|G3V6P4_RAT(0.30)
GO:0032008	positive regulation of TOR signaling	2	183	18	5288	0.12697	0	2		tr|F1M6A8|F1M6A8_RAT(-0.32);sp|Q5U204|LTOR3_RAT(-0.45)
GO:0032642	regulation of chemokine production	2	183	18	5288	0.12697	1	1	tr|Q3B7U0|Q3B7U0_RAT(0.50)	tr|D3ZCR3|D3ZCR3_RAT(-0.40)
GO:0035019	somatic stem cell population maintenance	2	183	18	5288	0.12697	1	1	tr|D4A531|D4A531_RAT(1.61)	tr|Q5EB90|Q5EB90_RAT(-0.29)
GO:0042133	neurotransmitter metabolic process	2	183	18	5288	0.12697	2	0	tr|M0R4A5|M0R4A5_RAT(0.35);sp|P04177|TY3H_RAT(0.28)
GO:0042446	hormone biosynthetic process	2	183	18	5288	0.12697	1	1	tr|G3V7U9|G3V7U9_RAT(0.35)	tr|D3ZPU3|D3ZPU3_RAT(-0.27)
GO:0046461	neutral lipid catabolic process	2	183	18	5288	0.12697	1	1	sp|P04639|APOA1_RAT(0.69)	tr|D4A205|D4A205_RAT(-0.38)
GO:0046464	acylglycerol catabolic process	2	183	18	5288	0.12697	1	1	sp|P04639|APOA1_RAT(0.69)	tr|D4A205|D4A205_RAT(-0.38)
GO:0050434	positive regulation of viral transcription	2	183	18	5288	0.12697	1	1	tr|D4A531|D4A531_RAT(1.61)	tr|Q5EB90|Q5EB90_RAT(-0.29)
GO:0051589	negative regulation of neurotransmitter transport	2	183	18	5288	0.12697	2	0	tr|M0RBK9|M0RBK9_RAT(0.34);tr|E9PSV8|E9PSV8_RAT(1.11)
GO:0071549	cellular response to dexamethasone stimulus	2	183	18	5288	0.12697	2	0	tr|D3ZBM3|D3ZBM3_RAT(0.34);tr|G3V7U9|G3V7U9_RAT(0.35)
GO:0140354	lipid import into cell	2	183	18	5288	0.12697	0	2		tr|Q8K5B5|Q8K5B5_RAT(-0.44);tr|F1M6A8|F1M6A8_RAT(-0.32)
GO:0046323	glucose import	3	183	36	5288	0.12697	0	3		tr|F1M6A8|F1M6A8_RAT(-0.32);sp|P47820|ACE_RAT(-0.32);tr|Q8K5B5|Q8K5B5_RAT(-0.44)
GO:0006915	apoptotic process	32	183	757	5288	0.12848	20	12	tr|A0A0G2JSH5|A0A0G2JSH5_RAT(1.07);tr|G3V7U9|G3V7U9_RAT(0.35);sp|P43278|H10_RAT(0.29);sp|P14480|FIBB_RAT(0.29);sp|Q5PQT7|PHLA3_RAT(0.27);tr|Q9QZD1|Q9QZD1_RAT(0.32);tr|A0A0G2K9Y5|A0A0G2K9Y5_RAT(0.50);tr|A0A0G2JSK1|A0A0G2JSK1_RAT(0.51);tr|F7ENH8|F7ENH8_RAT(0.27);tr|A1L114|A1L114_RAT(0.42);sp|P50116|S10A9_RAT(0.53);sp|P02770|ALBU_RAT(0.57);tr|A0A0G2JXK5|A0A0G2JXK5_RAT(0.32);tr|D3ZWS0|D3ZWS0_RAT(0.28…	sp|P51647|AL1A1_RAT(-0.38);tr|D3ZCS3|D3ZCS3_RAT(-0.59);tr|Q499Q2|Q499Q2_RAT(-0.31);tr|G3V816|G3V816_RAT(-0.32);tr|B5DF62|B5DF62_RAT(-0.30);tr|G3V8P4|G3V8P4_RAT(-0.27);tr|D3ZCR3|D3ZCR3_RAT(-0.40);sp|P14056|ARAF_RAT(-0.34);sp|Q8R4A1|ERO1A_RAT(-0.27);tr|F1M6A8|F1M6A8_RAT(-0.32);tr|F1LRV4|F1LRV4_RAT(-0.85);sp|P47820|ACE_RAT(-0.32)
GO:0001666	response to hypoxia	8	183	145	5288	0.1286	5	3	tr|A0A0G2JY31|A0A0G2JY31_RAT(0.47);tr|A0A1K0FUB2|A0A1K0FUB2_RAT(0.33);sp|P04177|TY3H_RAT(0.28);tr|Q9QZD1|Q9QZD1_RAT(0.32);tr|A0A0H2UHM3|A0A0H2UHM3_RAT(0.46)	tr|Q5UAJ6|Q5UAJ6_RAT(-0.67);sp|Q8R4A1|ERO1A_RAT(-0.27);sp|P47820|ACE_RAT(-0.32)
GO:0008654	phospholipid biosynthetic process	7	183	122	5288	0.12897	5	2	tr|D3Z917|D3Z917_RAT(0.47);tr|G3V6P4|G3V6P4_RAT(0.30);sp|D4A2H2|SPTC1_RAT(0.38);tr|M0R4A5|M0R4A5_RAT(0.35);sp|P04639|APOA1_RAT(0.69)	tr|D3ZTP8|D3ZTP8_RAT(-0.65);sp|Q63175|SERC5_RAT(-0.30)
GO:0006631	fatty acid metabolic process	9	183	169	5288	0.1303	3	6	tr|M0RBJ7|M0RBJ7_RAT(0.44);sp|P04639|APOA1_RAT(0.69);sp|P04177|TY3H_RAT(0.28)	tr|Q5RKK3|Q5RKK3_RAT(-0.66);tr|Q5UAJ6|Q5UAJ6_RAT(-0.67);tr|D4A197|D4A197_RAT(-0.29);tr|F1M6A8|F1M6A8_RAT(-0.32);tr|D3ZPU3|D3ZPU3_RAT(-0.27);tr|D4A205|D4A205_RAT(-0.38)
GO:0048545	response to steroid hormone	9	183	169	5288	0.1303	6	3	tr|G3V7U9|G3V7U9_RAT(0.35);tr|A0A0G2JSK1|A0A0G2JSK1_RAT(0.51);tr|M0RBJ7|M0RBJ7_RAT(0.44);tr|D3ZBM3|D3ZBM3_RAT(0.34);sp|P04177|TY3H_RAT(0.28);tr|A0A0H2UHM3|A0A0H2UHM3_RAT(0.46)	tr|D3ZCR3|D3ZCR3_RAT(-0.40);sp|P47820|ACE_RAT(-0.32);sp|P02454|CO1A1_RAT(-0.28)
GO:0043043	peptide biosynthetic process	19	183	418	5288	0.13169	13	6	tr|F1LSW7|F1LSW7_RAT(0.62);tr|D3ZTR1|D3ZTR1_RAT(0.28);tr|D3ZY44|D3ZY44_RAT(0.38);tr|D3ZE10|D3ZE10_RAT(0.27);tr|Q63011|Q63011_RAT(0.65);sp|P02091|HBB1_RAT(0.75);sp|P50116|S10A9_RAT(0.53);tr|D3ZBM3|D3ZBM3_RAT(0.34);tr|D4A6W6|D4A6W6_RAT(0.30);sp|Q568Y2|DPH2_RAT(0.27);tr|D3ZZC7|D3ZZC7_RAT(0.30);tr|A0A0H2UH99|A0A0H2UH99_RAT(0.28);tr|A0A1K0FUA6|A0A1K0FUA6_RAT(0.48)	tr|B1H271|B1H271_RAT(-0.62);tr|A0A0G2JXC3|A0A0G2JXC3_RAT(-0.30);tr|D4A205|D4A205_RAT(-0.38);tr|Q6PDW1|Q6PDW1_RAT(-0.38);sp|Q6PDW6|RM17_RAT(-0.43);tr|D4ACN9|D4ACN9_RAT(-0.29)
GO:0045785	positive regulation of cell adhesion	8	183	146	5288	0.13227	6	2	tr|Q3B7U0|Q3B7U0_RAT(0.50);sp|P14480|FIBB_RAT(0.29);tr|A1L114|A1L114_RAT(0.42);sp|P04639|APOA1_RAT(0.69);tr|Q9QZD1|Q9QZD1_RAT(0.32);tr|A0A0G2K9Y5|A0A0G2K9Y5_RAT(0.50)	tr|D3ZCR3|D3ZCR3_RAT(-0.40);tr|D3ZPU3|D3ZPU3_RAT(-0.27)
GO:0051100	negative regulation of binding	4	183	57	5288	0.13367	1	3	tr|F7ENH8|F7ENH8_RAT(0.27)	tr|F1LRV4|F1LRV4_RAT(-0.85);tr|G3V8P4|G3V8P4_RAT(-0.27);sp|P47820|ACE_RAT(-0.32)
GO:0042129	regulation of T cell proliferation	3	183	37	5288	0.13485	2	1	tr|Q3B7U0|Q3B7U0_RAT(0.50);tr|A0A0G2KAY3|A0A0G2KAY3_RAT(0.54)	tr|D3ZCR3|D3ZCR3_RAT(-0.40)
GO:0046620	regulation of organ growth	3	183	37	5288	0.13485	3	0	tr|G3V7U9|G3V7U9_RAT(0.35);tr|D4AEJ5|D4AEJ5_RAT(0.78);tr|F7ENH8|F7ENH8_RAT(0.27)
GO:0071230	cellular response to amino acid stimulus	3	183	37	5288	0.13485	0	3		sp|P02454|CO1A1_RAT(-0.28);sp|Q5U204|LTOR3_RAT(-0.45);tr|A0A0G2K5E8|A0A0G2K5E8_RAT(-0.40)
GO:0097194	execution phase of apoptosis	3	183	37	5288	0.13485	1	2	sp|P43278|H10_RAT(0.29)	tr|F1M6A8|F1M6A8_RAT(-0.32);tr|D3ZCR3|D3ZCR3_RAT(-0.40)
GO:0044238	primary metabolic process	118	183	3189	5288	0.13588	78	40	tr|D3ZUL8|D3ZUL8_RAT(0.28);sp|Q63041|A1M_RAT(0.28);tr|M0RBK9|M0RBK9_RAT(0.34);sp|P14480|FIBB_RAT(0.29);sp|D4A2H2|SPTC1_RAT(0.38);tr|D4AEJ5|D4AEJ5_RAT(0.78);sp|Q5PQQ1|GTPB3_RAT(0.33);tr|A4D0F6|A4D0F6_RAT(0.38);sp|Q4KLK9|SSU72_RAT(0.42);tr|D4A531|D4A531_RAT(1.61);tr|A0A0G2JSH5|A0A0G2JSH5_RAT(1.07);sp|P43278|H10_RAT(0.29);sp|Q6P6T5|OCLN_RAT(0.28);tr|D3ZSB7|D3ZSB7_RAT(0.30);tr|A0A0G2JVC8|A0A0G2JVC8_R…	tr|D4ACN9|D4ACN9_RAT(-0.29);tr|G3V816|G3V816_RAT(-0.32);sp|Q6PDW6|RM17_RAT(-0.43);tr|D3ZCS3|D3ZCS3_RAT(-0.59);sp|P51647|AL1A1_RAT(-0.38);tr|D3ZPU3|D3ZPU3_RAT(-0.27);tr|G3V8P4|G3V8P4_RAT(-0.27);sp|Q63175|SERC5_RAT(-0.30);tr|B1H271|B1H271_RAT(-0.62);sp|P53987|MOT1_RAT(-0.30);sp|P62804|H4_RAT(-0.29);tr|Q5RKK3|Q5RKK3_RAT(-0.66);tr|D3ZCR3|D3ZCR3_RAT(-0.40);tr|Q5UAJ6|Q5UAJ6_RAT(-0.67);tr|Q5EB90|Q5EB90_…
GO:0050678	regulation of epithelial cell proliferation	6	183	101	5288	0.13626	5	1	tr|Q9QZD1|Q9QZD1_RAT(0.32);tr|A0A0G2JXK5|A0A0G2JXK5_RAT(0.32);tr|D4A4U2|D4A4U2_RAT(0.28);tr|A0A0G2KAY3|A0A0G2KAY3_RAT(0.54);tr|A0A0G2JSK1|A0A0G2JSK1_RAT(0.51)	tr|F1M6A8|F1M6A8_RAT(-0.32)
GO:2001234	negative regulation of apoptotic signaling pathway	6	183	101	5288	0.13626	5	1	tr|Q3T1I0|Q3T1I0_RAT(0.28);tr|A1L114|A1L114_RAT(0.42);sp|P14480|FIBB_RAT(0.29);tr|F7ENH8|F7ENH8_RAT(0.27);tr|Q9QZD1|Q9QZD1_RAT(0.32)	tr|F1M6A8|F1M6A8_RAT(-0.32)
GO:0022407	regulation of cell-cell adhesion	7	183	124	5288	0.13709	6	1	tr|A0A0G2KAY3|A0A0G2KAY3_RAT(0.54);sp|P14480|FIBB_RAT(0.29);tr|Q9QZD1|Q9QZD1_RAT(0.32);tr|Q3B7U0|Q3B7U0_RAT(0.50);sp|P04639|APOA1_RAT(0.69);tr|A1L114|A1L114_RAT(0.42)	tr|D3ZCR3|D3ZCR3_RAT(-0.40)
GO:0000377	RNA splicing, via transesterification reactions with bulged adenosine as nucleophile	10	183	195	5288	0.13713	5	5	tr|D4A531|D4A531_RAT(1.61);sp|F2Z3T4|MBNL2_RAT(0.56);sp|Q4V8K2|CTBL1_RAT(0.39);tr|Q5U214|Q5U214_RAT(0.64);tr|D3ZUL8|D3ZUL8_RAT(0.28)	sp|Q9Z118|PTBP3_RAT(-0.46);tr|D3ZCS3|D3ZCS3_RAT(-0.59);tr|Q5EB90|Q5EB90_RAT(-0.29);sp|Q6AXT8|SF3A2_RAT(-0.27);tr|D3ZI68|D3ZI68_RAT(-0.36)
GO:0000398	mRNA splicing, via spliceosome	10	183	195	5288	0.13713	5	5	tr|D3ZUL8|D3ZUL8_RAT(0.28);tr|Q5U214|Q5U214_RAT(0.64);sp|Q4V8K2|CTBL1_RAT(0.39);tr|D4A531|D4A531_RAT(1.61);sp|F2Z3T4|MBNL2_RAT(0.56)	tr|D3ZI68|D3ZI68_RAT(-0.36);sp|Q6AXT8|SF3A2_RAT(-0.27);tr|Q5EB90|Q5EB90_RAT(-0.29);tr|D3ZCS3|D3ZCS3_RAT(-0.59);sp|Q9Z118|PTBP3_RAT(-0.46)
GO:0001963	synaptic transmission, dopaminergic	2	183	19	5288	0.13882	2	0	tr|M0RBK9|M0RBK9_RAT(0.34);sp|P04177|TY3H_RAT(0.28)
GO:0001975	response to amphetamine	2	183	19	5288	0.13882	2	0	tr|F7ENH8|F7ENH8_RAT(0.27);sp|P04177|TY3H_RAT(0.28)
GO:0002688	regulation of leukocyte chemotaxis	2	183	19	5288	0.13882	1	1	tr|Q9QZD1|Q9QZD1_RAT(0.32)	tr|D3ZCR3|D3ZCR3_RAT(-0.40)
GO:0042455	ribonucleoside biosynthetic process	2	183	19	5288	0.13882	1	1	tr|Q66HL0|Q66HL0_RAT(0.33)	tr|G3V816|G3V816_RAT(-0.32)
GO:0048009	insulin-like growth factor receptor signaling pathway	2	183	19	5288	0.13882	1	1	sp|P21744|IBP4_RAT(0.35)	tr|F1M6A8|F1M6A8_RAT(-0.32)
GO:0060349	bone morphogenesis	2	183	19	5288	0.13882	1	1	tr|G3V6P4|G3V6P4_RAT(0.30)	sp|P02454|CO1A1_RAT(-0.28)
GO:0070227	lymphocyte apoptotic process	2	183	19	5288	0.13882	1	1	tr|Q3T1I0|Q3T1I0_RAT(0.28)	tr|F1M6A8|F1M6A8_RAT(-0.32)
GO:0070613	regulation of protein processing	2	183	19	5288	0.13882	2	0	tr|A0A0G2K9Y5|A0A0G2K9Y5_RAT(0.50);tr|A0A0G2KAY3|A0A0G2KAY3_RAT(0.54)
GO:1903317	regulation of protein maturation	2	183	19	5288	0.13882	2	0	tr|A0A0G2KAY3|A0A0G2KAY3_RAT(0.54);tr|A0A0G2K9Y5|A0A0G2K9Y5_RAT(0.50)
GO:0006479	protein methylation	4	183	58	5288	0.13993	3	1	tr|F1M388|F1M388_RAT(0.31);tr|A0A0G2K654|A0A0G2K654_RAT(0.26);tr|F7ENH8|F7ENH8_RAT(0.27)	tr|D4A629|D4A629_RAT(-0.30)
GO:0008213	protein alkylation	4	183	58	5288	0.13993	3	1	tr|F7ENH8|F7ENH8_RAT(0.27);tr|A0A0G2K654|A0A0G2K654_RAT(0.26);tr|F1M388|F1M388_RAT(0.31)	tr|D4A629|D4A629_RAT(-0.30)
GO:1902105	regulation of leukocyte differentiation	4	183	58	5288	0.13993	2	2	tr|Q3B7U0|Q3B7U0_RAT(0.50);tr|Q68FX4|Q68FX4_RAT(0.28)	tr|D3ZCR3|D3ZCR3_RAT(-0.40);tr|D3ZV19|D3ZV19_RAT(-0.37)
GO:0050793	regulation of developmental process	35	183	845	5288	0.14075	21	14	tr|A0A0G2JSK1|A0A0G2JSK1_RAT(0.51);tr|F7ENH8|F7ENH8_RAT(0.27);sp|P02091|HBB1_RAT(0.75);sp|P04639|APOA1_RAT(0.69);tr|F1LMC7|F1LMC7_RAT(0.30);tr|A1L114|A1L114_RAT(0.42);tr|E9PSV8|E9PSV8_RAT(1.11);sp|O88278|CELR3_RAT(0.89);tr|M0R4A5|M0R4A5_RAT(0.35);tr|A0A0G2JXK5|A0A0G2JXK5_RAT(0.32);tr|D4AEJ5|D4AEJ5_RAT(0.78);tr|G3V7U9|G3V7U9_RAT(0.35);sp|P14480|FIBB_RAT(0.29);sp|Q8K1M7|BRNP3_RAT(0.36);tr|A0A0G2K9Y…	sp|P62804|H4_RAT(-0.29);tr|D4A205|D4A205_RAT(-0.38);tr|G3V8P4|G3V8P4_RAT(-0.27);tr|B2GUZ6|B2GUZ6_RAT(-0.35);sp|Q9Z118|PTBP3_RAT(-0.46);sp|P02454|CO1A1_RAT(-0.28);tr|D3ZAZ1|D3ZAZ1_RAT(-0.52);tr|F1M6A8|F1M6A8_RAT(-0.32);tr|F1M614|F1M614_RAT(-0.32);tr|F1LRV4|F1LRV4_RAT(-0.85);sp|P47820|ACE_RAT(-0.32);tr|Q5UAJ6|Q5UAJ6_RAT(-0.67);tr|D3ZV19|D3ZV19_RAT(-0.37);tr|D3ZCR3|D3ZCR3_RAT(-0.40)
GO:0032479	regulation of type I interferon production	3	183	38	5288	0.1429	2	1	tr|E9PTB6|E9PTB6_RAT(0.41);tr|Q3B7U0|Q3B7U0_RAT(0.50)	tr|D3ZCR3|D3ZCR3_RAT(-0.40)
GO:0000375	RNA splicing, via transesterification reactions	10	183	197	5288	0.14371	5	5	tr|D4A531|D4A531_RAT(1.61);sp|F2Z3T4|MBNL2_RAT(0.56);sp|Q4V8K2|CTBL1_RAT(0.39);tr|Q5U214|Q5U214_RAT(0.64);tr|D3ZUL8|D3ZUL8_RAT(0.28)	sp|Q6AXT8|SF3A2_RAT(-0.27);tr|Q5EB90|Q5EB90_RAT(-0.29);tr|D3ZCS3|D3ZCS3_RAT(-0.59);sp|Q9Z118|PTBP3_RAT(-0.46);tr|D3ZI68|D3ZI68_RAT(-0.36)
GO:0019538	protein metabolic process	75	183	1956	5288	0.14445	52	23	tr|A0A0G2K9Y5|A0A0G2K9Y5_RAT(0.50);tr|A0A0H2UHM3|A0A0H2UHM3_RAT(0.46);sp|Q568Y3|RN185_RAT(0.41);tr|D3ZIQ9|D3ZIQ9_RAT(0.51);tr|D4A2K5|D4A2K5_RAT(0.34);tr|Q5RKH9|Q5RKH9_RAT(0.29);tr|D3ZBM3|D3ZBM3_RAT(0.34);sp|Q568Y2|DPH2_RAT(0.27);tr|A0A0G2JXK5|A0A0G2JXK5_RAT(0.32);tr|M0R4A5|M0R4A5_RAT(0.35);sp|O88278|CELR3_RAT(0.89);tr|A0A0G2K654|A0A0G2K654_RAT(0.26);tr|D3ZY44|D3ZY44_RAT(0.38);tr|A0A0G2JY31|A0A0G2…	sp|Q9WUC4|ATOX1_RAT(-0.37);tr|Q499Q2|Q499Q2_RAT(-0.31);tr|D4A205|D4A205_RAT(-0.38);tr|D3ZTP8|D3ZTP8_RAT(-0.65);sp|Q4V7F3|OSGP2_RAT(-0.43);tr|G3V878|G3V878_RAT(-0.34);tr|F1LRV4|F1LRV4_RAT(-0.85);sp|P0C0A1|VPS25_RAT(-0.32);tr|F1M6A8|F1M6A8_RAT(-0.32);tr|D4ACN9|D4ACN9_RAT(-0.29);sp|Q6PDW6|RM17_RAT(-0.43);tr|G3V8P4|G3V8P4_RAT(-0.27);tr|B1H271|B1H271_RAT(-0.62);sp|P62804|H4_RAT(-0.29);tr|D3ZCR3|D3ZCR3…
GO:0044782	cilium organization	6	183	103	5288	0.14558	5	1	tr|D4A4U2|D4A4U2_RAT(0.28);tr|A0A096MJA7|A0A096MJA7_RAT(0.47);tr|D3ZYQ0|D3ZYQ0_RAT(0.38);sp|O88278|CELR3_RAT(0.89);tr|F1LMC7|F1LMC7_RAT(0.30)	sp|Q498C8|RER1_RAT(-0.42)
GO:0043603	cellular amide metabolic process	27	183	634	5288	0.14588	16	11	tr|D4A6W6|D4A6W6_RAT(0.30);sp|Q568Y2|DPH2_RAT(0.27);sp|D4A2H2|SPTC1_RAT(0.38);tr|D3ZBM3|D3ZBM3_RAT(0.34);sp|Q6AXS4|RENR_RAT(0.28);tr|D3ZZC7|D3ZZC7_RAT(0.30);tr|A0A0H2UH99|A0A0H2UH99_RAT(0.28);tr|A0A1K0FUA6|A0A1K0FUA6_RAT(0.48);tr|D3ZE10|D3ZE10_RAT(0.27);tr|D3ZY44|D3ZY44_RAT(0.38);tr|B6DYQ5|B6DYQ5_RAT(0.28);tr|D3ZTR1|D3ZTR1_RAT(0.28);tr|F1LSW7|F1LSW7_RAT(0.62);sp|P50116|S10A9_RAT(0.53);sp|P02091|H…	tr|G3V878|G3V878_RAT(-0.34);sp|Q6PDW6|RM17_RAT(-0.43);tr|F1M9X4|F1M9X4_RAT(-1.01);tr|D4A197|D4A197_RAT(-0.29);tr|D4ACN9|D4ACN9_RAT(-0.29);tr|B1H271|B1H271_RAT(-0.62);tr|A0A0G2JXC3|A0A0G2JXC3_RAT(-0.30);tr|Q6PDW1|Q6PDW1_RAT(-0.38);tr|D3ZPU3|D3ZPU3_RAT(-0.27);tr|D4A205|D4A205_RAT(-0.38);sp|P47820|ACE_RAT(-0.32)
GO:0006446	regulation of translational initiation	4	183	59	5288	0.14631	4	0	tr|Q63011|Q63011_RAT(0.65);tr|D3ZBM3|D3ZBM3_RAT(0.34);tr|A0A1K0FUA6|A0A1K0FUA6_RAT(0.48);sp|P02091|HBB1_RAT(0.75)
GO:0008203	cholesterol metabolic process	4	183	59	5288	0.14631	3	1	sp|P04639|APOA1_RAT(0.69);tr|D3ZBM3|D3ZBM3_RAT(0.34);tr|A0A0G2JVC8|A0A0G2JVC8_RAT(0.28)	tr|Q5RKK3|Q5RKK3_RAT(-0.66)
GO:0072330	monocarboxylic acid biosynthetic process	5	183	81	5288	0.14799	1	4	sp|P04639|APOA1_RAT(0.69)	tr|Q5UAJ6|Q5UAJ6_RAT(-0.67);sp|P51647|AL1A1_RAT(-0.38);tr|D4A205|D4A205_RAT(-0.38);tr|D3ZPU3|D3ZPU3_RAT(-0.27)
GO:0098542	defense response to other organism	14	183	298	5288	0.14926	11	3	tr|D3ZY44|D3ZY44_RAT(0.38);tr|A0A0G2JSK1|A0A0G2JSK1_RAT(0.51);tr|M0RBJ7|M0RBJ7_RAT(0.44);tr|Q3B7U0|Q3B7U0_RAT(0.50);sp|P14480|FIBB_RAT(0.29);sp|Q63041|A1M_RAT(0.28);tr|A1L114|A1L114_RAT(0.42);tr|E9PTB6|E9PTB6_RAT(0.41);sp|P50116|S10A9_RAT(0.53);tr|A0A0H2UHM3|A0A0H2UHM3_RAT(0.46);tr|A0A0G2K9Y5|A0A0G2K9Y5_RAT(0.50)	sp|P34926|MAP1A_RAT(-0.53);sp|Q63175|SERC5_RAT(-0.30);tr|D3ZCR3|D3ZCR3_RAT(-0.40)
GO:0008202	steroid metabolic process	6	183	104	5288	0.15034	4	2	tr|D3ZBM3|D3ZBM3_RAT(0.34);tr|A0A0G2JVC8|A0A0G2JVC8_RAT(0.28);sp|P04639|APOA1_RAT(0.69);tr|G3V7U9|G3V7U9_RAT(0.35)	tr|D3ZPU3|D3ZPU3_RAT(-0.27);tr|Q5RKK3|Q5RKK3_RAT(-0.66)
GO:0002456	T cell mediated immunity	2	183	20	5288	0.1509	0	2		tr|D3ZCR3|D3ZCR3_RAT(-0.40);tr|Q5U3Y8|Q5U3Y8_RAT(-0.28)
GO:0007618	mating	2	183	20	5288	0.1509	2	0	sp|P04177|TY3H_RAT(0.28);tr|D3ZDM7|D3ZDM7_RAT(0.28)
GO:0009163	nucleoside biosynthetic process	2	183	20	5288	0.1509	1	1	tr|Q66HL0|Q66HL0_RAT(0.33)	tr|G3V816|G3V816_RAT(-0.32)
GO:0015807	L-amino acid transport	2	183	20	5288	0.1509	0	2		tr|Q8K5B5|Q8K5B5_RAT(-0.44);sp|Q63175|SERC5_RAT(-0.30)
GO:0022600	digestive system process	2	183	20	5288	0.1509	2	0	tr|A4D0F6|A4D0F6_RAT(0.38);sp|P04639|APOA1_RAT(0.69)
GO:0031114	regulation of microtubule depolymerization	2	183	20	5288	0.1509	0	2		sp|P34926|MAP1A_RAT(-0.53);tr|D4A205|D4A205_RAT(-0.38)
GO:0031952	regulation of protein autophosphorylation	2	183	20	5288	0.1509	1	1	tr|D4A1V7|D4A1V7_RAT(0.29)	sp|P47820|ACE_RAT(-0.32)
GO:0042417	dopamine metabolic process	2	183	20	5288	0.1509	2	0	tr|M0RBK9|M0RBK9_RAT(0.34);sp|P04177|TY3H_RAT(0.28)
GO:0045913	positive regulation of carbohydrate metabolic process	2	183	20	5288	0.1509	0	2		tr|F1M6A8|F1M6A8_RAT(-0.32);tr|D3ZCR3|D3ZCR3_RAT(-0.40)
GO:0050886	endocrine process	2	183	20	5288	0.1509	1	1	sp|Q6AXS4|RENR_RAT(0.28)	sp|P47820|ACE_RAT(-0.32)
GO:0070206	protein trimerization	2	183	20	5288	0.1509	0	2		tr|A0A0G2K5E8|A0A0G2K5E8_RAT(-0.40);sp|P02454|CO1A1_RAT(-0.28)
GO:0071675	regulation of mononuclear cell migration	2	183	20	5288	0.1509	1	1	tr|Q9QZD1|Q9QZD1_RAT(0.32)	tr|D3ZCR3|D3ZCR3_RAT(-0.40)
GO:0090162	establishment of epithelial cell polarity	2	183	20	5288	0.1509	2	0	tr|A0A0G2JSH5|A0A0G2JSH5_RAT(1.07);sp|P02770|ALBU_RAT(0.57)
GO:0097549	chromatin organization involved in negative regulation of transcription	2	183	20	5288	0.1509	1	1	tr|B2RYQ9|B2RYQ9_RAT(0.66)	sp|P62804|H4_RAT(-0.29)
GO:1901659	glycosyl compound biosynthetic process	2	183	20	5288	0.1509	1	1	tr|Q66HL0|Q66HL0_RAT(0.33)	tr|G3V816|G3V816_RAT(-0.32)
GO:1902041	regulation of extrinsic apoptotic signaling pathway via death domain receptors	2	183	20	5288	0.1509	2	0	sp|P14480|FIBB_RAT(0.29);tr|A1L114|A1L114_RAT(0.42)
GO:0006368	transcription elongation from RNA polymerase II promoter	3	183	39	5288	0.1511	1	2	tr|D4A531|D4A531_RAT(1.61)	tr|Q5EB90|Q5EB90_RAT(-0.29);tr|A1L1L5|A1L1L5_RAT(-0.86)
GO:0008630	intrinsic apoptotic signaling pathway in response to DNA damage	3	183	39	5288	0.1511	2	1	tr|Q9QZD1|Q9QZD1_RAT(0.32);sp|Q5PQT7|PHLA3_RAT(0.27)	tr|D3ZCS3|D3ZCS3_RAT(-0.59)
GO:0014910	regulation of smooth muscle cell migration	3	183	39	5288	0.1511	1	2	tr|A1L114|A1L114_RAT(0.42)	tr|D3ZCR3|D3ZCR3_RAT(-0.40);sp|P47820|ACE_RAT(-0.32)
GO:0016571	histone methylation	3	183	39	5288	0.1511	3	0	tr|F7ENH8|F7ENH8_RAT(0.27);tr|A0A0G2K654|A0A0G2K654_RAT(0.26);tr|F1M388|F1M388_RAT(0.31)
GO:0032606	type I interferon production	3	183	39	5288	0.1511	2	1	tr|E9PTB6|E9PTB6_RAT(0.41);tr|Q3B7U0|Q3B7U0_RAT(0.50)	tr|D3ZCR3|D3ZCR3_RAT(-0.40)
GO:0097529	myeloid leukocyte migration	3	183	39	5288	0.1511	2	1	tr|Q9QZD1|Q9QZD1_RAT(0.32);sp|P50116|S10A9_RAT(0.53)	tr|D3ZCR3|D3ZCR3_RAT(-0.40)
GO:0098661	inorganic anion transmembrane transport	3	183	39	5288	0.1511	2	1	sp|Q5RK27|S12A7_RAT(0.44);tr|F1M0A0|F1M0A0_RAT(0.39)	tr|F1M9X4|F1M9X4_RAT(-1.01)
GO:0001944	vasculature development	11	183	224	5288	0.15194	5	6	tr|Q9QZD1|Q9QZD1_RAT(0.32);tr|A0A0G2JXK5|A0A0G2JXK5_RAT(0.32);tr|A0A0G2K9Y5|A0A0G2K9Y5_RAT(0.50);tr|A0A0G2JSK1|A0A0G2JSK1_RAT(0.51);tr|M0RBJ7|M0RBJ7_RAT(0.44)	tr|D3ZCR3|D3ZCR3_RAT(-0.40);sp|P47820|ACE_RAT(-0.32);sp|P02454|CO1A1_RAT(-0.28);tr|F1LRV4|F1LRV4_RAT(-0.85);tr|Q5UAJ6|Q5UAJ6_RAT(-0.67);tr|A0A0G2K5E8|A0A0G2K5E8_RAT(-0.40)
GO:0006633	fatty acid biosynthetic process	4	183	60	5288	0.15279	1	3	sp|P04639|APOA1_RAT(0.69)	tr|D3ZPU3|D3ZPU3_RAT(-0.27);tr|D4A205|D4A205_RAT(-0.38);tr|Q5UAJ6|Q5UAJ6_RAT(-0.67)
GO:0006694	steroid biosynthetic process	4	183	60	5288	0.15279	3	1	sp|P04639|APOA1_RAT(0.69);tr|G3V7U9|G3V7U9_RAT(0.35);tr|A0A0G2JVC8|A0A0G2JVC8_RAT(0.28)	tr|D3ZPU3|D3ZPU3_RAT(-0.27)
GO:0044706	multi-multicellular organism process	5	183	82	5288	0.15347	4	1	tr|D3ZDM7|D3ZDM7_RAT(0.28);sp|Q62923|PNOC_RAT(0.32);sp|Q63041|A1M_RAT(0.28);tr|D4AA52|D4AA52_RAT(0.61)	sp|P47820|ACE_RAT(-0.32)
GO:0006325	chromatin organization	10	183	200	5288	0.15388	8	2	tr|A0A0G2K654|A0A0G2K654_RAT(0.26);tr|Q3T1I0|Q3T1I0_RAT(0.28);tr|D3ZSB7|D3ZSB7_RAT(0.30);tr|B2RYQ9|B2RYQ9_RAT(0.66);tr|F1M388|F1M388_RAT(0.31);tr|G3V7U9|G3V7U9_RAT(0.35);sp|P43278|H10_RAT(0.29);tr|F7ENH8|F7ENH8_RAT(0.27)	tr|D3ZCR3|D3ZCR3_RAT(-0.40);sp|P62804|H4_RAT(-0.29)
GO:0002252	immune effector process	11	183	225	5288	0.15519	6	5	tr|E9PTB6|E9PTB6_RAT(0.41);tr|D4A3F5|D4A3F5_RAT(0.27);tr|Q3B7U0|Q3B7U0_RAT(0.50);sp|Q63041|A1M_RAT(0.28);tr|D3ZY44|D3ZY44_RAT(0.38);tr|M0RBJ7|M0RBJ7_RAT(0.44)	tr|D3ZCR3|D3ZCR3_RAT(-0.40);sp|P47820|ACE_RAT(-0.32);sp|P34926|MAP1A_RAT(-0.53);sp|Q63175|SERC5_RAT(-0.30);tr|Q5U3Y8|Q5U3Y8_RAT(-0.28)
GO:0012501	programmed cell death	32	183	773	5288	0.15584	20	12	tr|A0A0G2K9Y5|A0A0G2K9Y5_RAT(0.50);tr|Q9QZD1|Q9QZD1_RAT(0.32);sp|Q5PQT7|PHLA3_RAT(0.27);sp|P14480|FIBB_RAT(0.29);tr|A0A0G2JSH5|A0A0G2JSH5_RAT(1.07);tr|G3V7U9|G3V7U9_RAT(0.35);sp|P43278|H10_RAT(0.29);tr|A0A0G2JXK5|A0A0G2JXK5_RAT(0.32);sp|P50116|S10A9_RAT(0.53);sp|P02770|ALBU_RAT(0.57);tr|A1L114|A1L114_RAT(0.42);tr|F7ENH8|F7ENH8_RAT(0.27);tr|A0A0G2JSK1|A0A0G2JSK1_RAT(0.51);tr|B4F7C6|B4F7C6_RAT(0.49…	tr|G3V816|G3V816_RAT(-0.32);tr|Q499Q2|Q499Q2_RAT(-0.31);tr|D3ZCS3|D3ZCS3_RAT(-0.59);sp|P51647|AL1A1_RAT(-0.38);tr|G3V8P4|G3V8P4_RAT(-0.27);tr|B5DF62|B5DF62_RAT(-0.30);tr|D3ZCR3|D3ZCR3_RAT(-0.40);sp|P47820|ACE_RAT(-0.32);tr|F1LRV4|F1LRV4_RAT(-0.85);tr|F1M6A8|F1M6A8_RAT(-0.32);sp|Q8R4A1|ERO1A_RAT(-0.27);sp|P14056|ARAF_RAT(-0.34)
GO:0008152	metabolic process	135	183	3709	5288	0.15615	86	49	tr|D4A6W6|D4A6W6_RAT(0.30);tr|E9PTB6|E9PTB6_RAT(0.41);tr|Q68FX4|Q68FX4_RAT(0.28);tr|Q63011|Q63011_RAT(0.65);tr|A0A0G2JSH5|A0A0G2JSH5_RAT(1.07);sp|P43278|H10_RAT(0.29);sp|Q4KLK9|SSU72_RAT(0.42);sp|Q5PQQ1|GTPB3_RAT(0.33);tr|A4D0F6|A4D0F6_RAT(0.38);sp|P14480|FIBB_RAT(0.29);tr|M0RBK9|M0RBK9_RAT(0.34);sp|Q63041|A1M_RAT(0.28);sp|D4A2H2|SPTC1_RAT(0.38);tr|A1L114|A1L114_RAT(0.42);sp|Q6MG81|FKBPL_RAT(0.46…	tr|Q5UAJ6|Q5UAJ6_RAT(-0.67);sp|P14056|ARAF_RAT(-0.34);tr|D4A629|D4A629_RAT(-0.30);tr|Q6PDW1|Q6PDW1_RAT(-0.38);sp|P47820|ACE_RAT(-0.32);tr|B2GUZ6|B2GUZ6_RAT(-0.35);tr|D3ZCS3|D3ZCS3_RAT(-0.59);sp|P51647|AL1A1_RAT(-0.38);tr|F1M9X4|F1M9X4_RAT(-1.01);tr|D4ACN9|D4ACN9_RAT(-0.29);sp|P62804|H4_RAT(-0.29);tr|B1H271|B1H271_RAT(-0.62);tr|G3V8P4|G3V8P4_RAT(-0.27);tr|D3ZPU3|D3ZPU3_RAT(-0.27);tr|A0A0G2K5E8|A0A…
GO:0043434	response to peptide hormone	12	183	251	5288	0.15878	8	4	tr|A0A0G2JY31|A0A0G2JY31_RAT(0.47);tr|A0A0G2JSK1|A0A0G2JSK1_RAT(0.51);tr|G3V7U9|G3V7U9_RAT(0.35);tr|A0A0H2UHM3|A0A0H2UHM3_RAT(0.46);tr|Q9QZD1|Q9QZD1_RAT(0.32);tr|A0A0G2JXK5|A0A0G2JXK5_RAT(0.32);sp|P04177|TY3H_RAT(0.28);tr|A1L114|A1L114_RAT(0.42)	tr|F1M6A8|F1M6A8_RAT(-0.32);sp|P02454|CO1A1_RAT(-0.28);tr|G3V8P4|G3V8P4_RAT(-0.27);tr|D3ZCR3|D3ZCR3_RAT(-0.40)
GO:0051091	positive regulation of DNA-binding transcription factor activity	5	183	83	5288	0.15904	4	1	tr|D3ZSB7|D3ZSB7_RAT(0.30);tr|Q3B7U0|Q3B7U0_RAT(0.50);tr|F7ENH8|F7ENH8_RAT(0.27);sp|P50116|S10A9_RAT(0.53)	tr|F1M6A8|F1M6A8_RAT(-0.32)
GO:0090305	nucleic acid phosphodiester bond hydrolysis	5	183	83	5288	0.15904	2	3	sp|P43278|H10_RAT(0.29);tr|D4A531|D4A531_RAT(1.61)	tr|B2RZA2|B2RZA2_RAT(-0.27);tr|D3ZCR3|D3ZCR3_RAT(-0.40);tr|A0A0G2JXC3|A0A0G2JXC3_RAT(-0.30)
GO:0043491	protein kinase B signaling	4	183	61	5288	0.15939	3	1	sp|Q5PQT7|PHLA3_RAT(0.27);tr|Q68FX4|Q68FX4_RAT(0.28);tr|F7ENH8|F7ENH8_RAT(0.27)	tr|F1M6A8|F1M6A8_RAT(-0.32)
GO:0070125	mitochondrial translational elongation	4	183	61	5288	0.15939	3	1	tr|D3ZTR1|D3ZTR1_RAT(0.28);tr|D3ZE10|D3ZE10_RAT(0.27);tr|D3ZY44|D3ZY44_RAT(0.38)	sp|Q6PDW6|RM17_RAT(-0.43)
GO:0043604	amide biosynthetic process	21	183	483	5288	0.1609	14	7	tr|A0A0H2UH99|A0A0H2UH99_RAT(0.28);tr|D3ZZC7|D3ZZC7_RAT(0.30);tr|A0A1K0FUA6|A0A1K0FUA6_RAT(0.48);tr|D4A6W6|D4A6W6_RAT(0.30);sp|Q568Y2|DPH2_RAT(0.27);sp|D4A2H2|SPTC1_RAT(0.38);tr|D3ZBM3|D3ZBM3_RAT(0.34);sp|P50116|S10A9_RAT(0.53);sp|P02091|HBB1_RAT(0.75);tr|Q63011|Q63011_RAT(0.65);tr|D3ZE10|D3ZE10_RAT(0.27);tr|D3ZY44|D3ZY44_RAT(0.38);tr|D3ZTR1|D3ZTR1_RAT(0.28);tr|F1LSW7|F1LSW7_RAT(0.62)	tr|D4ACN9|D4ACN9_RAT(-0.29);sp|Q6PDW6|RM17_RAT(-0.43);tr|Q6PDW1|Q6PDW1_RAT(-0.38);tr|D4A205|D4A205_RAT(-0.38);tr|D3ZPU3|D3ZPU3_RAT(-0.27);tr|B1H271|B1H271_RAT(-0.62);tr|A0A0G2JXC3|A0A0G2JXC3_RAT(-0.30)
GO:0002440	production of molecular mediator of immune response	2	183	21	5288	0.16317	2	0	sp|Q4V8K2|CTBL1_RAT(0.39);tr|D4A3F5|D4A3F5_RAT(0.27)
GO:0010633	negative regulation of epithelial cell migration	2	183	21	5288	0.16317	1	1	tr|A0A0G2K9Y5|A0A0G2K9Y5_RAT(0.50)	tr|D3ZCR3|D3ZCR3_RAT(-0.40)
GO:0019915	lipid storage	2	183	21	5288	0.16317	2	0	tr|M0RBJ7|M0RBJ7_RAT(0.44);sp|P04639|APOA1_RAT(0.69)
GO:0035094	response to nicotine	2	183	21	5288	0.16317	2	0	tr|F7ENH8|F7ENH8_RAT(0.27);sp|P04177|TY3H_RAT(0.28)
GO:0042102	positive regulation of T cell proliferation	2	183	21	5288	0.16317	1	1	tr|Q3B7U0|Q3B7U0_RAT(0.50)	tr|D3ZCR3|D3ZCR3_RAT(-0.40)
GO:0046782	regulation of viral transcription	2	183	21	5288	0.16317	1	1	tr|D4A531|D4A531_RAT(1.61)	tr|Q5EB90|Q5EB90_RAT(-0.29)
GO:0090288	negative regulation of cellular response to growth factor stimulus	2	183	21	5288	0.16317	1	1	tr|A0A0G2K9Y5|A0A0G2K9Y5_RAT(0.50)	tr|G3V8P4|G3V8P4_RAT(-0.27)
GO:1904035	regulation of epithelial cell apoptotic process	2	183	21	5288	0.16317	2	0	tr|A1L114|A1L114_RAT(0.42);sp|P14480|FIBB_RAT(0.29)
GO:0032787	monocarboxylic acid metabolic process	13	183	278	5288	0.16449	5	8	tr|M0RBJ7|M0RBJ7_RAT(0.44);tr|M0RBK9|M0RBK9_RAT(0.34);tr|D3ZDM7|D3ZDM7_RAT(0.28);sp|P04639|APOA1_RAT(0.69);sp|P04177|TY3H_RAT(0.28)	tr|Q5UAJ6|Q5UAJ6_RAT(-0.67);sp|P51647|AL1A1_RAT(-0.38);tr|Q5RKK3|Q5RKK3_RAT(-0.66);tr|D4A197|D4A197_RAT(-0.29);sp|P53987|MOT1_RAT(-0.30);tr|F1M6A8|F1M6A8_RAT(-0.32);tr|D3ZPU3|D3ZPU3_RAT(-0.27);tr|D4A205|D4A205_RAT(-0.38)
GO:0070972	protein localization to endoplasmic reticulum	6	183	107	5288	0.16505	4	2	tr|D3ZZC7|D3ZZC7_RAT(0.30);tr|A0A0H2UH99|A0A0H2UH99_RAT(0.28);tr|D4A6W6|D4A6W6_RAT(0.30);tr|F1LSW7|F1LSW7_RAT(0.62)	tr|Q6PDW1|Q6PDW1_RAT(-0.38);tr|A0A0G2JXC3|A0A0G2JXC3_RAT(-0.30)
GO:0002793	positive regulation of peptide secretion	4	183	62	5288	0.16609	4	0	sp|P50116|S10A9_RAT(0.53);tr|A1L114|A1L114_RAT(0.42);sp|P14480|FIBB_RAT(0.29);tr|M0R4A5|M0R4A5_RAT(0.35)
GO:1904659	glucose transmembrane transport	4	183	62	5288	0.16609	1	3	tr|M0RBJ7|M0RBJ7_RAT(0.44)	tr|Q8K5B5|Q8K5B5_RAT(-0.44);tr|F1M6A8|F1M6A8_RAT(-0.32);sp|P47820|ACE_RAT(-0.32)
GO:2001233	regulation of apoptotic signaling pathway	8	183	155	5288	0.16761	6	2	tr|F7ENH8|F7ENH8_RAT(0.27);sp|P14480|FIBB_RAT(0.29);tr|Q9QZD1|Q9QZD1_RAT(0.32);tr|A1L114|A1L114_RAT(0.42);sp|P50116|S10A9_RAT(0.53);tr|Q3T1I0|Q3T1I0_RAT(0.28)	tr|F1M6A8|F1M6A8_RAT(-0.32);tr|Q499Q2|Q499Q2_RAT(-0.31)
GO:0002699	positive regulation of immune effector process	3	183	41	5288	0.16794	3	0	tr|D4A3F5|D4A3F5_RAT(0.27);tr|Q3B7U0|Q3B7U0_RAT(0.50);tr|M0RBJ7|M0RBJ7_RAT(0.44)
GO:0006720	isoprenoid metabolic process	3	183	41	5288	0.16794	1	2	sp|P04177|TY3H_RAT(0.28)	sp|P51647|AL1A1_RAT(-0.38);tr|D4A205|D4A205_RAT(-0.38)
GO:0007601	visual perception	3	183	41	5288	0.16794	2	1	tr|D4A4U2|D4A4U2_RAT(0.28);sp|P04177|TY3H_RAT(0.28)	sp|P02454|CO1A1_RAT(-0.28)
GO:0019217	regulation of fatty acid metabolic process	3	183	41	5288	0.16794	1	2	sp|P04639|APOA1_RAT(0.69)	tr|F1M6A8|F1M6A8_RAT(-0.32);tr|D4A205|D4A205_RAT(-0.38)
GO:0032006	regulation of TOR signaling	3	183	41	5288	0.16794	0	3		tr|F1M6A8|F1M6A8_RAT(-0.32);sp|P14056|ARAF_RAT(-0.34);sp|Q5U204|LTOR3_RAT(-0.45)
GO:0050953	sensory perception of light stimulus	3	183	41	5288	0.16794	2	1	sp|P04177|TY3H_RAT(0.28);tr|D4A4U2|D4A4U2_RAT(0.28)	sp|P02454|CO1A1_RAT(-0.28)
GO:0098656	anion transmembrane transport	10	183	204	5288	0.168	4	6	sp|Q5RK27|S12A7_RAT(0.44);tr|M0RBJ7|M0RBJ7_RAT(0.44);sp|P54777|PEX6_RAT(0.29);tr|F1M0A0|F1M0A0_RAT(0.39)	tr|F1M6A8|F1M6A8_RAT(-0.32);sp|P53987|MOT1_RAT(-0.30);tr|B1H271|B1H271_RAT(-0.62);tr|F1M9X4|F1M9X4_RAT(-1.01);sp|P47820|ACE_RAT(-0.32);tr|Q8K5B5|Q8K5B5_RAT(-0.44)
GO:0035295	tube development	15	183	331	5288	0.17047	10	5	sp|Q6AXS4|RENR_RAT(0.28);tr|G3V7U9|G3V7U9_RAT(0.35);tr|A0A0G2JSK1|A0A0G2JSK1_RAT(0.51);tr|A4D0F6|A4D0F6_RAT(0.38);tr|M0RBJ7|M0RBJ7_RAT(0.44);tr|Q9QZD1|Q9QZD1_RAT(0.32);tr|A0A0G2JXK5|A0A0G2JXK5_RAT(0.32);tr|D4A4U2|D4A4U2_RAT(0.28);tr|A0A0G2K9Y5|A0A0G2K9Y5_RAT(0.50);tr|D3ZWS0|D3ZWS0_RAT(0.28)	sp|P51647|AL1A1_RAT(-0.38);tr|Q5UAJ6|Q5UAJ6_RAT(-0.67);tr|D3ZCR3|D3ZCR3_RAT(-0.40);sp|P47820|ACE_RAT(-0.32);tr|F1LRV4|F1LRV4_RAT(-0.85)
GO:0006974	cellular response to DNA damage stimulus	12	183	255	5288	0.17157	6	6	sp|Q811Q1|SMUG1_RAT(0.38);tr|D4A531|D4A531_RAT(1.61);tr|Q9QZD1|Q9QZD1_RAT(0.32);sp|Q5U203|UBE2F_RAT(0.28);tr|B2RYQ9|B2RYQ9_RAT(0.66);sp|Q5PQT7|PHLA3_RAT(0.27)	tr|D3ZYB8|D3ZYB8_RAT(-0.27);sp|P62804|H4_RAT(-0.29);tr|A1L1L5|A1L1L5_RAT(-0.86);tr|Q5EB90|Q5EB90_RAT(-0.29);tr|D3ZCS3|D3ZCS3_RAT(-0.59);tr|D3ZCR3|D3ZCR3_RAT(-0.40)
GO:0006935	chemotaxis	10	183	205	5288	0.17163	8	2	tr|D3ZWS0|D3ZWS0_RAT(0.28);tr|A0A0H2UH99|A0A0H2UH99_RAT(0.28);sp|P04639|APOA1_RAT(0.69);sp|P50116|S10A9_RAT(0.53);tr|Q9QZD1|Q9QZD1_RAT(0.32);sp|O88278|CELR3_RAT(0.89);tr|A0A0G2K9Y5|A0A0G2K9Y5_RAT(0.50);tr|M0RBJ7|M0RBJ7_RAT(0.44)	tr|D3ZCR3|D3ZCR3_RAT(-0.40);tr|F1M614|F1M614_RAT(-0.32)
GO:0006473	protein acetylation	4	183	63	5288	0.17289	4	0	tr|F7ENH8|F7ENH8_RAT(0.27);tr|D3ZSB7|D3ZSB7_RAT(0.30);tr|F1M388|F1M388_RAT(0.31);tr|Q3T1I0|Q3T1I0_RAT(0.28)
GO:0008645	hexose transmembrane transport	4	183	63	5288	0.17289	1	3	tr|M0RBJ7|M0RBJ7_RAT(0.44)	sp|P47820|ACE_RAT(-0.32);tr|F1M6A8|F1M6A8_RAT(-0.32);tr|Q8K5B5|Q8K5B5_RAT(-0.44)
GO:0015749	monosaccharide transmembrane transport	4	183	63	5288	0.17289	1	3	tr|M0RBJ7|M0RBJ7_RAT(0.44)	sp|P47820|ACE_RAT(-0.32);tr|F1M6A8|F1M6A8_RAT(-0.32);tr|Q8K5B5|Q8K5B5_RAT(-0.44)
GO:0033135	regulation of peptidyl-serine phosphorylation	4	183	63	5288	0.17289	2	2	tr|Q3B7U0|Q3B7U0_RAT(0.50);tr|Q68FX4|Q68FX4_RAT(0.28)	sp|P14056|ARAF_RAT(-0.34);tr|F1M6A8|F1M6A8_RAT(-0.32)
GO:0034219	carbohydrate transmembrane transport	4	183	63	5288	0.17289	1	3	tr|M0RBJ7|M0RBJ7_RAT(0.44)	tr|Q8K5B5|Q8K5B5_RAT(-0.44);sp|P47820|ACE_RAT(-0.32);tr|F1M6A8|F1M6A8_RAT(-0.32)
GO:0006366	transcription by RNA polymerase II	21	183	489	5288	0.17497	16	5	tr|D4AEJ5|D4AEJ5_RAT(0.78);sp|Q4KLK9|SSU72_RAT(0.42);tr|G3V7U9|G3V7U9_RAT(0.35);tr|D4A531|D4A531_RAT(1.61);tr|A0A0G2K9Y5|A0A0G2K9Y5_RAT(0.50);tr|F7ENH8|F7ENH8_RAT(0.27);tr|Q68FX4|Q68FX4_RAT(0.28);tr|Q3B7U0|Q3B7U0_RAT(0.50);tr|F1M388|F1M388_RAT(0.31);tr|B2RYQ9|B2RYQ9_RAT(0.66);tr|D3ZSB7|D3ZSB7_RAT(0.30);tr|Q3T1I0|Q3T1I0_RAT(0.28);sp|Q68A21|PURB_RAT(1.47);tr|A0A0G2K654|A0A0G2K654_RAT(0.26);tr|D3ZSX…	tr|Q5U3Y8|Q5U3Y8_RAT(-0.28);tr|Q5EB90|Q5EB90_RAT(-0.29);tr|D3ZCR3|D3ZCR3_RAT(-0.40);tr|F1M6A8|F1M6A8_RAT(-0.32);tr|A1L1L5|A1L1L5_RAT(-0.86)
GO:0006220	pyrimidine nucleotide metabolic process	2	183	22	5288	0.17562	1	1	sp|Q811Q1|SMUG1_RAT(0.38)	tr|G3V816|G3V816_RAT(-0.32)
GO:0007019	microtubule depolymerization	2	183	22	5288	0.17562	0	2		tr|D4A205|D4A205_RAT(-0.38);sp|P34926|MAP1A_RAT(-0.53)
GO:0034103	regulation of tissue remodeling	2	183	22	5288	0.17562	1	1	tr|A0A0G2K9Y5|A0A0G2K9Y5_RAT(0.50)	tr|D3ZV19|D3ZV19_RAT(-0.37)
GO:0046530	photoreceptor cell differentiation	2	183	22	5288	0.17562	2	0	sp|P04177|TY3H_RAT(0.28);tr|D3ZPN0|D3ZPN0_RAT(0.27)
GO:0050868	negative regulation of T cell activation	2	183	22	5288	0.17562	1	1	tr|A0A0G2KAY3|A0A0G2KAY3_RAT(0.54)	tr|D3ZCR3|D3ZCR3_RAT(-0.40)
GO:0050879	multicellular organismal movement	2	183	22	5288	0.17562	2	0	tr|A0A1K0FUB2|A0A1K0FUB2_RAT(0.33);tr|B6DYQ5|B6DYQ5_RAT(0.28)
GO:0050881	musculoskeletal movement	2	183	22	5288	0.17562	2	0	tr|A0A1K0FUB2|A0A1K0FUB2_RAT(0.33);tr|B6DYQ5|B6DYQ5_RAT(0.28)
GO:2001021	negative regulation of response to DNA damage stimulus	2	183	22	5288	0.17562	1	1	tr|Q9QZD1|Q9QZD1_RAT(0.32)	tr|D3ZCS3|D3ZCS3_RAT(-0.59)
GO:0009725	response to hormone	20	183	463	5288	0.17576	14	6	tr|Q9QZD1|Q9QZD1_RAT(0.32);tr|A0A0H2UHM3|A0A0H2UHM3_RAT(0.46);tr|G3V7U9|G3V7U9_RAT(0.35);tr|D3ZBM3|D3ZBM3_RAT(0.34);sp|P14480|FIBB_RAT(0.29);tr|A1L114|A1L114_RAT(0.42);sp|P04639|APOA1_RAT(0.69);sp|P04177|TY3H_RAT(0.28);tr|A0A0G2JXK5|A0A0G2JXK5_RAT(0.32);tr|A0A0G2JSK1|A0A0G2JSK1_RAT(0.51);tr|M0RBJ7|M0RBJ7_RAT(0.44);tr|A0A0G2JY31|A0A0G2JY31_RAT(0.47);tr|A0A1K0FUB2|A0A1K0FUB2_RAT(0.33);tr|Q68FX4|Q68…	tr|D3ZCR3|D3ZCR3_RAT(-0.40);sp|P02454|CO1A1_RAT(-0.28);tr|A0A0G2K5E8|A0A0G2K5E8_RAT(-0.40);tr|G3V8P4|G3V8P4_RAT(-0.27);sp|P47820|ACE_RAT(-0.32);tr|F1M6A8|F1M6A8_RAT(-0.32)
GO:0043414	macromolecule methylation	5	183	86	5288	0.17623	4	1	tr|F7ENH8|F7ENH8_RAT(0.27);sp|Q5PQQ1|GTPB3_RAT(0.33);tr|F1M388|F1M388_RAT(0.31);tr|A0A0G2K654|A0A0G2K654_RAT(0.26)	tr|D4A629|D4A629_RAT(-0.30)
GO:0006289	nucleotide-excision repair	3	183	42	5288	0.17655	1	2	tr|D4A531|D4A531_RAT(1.61)	tr|Q5EB90|Q5EB90_RAT(-0.29);tr|D3ZCR3|D3ZCR3_RAT(-0.40)
GO:0030595	leukocyte chemotaxis	3	183	42	5288	0.17655	2	1	sp|P50116|S10A9_RAT(0.53);tr|Q9QZD1|Q9QZD1_RAT(0.32)	tr|D3ZCR3|D3ZCR3_RAT(-0.40)
GO:0033273	response to vitamin	3	183	42	5288	0.17655	2	1	tr|A0A0G2JSK1|A0A0G2JSK1_RAT(0.51);tr|A0A0H2UHM3|A0A0H2UHM3_RAT(0.46)	sp|P02454|CO1A1_RAT(-0.28)
GO:0046328	regulation of JNK cascade	3	183	42	5288	0.17655	1	2	tr|Q3B7U0|Q3B7U0_RAT(0.50)	tr|Q499Q2|Q499Q2_RAT(-0.31);tr|D3ZCR3|D3ZCR3_RAT(-0.40)
GO:0055088	lipid homeostasis	3	183	42	5288	0.17655	1	2	sp|P04639|APOA1_RAT(0.69)	tr|Q5RKK3|Q5RKK3_RAT(-0.66);tr|D4A205|D4A205_RAT(-0.38)
GO:0071229	cellular response to acid chemical	3	183	42	5288	0.17655	0	3		sp|Q5U204|LTOR3_RAT(-0.45);tr|A0A0G2K5E8|A0A0G2K5E8_RAT(-0.40);sp|P02454|CO1A1_RAT(-0.28)
GO:0048514	blood vessel morphogenesis	9	183	182	5288	0.17815	5	4	tr|A0A0G2JSK1|A0A0G2JSK1_RAT(0.51);tr|M0RBJ7|M0RBJ7_RAT(0.44);tr|A0A0G2JXK5|A0A0G2JXK5_RAT(0.32);tr|Q9QZD1|Q9QZD1_RAT(0.32);tr|A0A0G2K9Y5|A0A0G2K9Y5_RAT(0.50)	tr|Q5UAJ6|Q5UAJ6_RAT(-0.67);tr|D3ZCR3|D3ZCR3_RAT(-0.40);sp|P47820|ACE_RAT(-0.32);tr|F1LRV4|F1LRV4_RAT(-0.85)
GO:0042330	taxis	10	183	207	5288	0.17899	8	2	tr|Q9QZD1|Q9QZD1_RAT(0.32);tr|A0A0G2K9Y5|A0A0G2K9Y5_RAT(0.50);sp|O88278|CELR3_RAT(0.89);tr|D3ZWS0|D3ZWS0_RAT(0.28);sp|P50116|S10A9_RAT(0.53);sp|P04639|APOA1_RAT(0.69);tr|A0A0H2UH99|A0A0H2UH99_RAT(0.28);tr|M0RBJ7|M0RBJ7_RAT(0.44)	tr|D3ZCR3|D3ZCR3_RAT(-0.40);tr|F1M614|F1M614_RAT(-0.32)
GO:0006109	regulation of carbohydrate metabolic process	4	183	64	5288	0.17979	2	2	tr|G3V7U9|G3V7U9_RAT(0.35);sp|P21744|IBP4_RAT(0.35)	tr|F1M6A8|F1M6A8_RAT(-0.32);tr|D3ZCR3|D3ZCR3_RAT(-0.40)
GO:0016125	sterol metabolic process	4	183	64	5288	0.17979	3	1	sp|P04639|APOA1_RAT(0.69);tr|D3ZBM3|D3ZBM3_RAT(0.34);tr|A0A0G2JVC8|A0A0G2JVC8_RAT(0.28)	tr|Q5RKK3|Q5RKK3_RAT(-0.66)
GO:0031123	RNA 3'-end processing	4	183	64	5288	0.17979	2	2	sp|Q4KLK9|SSU72_RAT(0.42);tr|Q5U214|Q5U214_RAT(0.64)	tr|A0A0G2JXC3|A0A0G2JXC3_RAT(-0.30);tr|B2RZA2|B2RZA2_RAT(-0.27)
GO:0050792	regulation of viral process	5	183	87	5288	0.18212	2	3	tr|D4A531|D4A531_RAT(1.61);tr|Q5RKH9|Q5RKH9_RAT(0.29)	sp|P0C0A1|VPS25_RAT(-0.32);tr|Q5EB90|Q5EB90_RAT(-0.29);tr|A1L1L5|A1L1L5_RAT(-0.86)
GO:0006641	triglyceride metabolic process	3	183	43	5288	0.18529	2	1	tr|M0RBJ7|M0RBJ7_RAT(0.44);sp|P04639|APOA1_RAT(0.69)	tr|D4A205|D4A205_RAT(-0.38)
GO:0014909	smooth muscle cell migration	3	183	43	5288	0.18529	1	2	tr|A1L114|A1L114_RAT(0.42)	sp|P47820|ACE_RAT(-0.32);tr|D3ZCR3|D3ZCR3_RAT(-0.40)
GO:0098792	xenophagy	3	183	43	5288	0.18529	2	1	tr|D3ZY44|D3ZY44_RAT(0.38);tr|Q3B7U0|Q3B7U0_RAT(0.50)	sp|P34926|MAP1A_RAT(-0.53)
GO:0009615	response to virus	6	183	111	5288	0.18557	4	2	tr|D3ZY44|D3ZY44_RAT(0.38);tr|D3ZZC7|D3ZZC7_RAT(0.30);tr|E9PTB6|E9PTB6_RAT(0.41);tr|Q9QZD1|Q9QZD1_RAT(0.32)	sp|P34926|MAP1A_RAT(-0.53);sp|Q63175|SERC5_RAT(-0.30)
GO:0009266	response to temperature stimulus	7	183	135	5288	0.18597	4	3	tr|F7ENH8|F7ENH8_RAT(0.27);tr|Q9QZD1|Q9QZD1_RAT(0.32);tr|A0A0H2UHM3|A0A0H2UHM3_RAT(0.46);tr|F1M0A0|F1M0A0_RAT(0.39)	tr|D3ZCR3|D3ZCR3_RAT(-0.40);tr|F1LRV4|F1LRV4_RAT(-0.85);sp|Q8R4A1|ERO1A_RAT(-0.27)
GO:0032501	multicellular organismal process	92	183	2473	5288	0.18604	63	29	tr|E9PTB6|E9PTB6_RAT(0.41);tr|G3V6P4|G3V6P4_RAT(0.30);sp|P59649|FXYD7_RAT(0.38);sp|Q68A21|PURB_RAT(1.47);tr|Q63011|Q63011_RAT(0.65);tr|D4A4U2|D4A4U2_RAT(0.28);tr|Q68FX4|Q68FX4_RAT(0.28);sp|P06300|PDYN_RAT(0.28);sp|Q5PQT7|PHLA3_RAT(0.27);tr|D4A531|D4A531_RAT(1.61);tr|A0A0G2JSH5|A0A0G2JSH5_RAT(1.07);tr|D4AEJ5|D4AEJ5_RAT(0.78);tr|A4D0F6|A4D0F6_RAT(0.38);tr|M0RBK9|M0RBK9_RAT(0.34);sp|P14480|FIBB_RAT(…	tr|Q8K5B5|Q8K5B5_RAT(-0.44);tr|D3ZCR3|D3ZCR3_RAT(-0.40);tr|Q5UAJ6|Q5UAJ6_RAT(-0.67);tr|Q5EB90|Q5EB90_RAT(-0.29);sp|P47820|ACE_RAT(-0.32);sp|P14056|ARAF_RAT(-0.34);sp|Q8R4A1|ERO1A_RAT(-0.27);tr|F1M614|F1M614_RAT(-0.32);tr|B2GUZ6|B2GUZ6_RAT(-0.35);sp|P51647|AL1A1_RAT(-0.38);tr|B5DF62|B5DF62_RAT(-0.30);sp|Q63175|SERC5_RAT(-0.30);tr|G3V8P4|G3V8P4_RAT(-0.27);tr|Q5RKK3|Q5RKK3_RAT(-0.66);sp|P62804|H4_RA…
GO:0060326	cell chemotaxis	4	183	65	5288	0.18677	3	1	tr|A0A0G2K9Y5|A0A0G2K9Y5_RAT(0.50);tr|Q9QZD1|Q9QZD1_RAT(0.32);sp|P50116|S10A9_RAT(0.53)	tr|D3ZCR3|D3ZCR3_RAT(-0.40)
GO:1902533	positive regulation of intracellular signal transduction	15	183	337	5288	0.18802	10	5	sp|P14480|FIBB_RAT(0.29);tr|D4A3F5|D4A3F5_RAT(0.27);tr|Q68FX4|Q68FX4_RAT(0.28);tr|Q3B7U0|Q3B7U0_RAT(0.50);tr|M0RBJ7|M0RBJ7_RAT(0.44);tr|A0A0G2KAY3|A0A0G2KAY3_RAT(0.54);sp|P04639|APOA1_RAT(0.69);sp|P50116|S10A9_RAT(0.53);sp|P21744|IBP4_RAT(0.35);tr|A1L114|A1L114_RAT(0.42)	tr|F1M6A8|F1M6A8_RAT(-0.32);sp|P14056|ARAF_RAT(-0.34);tr|D3ZCR3|D3ZCR3_RAT(-0.40);sp|Q5U204|LTOR3_RAT(-0.45);tr|Q499Q2|Q499Q2_RAT(-0.31)
GO:0006414	translational elongation	5	183	88	5288	0.18807	4	1	sp|Q568Y2|DPH2_RAT(0.27);tr|D3ZE10|D3ZE10_RAT(0.27);tr|D3ZY44|D3ZY44_RAT(0.38);tr|D3ZTR1|D3ZTR1_RAT(0.28)	sp|Q6PDW6|RM17_RAT(-0.43)
GO:0072331	signal transduction by p53 class mediator	5	183	88	5288	0.18807	4	1	tr|B4F7C6|B4F7C6_RAT(0.49);tr|F7ENH8|F7ENH8_RAT(0.27);tr|Q3T1I0|Q3T1I0_RAT(0.28);sp|Q5PQT7|PHLA3_RAT(0.27)	tr|D3ZCS3|D3ZCS3_RAT(-0.59)
GO:0001523	retinoid metabolic process	2	183	23	5288	0.18821	0	2		sp|P51647|AL1A1_RAT(-0.38);tr|D4A205|D4A205_RAT(-0.38)
GO:0006400	tRNA modification	2	183	23	5288	0.18821	1	1	sp|Q5PQQ1|GTPB3_RAT(0.33)	sp|Q4V7F3|OSGP2_RAT(-0.43)
GO:0045995	regulation of embryonic development	2	183	23	5288	0.18821	1	1	tr|F1LMC7|F1LMC7_RAT(0.30)	tr|F1M614|F1M614_RAT(-0.32)
GO:0048025	negative regulation of mRNA splicing, via spliceosome	2	183	23	5288	0.18821	0	2		tr|D3ZCS3|D3ZCS3_RAT(-0.59);sp|Q9Z118|PTBP3_RAT(-0.46)
GO:0051926	negative regulation of calcium ion transport	2	183	23	5288	0.18821	1	1	tr|B6DYQ5|B6DYQ5_RAT(0.28)	sp|P47820|ACE_RAT(-0.32)
GO:0055021	regulation of cardiac muscle tissue growth	2	183	23	5288	0.18821	2	0	tr|F7ENH8|F7ENH8_RAT(0.27);tr|G3V7U9|G3V7U9_RAT(0.35)
GO:1905515	non-motile cilium assembly	2	183	23	5288	0.18821	2	0	tr|D4A4U2|D4A4U2_RAT(0.28);tr|F1LMC7|F1LMC7_RAT(0.30)
GO:0097190	apoptotic signaling pathway	12	183	260	5288	0.18825	8	4	tr|B4F7C6|B4F7C6_RAT(0.49);tr|Q9QZD1|Q9QZD1_RAT(0.32);tr|A1L114|A1L114_RAT(0.42);sp|P50116|S10A9_RAT(0.53);tr|Q3T1I0|Q3T1I0_RAT(0.28);sp|Q5PQT7|PHLA3_RAT(0.27);tr|F7ENH8|F7ENH8_RAT(0.27);sp|P14480|FIBB_RAT(0.29)	tr|Q499Q2|Q499Q2_RAT(-0.31);tr|F1M6A8|F1M6A8_RAT(-0.32);tr|D3ZCS3|D3ZCS3_RAT(-0.59);sp|Q8R4A1|ERO1A_RAT(-0.27)
GO:0031349	positive regulation of defense response	6	183	112	5288	0.19086	4	2	tr|M0RBJ7|M0RBJ7_RAT(0.44);sp|P50116|S10A9_RAT(0.53);tr|Q3B7U0|Q3B7U0_RAT(0.50);tr|D4A3F5|D4A3F5_RAT(0.27)	tr|Q5UAJ6|Q5UAJ6_RAT(-0.67);sp|P47820|ACE_RAT(-0.32)
GO:0007155	cell adhesion	27	183	657	5288	0.19328	18	9	sp|P04639|APOA1_RAT(0.69);sp|P50116|S10A9_RAT(0.53);sp|P02091|HBB1_RAT(0.75);tr|E9PSV8|E9PSV8_RAT(1.11);tr|A1L114|A1L114_RAT(0.42);tr|M0R4A5|M0R4A5_RAT(0.35);sp|O88278|CELR3_RAT(0.89);tr|Q63011|Q63011_RAT(0.65);tr|Q3B7U0|Q3B7U0_RAT(0.50);tr|F1LSW7|F1LSW7_RAT(0.62);tr|A0A1K0FUA6|A0A1K0FUA6_RAT(0.48);tr|A0A0G2KAY3|A0A0G2KAY3_RAT(0.54);tr|A0A0G2K9Y5|A0A0G2K9Y5_RAT(0.50);tr|Q9QZD1|Q9QZD1_RAT(0.32);tr…	tr|B5DF62|B5DF62_RAT(-0.30);tr|D3ZPU3|D3ZPU3_RAT(-0.27);tr|G3V8P4|G3V8P4_RAT(-0.27);tr|F1M065|F1M065_RAT(-0.29);tr|F1M614|F1M614_RAT(-0.32);sp|P02454|CO1A1_RAT(-0.28);tr|D3ZCR3|D3ZCR3_RAT(-0.40);sp|Q4FZY0|EFHD2_RAT(-0.30);sp|P37397|CNN3_RAT(-0.29)
GO:0007605	sensory perception of sound	4	183	66	5288	0.19385	2	2	sp|P04177|TY3H_RAT(0.28);sp|Q5XHX2|TPRN_RAT(0.45)	sp|P34926|MAP1A_RAT(-0.53);sp|P02454|CO1A1_RAT(-0.28)
GO:1902652	secondary alcohol metabolic process	4	183	66	5288	0.19385	3	1	tr|D3ZBM3|D3ZBM3_RAT(0.34);tr|A0A0G2JVC8|A0A0G2JVC8_RAT(0.28);sp|P04639|APOA1_RAT(0.69)	tr|Q5RKK3|Q5RKK3_RAT(-0.66)
GO:0001959	regulation of cytokine-mediated signaling pathway	3	183	44	5288	0.19414	2	1	sp|P04639|APOA1_RAT(0.69);tr|Q3B7U0|Q3B7U0_RAT(0.50)	tr|G3V8P4|G3V8P4_RAT(-0.27)
GO:0016573	histone acetylation	3	183	44	5288	0.19414	3	0	tr|D3ZSB7|D3ZSB7_RAT(0.30);tr|F1M388|F1M388_RAT(0.31);tr|Q3T1I0|Q3T1I0_RAT(0.28)
GO:0048771	tissue remodeling	3	183	44	5288	0.19414	1	2	tr|A0A0G2K9Y5|A0A0G2K9Y5_RAT(0.50)	tr|D3ZV19|D3ZV19_RAT(-0.37);sp|P47820|ACE_RAT(-0.32)
GO:0022610	biological adhesion	27	183	659	5288	0.19776	18	9	sp|P50116|S10A9_RAT(0.53);sp|P04639|APOA1_RAT(0.69);sp|P02091|HBB1_RAT(0.75);tr|E9PSV8|E9PSV8_RAT(1.11);tr|A1L114|A1L114_RAT(0.42);tr|M0R4A5|M0R4A5_RAT(0.35);sp|O88278|CELR3_RAT(0.89);tr|Q63011|Q63011_RAT(0.65);tr|F1LSW7|F1LSW7_RAT(0.62);tr|Q3B7U0|Q3B7U0_RAT(0.50);tr|A0A1K0FUA6|A0A1K0FUA6_RAT(0.48);tr|A0A0G2KAY3|A0A0G2KAY3_RAT(0.54);tr|A0A0G2K9Y5|A0A0G2K9Y5_RAT(0.50);tr|Q9QZD1|Q9QZD1_RAT(0.32);tr…	tr|B5DF62|B5DF62_RAT(-0.30);tr|D3ZPU3|D3ZPU3_RAT(-0.27);tr|G3V8P4|G3V8P4_RAT(-0.27);tr|F1M065|F1M065_RAT(-0.29);tr|F1M614|F1M614_RAT(-0.32);sp|P02454|CO1A1_RAT(-0.28);tr|D3ZCR3|D3ZCR3_RAT(-0.40);sp|Q4FZY0|EFHD2_RAT(-0.30);sp|P37397|CNN3_RAT(-0.29)
GO:0010468	regulation of gene expression	49	183	1264	5288	0.19948	33	16	tr|B2RYQ9|B2RYQ9_RAT(0.66);tr|Q63011|Q63011_RAT(0.65);sp|Q68A21|PURB_RAT(1.47);tr|Q3T1I0|Q3T1I0_RAT(0.28);tr|D3ZTR1|D3ZTR1_RAT(0.28);tr|D4A3F5|D4A3F5_RAT(0.27);tr|F1LSW7|F1LSW7_RAT(0.62);tr|Q68FX4|Q68FX4_RAT(0.28);tr|Q3B7U0|Q3B7U0_RAT(0.50);tr|F1M388|F1M388_RAT(0.31);tr|M0RBJ7|M0RBJ7_RAT(0.44);tr|A0A0G2KAY3|A0A0G2KAY3_RAT(0.54);tr|A0A1K0FUA6|A0A1K0FUA6_RAT(0.48);tr|D3ZZC7|D3ZZC7_RAT(0.30);tr|A0A0…	sp|P47820|ACE_RAT(-0.32);tr|F1LRV4|F1LRV4_RAT(-0.85);sp|P0C0A1|VPS25_RAT(-0.32);tr|Q6PDW1|Q6PDW1_RAT(-0.38);tr|F1M6A8|F1M6A8_RAT(-0.32);tr|A0A0G2JXC3|A0A0G2JXC3_RAT(-0.30);tr|A1L1L5|A1L1L5_RAT(-0.86);tr|D3ZCR3|D3ZCR3_RAT(-0.40);tr|Q5EB90|Q5EB90_RAT(-0.29);tr|Q5UAJ6|Q5UAJ6_RAT(-0.67);tr|Q5U3Y8|Q5U3Y8_RAT(-0.28);tr|Q5RKK3|Q5RKK3_RAT(-0.66);sp|P62804|H4_RAT(-0.29);sp|P02454|CO1A1_RAT(-0.28);tr|D3ZCS…
GO:0001101	response to acid chemical	5	183	90	5288	0.20019	1	4	sp|P04177|TY3H_RAT(0.28)	tr|Q8K5B5|Q8K5B5_RAT(-0.44);sp|P02454|CO1A1_RAT(-0.28);sp|Q5U204|LTOR3_RAT(-0.45);tr|A0A0G2K5E8|A0A0G2K5E8_RAT(-0.40)
GO:0002285	lymphocyte activation involved in immune response	2	183	24	5288	0.20092	1	1	tr|Q3B7U0|Q3B7U0_RAT(0.50)	tr|D3ZCR3|D3ZCR3_RAT(-0.40)
GO:0006584	catecholamine metabolic process	2	183	24	5288	0.20092	2	0	sp|P04177|TY3H_RAT(0.28);tr|M0RBK9|M0RBK9_RAT(0.34)
GO:0006921	cellular component disassembly involved in execution phase of apoptosis	2	183	24	5288	0.20092	1	1	sp|P43278|H10_RAT(0.29)	tr|D3ZCR3|D3ZCR3_RAT(-0.40)
GO:0007586	digestion	2	183	24	5288	0.20092	2	0	sp|P04639|APOA1_RAT(0.69);tr|A4D0F6|A4D0F6_RAT(0.38)
GO:0009712	catechol-containing compound metabolic process	2	183	24	5288	0.20092	2	0	sp|P04177|TY3H_RAT(0.28);tr|M0RBK9|M0RBK9_RAT(0.34)
GO:0014911	positive regulation of smooth muscle cell migration	2	183	24	5288	0.20092	1	1	tr|A1L114|A1L114_RAT(0.42)	tr|D3ZCR3|D3ZCR3_RAT(-0.40)
GO:0016101	diterpenoid metabolic process	2	183	24	5288	0.20092	0	2		tr|D4A205|D4A205_RAT(-0.38);sp|P51647|AL1A1_RAT(-0.38)
GO:0045429	positive regulation of nitric oxide biosynthetic process	2	183	24	5288	0.20092	0	2		tr|Q5UAJ6|Q5UAJ6_RAT(-0.67);tr|F1M6A8|F1M6A8_RAT(-0.32)
GO:0050795	regulation of behavior	2	183	24	5288	0.20092	2	0	tr|A0A0G2JSH5|A0A0G2JSH5_RAT(1.07);sp|P02770|ALBU_RAT(0.57)
GO:0051385	response to mineralocorticoid	2	183	24	5288	0.20092	2	0	sp|P04177|TY3H_RAT(0.28);tr|G3V7U9|G3V7U9_RAT(0.35)
GO:0060420	regulation of heart growth	2	183	24	5288	0.20092	2	0	tr|G3V7U9|G3V7U9_RAT(0.35);tr|F7ENH8|F7ENH8_RAT(0.27)
GO:0071364	cellular response to epidermal growth factor stimulus	2	183	24	5288	0.20092	0	2		tr|F1M6A8|F1M6A8_RAT(-0.32);sp|P02454|CO1A1_RAT(-0.28)
GO:1904407	positive regulation of nitric oxide metabolic process	2	183	24	5288	0.20092	0	2		tr|F1M6A8|F1M6A8_RAT(-0.32);tr|Q5UAJ6|Q5UAJ6_RAT(-0.67)
GO:0008643	carbohydrate transport	4	183	67	5288	0.201	1	3	tr|M0RBJ7|M0RBJ7_RAT(0.44)	tr|F1M6A8|F1M6A8_RAT(-0.32);sp|P47820|ACE_RAT(-0.32);tr|Q8K5B5|Q8K5B5_RAT(-0.44)
GO:0048562	embryonic organ morphogenesis	4	183	67	5288	0.201	3	1	sp|P04177|TY3H_RAT(0.28);tr|D3ZWS0|D3ZWS0_RAT(0.28);tr|D4A4U2|D4A4U2_RAT(0.28)	sp|P51647|AL1A1_RAT(-0.38)
GO:0060070	canonical Wnt signaling pathway	6	183	114	5288	0.20159	3	3	sp|P21744|IBP4_RAT(0.35);tr|F7ENH8|F7ENH8_RAT(0.27);tr|D4A3F5|D4A3F5_RAT(0.27)	tr|D3ZV19|D3ZV19_RAT(-0.37);tr|D4A205|D4A205_RAT(-0.38);sp|P02454|CO1A1_RAT(-0.28)
GO:0006836	neurotransmitter transport	8	183	163	5288	0.20229	7	1	tr|A0A1B0GWU4|A0A1B0GWU4_RAT(0.27);tr|M0RBK9|M0RBK9_RAT(0.34);sp|Q9Z250|LIN7A_RAT(0.36);sp|P06300|PDYN_RAT(0.28);tr|D3ZWS0|D3ZWS0_RAT(0.28);tr|E9PSV8|E9PSV8_RAT(1.11);sp|P04177|TY3H_RAT(0.28)	tr|Q8K5B5|Q8K5B5_RAT(-0.44)
GO:0032944	regulation of mononuclear cell proliferation	3	183	45	5288	0.20309	2	1	tr|A0A0G2KAY3|A0A0G2KAY3_RAT(0.54);tr|Q3B7U0|Q3B7U0_RAT(0.50)	tr|D3ZCR3|D3ZCR3_RAT(-0.40)
GO:0050670	regulation of lymphocyte proliferation	3	183	45	5288	0.20309	2	1	tr|Q3B7U0|Q3B7U0_RAT(0.50);tr|A0A0G2KAY3|A0A0G2KAY3_RAT(0.54)	tr|D3ZCR3|D3ZCR3_RAT(-0.40)
GO:0051092	positive regulation of NF-kappaB transcription factor activity	3	183	45	5288	0.20309	3	0	sp|P50116|S10A9_RAT(0.53);tr|Q3B7U0|Q3B7U0_RAT(0.50);tr|D3ZSB7|D3ZSB7_RAT(0.30)
GO:0060759	regulation of response to cytokine stimulus	3	183	45	5288	0.20309	2	1	tr|Q3B7U0|Q3B7U0_RAT(0.50);sp|P04639|APOA1_RAT(0.69)	tr|G3V8P4|G3V8P4_RAT(-0.27)
GO:0090501	RNA phosphodiester bond hydrolysis	3	183	45	5288	0.20309	1	2	tr|D4A531|D4A531_RAT(1.61)	tr|A0A0G2JXC3|A0A0G2JXC3_RAT(-0.30);tr|B2RZA2|B2RZA2_RAT(-0.27)
GO:0043903	regulation of biological process involved in symbiotic interaction	5	183	91	5288	0.20635	2	3	tr|Q5RKH9|Q5RKH9_RAT(0.29);tr|D4A531|D4A531_RAT(1.61)	tr|Q5EB90|Q5EB90_RAT(-0.29);sp|P0C0A1|VPS25_RAT(-0.32);tr|A1L1L5|A1L1L5_RAT(-0.86)
GO:0031099	regeneration	6	183	115	5288	0.20704	4	2	tr|A0A0H2UHM3|A0A0H2UHM3_RAT(0.46);tr|Q9QZD1|Q9QZD1_RAT(0.32);sp|P04639|APOA1_RAT(0.69);tr|A1L114|A1L114_RAT(0.42)	tr|G3V8P4|G3V8P4_RAT(-0.27);sp|P47820|ACE_RAT(-0.32)
[truncated: 1,186 more rows]

## Sheet: table 5
Screening of GO biological processes related to brain and nerve development based on the data in Supplementary Table 4.
[truncated: 69 more rows]

## Sheet: table 6
Differentially expressed proteins related to brain and nerve development in the MCAO/R vs Sham group.
[truncated: 40 more rows]

[truncated: 4 more sheets: table 7, table 8, table 9, table 10]
